# Supplementary material for: High-frequency aberrantly methylated targets in pancreatic adenocarcinoma identified via global DNA methylation analysis using methylCap-seq
Source: Clin Epigenetics. 2014 Sep 22;6(1):18. doi: 10.1186/1868-7083-6-18 (PMC4177372; doi:10.1186/1868-7083-6-18)
Supplement: Additional file 2: Table S1 — PC-related hypermethylated DMR in orphan CGIs. [file 1868-7083-6-18-S2.xlsx]

## Sheet: S 1
Additional File 2: Table S1. PC related hypermethtylated DMR in orphan CGI
DMR ID	DMR location in genome	-10logpvalue*	CpG$	O/E ratio#
MACS_peak_6130	chr1:29101790-29102069	44.9	CpG:26	0.77
MACS_peak_6232	chr1:29804962-29805239	36.74	CpG:22	0.64
MACS_peak_7375	chr1:39044059-39044561	36.86	CpG:59	1.01
MACS_peak_12294	chr1:116370810-116371303	35.31	CpG:48	0.92
MACS_peak_12753	chr1:149224358-149224642	55.52	CpG:22	0.78
MACS_peak_15447	chr1:181287300-181287873	113.58	CpG:52	0.81
MACS_peak_26337	chr10:23487757-23488543	221.81	CpG:66	0.7
MACS_peak_26801	chr10:29011053-29011453	82.21	CpG:33	0.84
MACS_peak_31205	chr10:86300399-86300953	39.81	CpG:49	0.78
MACS_peak_32468	chr10:102321832-102322395	34.99	CpG:58	0.84
MACS_peak_32490	chr10:102414425-102416315	53.05	CpG:135	0.92
MACS_peak_32501	chr10:102473206-102474026	39.39	CpG:56	0.72
MACS_peak_32502	chr10:102473206-102474026	46.2	CpG:56	0.72
MACS_peak_33276	chr10:110671724-110672326	105.13	CpG:43	0.66
MACS_peak_35282	chr10:125732220-125732843	170.23	CpG:53	0.79
MACS_peak_41179	chr11:33850451-33850970	61.95	CpG:49	0.74
MACS_peak_44798	chr11:69831571-69832484	67.79	CpG:78	0.7
MACS_peak_46564	chr11:91957635-91960290	96.12	CpG:223	0.79
MACS_peak_49011	chr11:123301049-123302149	58.82	CpG:108	0.88
MACS_peak_55725	chr12:56039988-56040337	40.32	CpG:33	0.87
MACS_peak_56429	chr12:66122788-66123328	47.95	CpG:56	0.9
MACS_peak_58203	chr12:103359248-103359629	37.5	CpG:31	0.74
MACS_peak_59777	chr12:114885105-114885418	40.49	CpG:34	0.9
MACS_peak_59778	chr12:114886354-114886579	120.77	CpG:27	0.94
MACS_peak_59977	chr12:116946195-116946607	33.91	CpG:37	0.89
MACS_peak_62949	chr12:131389263-131389783	69.39	CpG:47	0.63
MACS_peak_63714	chr13:19239270-19239918	33.71	CpG:71	0.86
MACS_peak_63762	chr13:19964791-19965017	37.81	CpG:16	0.87
MACS_peak_64622	chr13:25620937-25621554	122.34	CpG:52	0.84
MACS_peak_65097	chr13:29106576-29107254	75.84	CpG:78	1.04
MACS_peak_70488	chr13:109147798-109149019	35.43	CpG:129	0.93
MACS_peak_75875	chr14:76597648-76597911	110.87	CpG:22	0.83
MACS_peak_76795	chr14:90991767-90991982	40.93	CpG:29	1.12
MACS_peak_14083	chr1:161410142-161442503	60.98	CpG:2067	1.02
MACS_peak_77920	chr14:97685059-97685946	81.31	CpG:74	0.82
MACS_peak_81607	chr15:34786492-34788138	88.96	CpG:165	0.97
MACS_peak_82235	chr15:41913333-41914360	88.96	CpG:110	1.01
MACS_peak_83584	chr15:59157045-59157594	37.09	CpG:48	0.69
MACS_peak_88011	chr15:96952547-96953085	30.78	CpG:48	1
MACS_peak_88012	chr15:96959341-96960531	91.77	CpG:104	0.82
MACS_peak_89017	chr15:102292711-102305149	60.98	CpG:806	0.75
MACS_peak_90057	chr16:3225354-3225594	44.42	CpG:18	0.68
MACS_peak_96731	chr16:71459781-71460338	51.16	CpG:50	0.74
MACS_peak_104894	chr17:20687569-20687913	42.79	CpG:43	1.06
MACS_peak_106139	chr17:34997843-34998760	86.02	CpG:92	0.82
MACS_peak_106140	chr17:34997843-34998760	35.44	CpG:92	0.82
MACS_peak_108081	chr17:47547371-47547884	39.21	CpG:42	0.73
MACS_peak_110015	chr17:64831193-64831574	52.02	CpG:48	0.89
MACS_peak_113044	chr17:77721246-77722497	94.7	CpG:120	0.84
MACS_peak_113341	chr17:78449507-78452783	39.93	CpG:350	0.91
MACS_peak_114350	chr17:81012962-81013416	122.82	CpG:33	0.75
MACS_peak_114405	chr18:48911-49655	60.53	CpG:59	0.71
MACS_peak_114892	chr18:5894866-5896249	40.32	CpG:120	0.99
MACS_peak_115742	chr18:11947827-11948155	33.87	CpG:26	0.64
MACS_peak_115763	chr18:12038413-12039359	42.39	CpG:88	0.83
MACS_peak_118731	chr18:57636669-57637127	33.35	CpG:59	0.92
MACS_peak_118774	chr18:59000683-59001692	32.7	CpG:101	0.8
MACS_peak_119881	chr18:73627917-73628658	62.71	CpG:86	0.93
MACS_peak_122997	chr19:5536531-5536789	32.13	CpG:29	0.86
MACS_peak_126367	chr19:22990009-22990651	30.31	CpG:69	0.78
MACS_peak_126377	chr19:23253315-23253551	191.21	CpG:17	0.66
MACS_peak_126377	chr19:23253796-23254382	191.21	CpG:50	0.75
MACS_peak_126378	chr19:23257957-23258518	42.04	CpG:47	0.73
MACS_peak_126525	chr19:29284313-29285010	230.93	CpG:89	0.97
MACS_peak_126806	chr19:30716328-30719970	124.18	CpG:265	0.97
MACS_peak_126807	chr19:30716328-30719970	32.85	CpG:265	0.97
MACS_peak_129051	chr19:41317792-41318151	109.09	CpG:28	0.73
MACS_peak_140330	chr2:66808568-66809404	126.87	CpG:72	0.79
MACS_peak_140919	chr2:73402638-73404802	30.4	CpG:157	0.71
MACS_peak_141944	chr2:91669439-91671565	36.17	CpG:266	1.22
MACS_peak_141963	chr2:92027831-92028422	34.44	CpG:63	1.04
MACS_peak_145338	chr2:128173475-128173793	45.01	CpG:35	0.9
MACS_peak_148123	chr2:172959267-172962054	65.69	CpG:184	0.7
MACS_peak_148336	chr2:175204843-175207553	36.87	CpG:198	0.82
MACS_peak_148337	chr2:175204843-175207553	108.82	CpG:198	0.82
MACS_peak_148338	chr2:175204843-175207553	98.96	CpG:198	0.82
MACS_peak_148339	chr2:175208415-175209076	192.41	CpG:54	0.74
MACS_peak_148477	chr2:176936246-176936809	271.55	CpG:48	0.82
MACS_peak_155129	chr2:242927444-242928053	39.74	CpG:42	0.63
MACS_peak_161210	chr20:52276744-52277051	65.53	CpG:34	1.2
MACS_peak_164103	chr21:15068825-15070104	54.71	CpG:85	0.62
MACS_peak_164107	chr21:15309633-15309847	82.77	CpG:19	0.72
MACS_peak_172119	chr22:37730551-37731415	73.13	CpG:78	0.75
MACS_peak_174430	chr22:46262065-46263747	30.78	CpG:161	1.05
MACS_peak_176657	chr3:5137548-5137977	239.43	CpG:37	0.82
MACS_peak_178554	chr3:22413492-22414365	153.73	CpG:86	0.82
MACS_peak_179237	chr3:36805949-36806214	31.66	CpG:29	0.87
MACS_peak_182189	chr3:69591011-69592050	147.65	CpG:99	0.91
MACS_peak_182482	chr3:72704323-72704610	75.73	CpG:24	0.86
MACS_peak_183107	chr3:87841796-87842563	37.01	CpG:66	0.79
MACS_peak_196444	chr4:62065883-62068801	65.91	CpG:212	0.85
MACS_peak_201455	chr4:180979038-180980619	33.22	CpG:139	1.02
MACS_peak_202278	chr4:185937242-185937750	83.92	CpG:36	0.85
MACS_peak_203270	chr5:83428-85530	140.91	CpG:167	0.87
MACS_peak_207008	chr5:31639053-31640104	33.32	CpG:98	0.88
MACS_peak_209268	chr5:72715407-72715997	255.48	CpG:63	1.07
MACS_peak_209528	chr5:76476045-76476692	112.7	CpG:57	0.77
MACS_peak_209582	chr5:77140542-77140914	35.64	CpG:38	0.83
MACS_peak_209602	chr5:77268350-77268787	121.97	CpG:44	0.89
MACS_peak_210173	chr5:87437095-87437505	96.55	CpG:29	1.11
MACS_peak_212862	chr5:139143965-139144177	39.33	CpG:23	0.82
MACS_peak_215681	chr5:172655840-172656202	129.99	CpG:38	1.08
MACS_peak_217267	chr5:180100700-180101209	102.55	CpG:56	0.92
MACS_peak_220944	chr6:27598687-27599146	77.37	CpG:36	0.9
MACS_peak_221049	chr6:28457568-28457926	87.37	CpG:28	0.73
MACS_peak_221101	chr6:28753869-28754138	132.72	CpG:21	0.83
MACS_peak_221106	chr6:28781857-28782302	134.62	CpG:40	0.93
MACS_peak_225216	chr6:99290279-99290771	48.58	CpG:38	0.7
MACS_peak_225219	chr6:99295741-99296454	60.65	CpG:51	0.61
MACS_peak_226353	chr6:125684544-125684865	35.37	CpG:31	0.87
MACS_peak_231862	chr7:1283839-1284040	35.24	CpG:15	0.79
MACS_peak_233639	chr7:12151220-12151559	119.59	CpG:33	0.8
MACS_peak_234096	chr7:20816239-20816540	199.43	CpG:21	0.68
MACS_peak_237232	chr7:53286851-53287192	205.87	CpG:32	0.87
MACS_peak_239371	chr7:84814839-84816242	149.32	CpG:94	0.73
MACS_peak_239531	chr7:89950258-89950778	33.59	CpG:59	0.86
MACS_peak_242031	chr7:127806677-127808849	126.16	CpG:172	0.74
MACS_peak_247811	chr8:4980317-4980946	49.37	CpG:80	1.8
MACS_peak_249470	chr8:20160811-20161685	50.04	CpG:88	0.95
MACS_peak_252695	chr8:57069687-57070047	128.29	CpG:44	0.88
MACS_peak_257276	chr8:135476218-135479019	54.49	CpG:201	0.87
MACS_peak_260704	chr9:17906419-17907488	347.86	CpG:95	0.75
MACS_peak_261760	chr9:36739534-36739782	293.05	CpG:29	0.87
MACS_peak_262087	chr9:45356017-45356994	37.9	CpG:79	0.63
MACS_peak_262107	chr9:68380237-68380481	37.9	CpG:19	0.61
MACS_peak_262951	chr9:86755385-86755700	49.42	CpG:30	0.81
MACS_peak_263052	chr9:88137609-88137985	69.16	CpG:42	0.99
MACS_peak_264846	chr9:103360955-103361312	32.83	CpG:38	0.9
MACS_peak_265042	chr9:109622424-109623203	42.79	CpG:55	0.79
MACS_peak_265456	chr9:115822071-115823416	151.74	CpG:119	0.79
MACS_peak_270588	chrX:3732573-3734579	32.93	CpG:160	0.92
MACS_peak_272296	chrX:37003510-37004547	86.69	CpG:119	0.9
MACS_peak_272389	chrX:39472797-39473293	44.45	CpG:36	0.72
* logarithmic transformation of the P-values to show the significance levels of the differentially methylated regions (In DMR estimation) or methylation blocks (In MACS). Ahigher value indicates ahigher probability of a DMR or a methylation block.
$:number of CpG sites in the DMR region
#:Definition of CGI,Observed / Expected ratio>0.60;percent C + percent G> 50.00;length>200
