# Supplementary material for: High-frequency aberrantly methylated targets in pancreatic adenocarcinoma identified via global DNA methylation analysis using methylCap-seq
Source: Clin Epigenetics. 2014 Sep 22;6(1):18. doi: 10.1186/1868-7083-6-18 (PMC4177372; doi:10.1186/1868-7083-6-18)
Supplement: Additional file 3: Table S2 — PN-related hypermethtylated DMR in orphan CGIs. [file 1868-7083-6-18-S3.xlsx]

## Sheet: S 2
Additional File 3: Table S2. PN related hypermethtylated DMR in orphan CGI
DMR ID	DMR location in genome	-10logpvalue*	CpG$	O/E ratio#
MACS_peak_700	chr1:2876545-2876808	76.06	CpG:21	0.65
MACS_peak_7711	chr1:41847264-41849204	44.95	CpG:168	0.88
MACS_peak_16612	chr1:211380406-211380783	88.87	CpG:38	0.87
MACS_peak_25280	chr10:36054122-36054379	69.48	CpG:21	0.74
MACS_peak_25506	chr10:42672509-42673432	37.32	CpG:125	1.23
MACS_peak_28703	chr10:88149266-88149738	99.95	CpG:46	0.76
MACS_peak_28721	chr10:88391746-88392242	43.23	CpG:51	0.78
MACS_peak_29008	chr10:94459254-94459591	92.32	CpG:26	0.81
MACS_peak_32192	chr10:126077405-126078075	56.03	CpG:59	0.95
MACS_peak_33992	chr10:133142495-133142842	190.33	CpG:38	1.04
MACS_peak_45278	chr11:123172454-123173104	82.94	CpG:49	0.78
MACS_peak_46964	chr11:134831329-134832163	34.41	CpG:78	0.96
MACS_peak_47270	chr12:1639033-1640750	158.64	CpG:190	1.13
MACS_peak_50987	chr12:52257744-52258128	45.12	CpG:26	0.63
MACS_peak_58137	chr12:131917486-131918085	35.11	CpG:48	0.78
MACS_peak_58170	chr12:132045105-132045384	46.09	CpG:22	0.88
MACS_peak_58856	chr13:20692524-20692767	33.91	CpG:24	0.74
MACS_peak_60188	chr13:31019860-31020137	49.44	CpG:25	0.82
MACS_peak_61224	chr13:47012102-47012440	63.58	CpG:35	0.9
MACS_peak_65703	chr13:114048198-114048671	32.08	CpG:50	0.83
MACS_peak_65999	chr14:20136633-20136959	41.22	CpG:40	0.92
MACS_peak_70745	chr14:92040411-92040876	42.42	CpG:45	1.02
MACS_peak_73721	chr14:105553233-105554883	66.22	CpG:140	0.71
MACS_peak_74941	chr15:30260495-30261394	81.96	CpG:80	1.38
MACS_peak_86702	chr16:29229952-29230176	30.72	CpG:22	0.93
MACS_peak_86707	chr16:29262896-29263126	34.71	CpG:17	0.78
MACS_peak_87154	chr16:32289756-32290695	57.14	CpG:90	0.79
MACS_peak_87788	chr16:50501844-50502307	48.11	CpG:46	0.81
MACS_peak_93310	chr16:88163684-88163918	92.14	CpG:17	0.76
MACS_peak_93319	chr16:88233988-88234190	136.49	CpG:16	0.7
MACS_peak_93325	chr16:88268113-88268367	35.72	CpG:19	0.61
MACS_peak_93699	chr16:89323280-89323661	48.3	CpG:48	1.01
MACS_peak_99245	chr17:35060322-35060692	31.14	CpG:38	0.81
MACS_peak_100610	chr17:43449054-43449286	31.96	CpG:33	0.93
MACS_peak_103832	chr17:71897970-71898420	37.59	CpG:40	0.99
MACS_peak_107023	chr18:48911-49655	69.05	CpG:59	0.71
MACS_peak_108445	chr18:13136596-13137564	35.93	CpG:105	0.84
MACS_peak_109472	chr18:29303960-29304254	36.36	CpG:26	0.87
MACS_peak_109681	chr18:33529928-33530516	40.37	CpG:53	0.8
MACS_peak_112356	chr18:73627917-73628658	130.2	CpG:86	0.93
MACS_peak_114158	chr19:1725415-1726154	54.05	CpG:70	0.95
MACS_peak_114441	chr19:2489064-2489641	33.03	CpG:57	0.9
MACS_peak_115467	chr19:5478299-5478577	47.91	CpG:21	0.77
MACS_peak_119944	chr19:34310744-34311517	39.18	CpG:59	0.62
MACS_peak_124286	chr19:56850657-56851221	56.03	CpG:35	1.09
MACS_peak_133090	chr2:91757196-91757540	37.46	CpG:28	0.68
MACS_peak_134502	chr2:106886118-106886738	36.42	CpG:43	0.72
MACS_peak_136712	chr2:131148591-131149416	42.66	CpG:63	0.77
MACS_peak_136869	chr2:133110316-133111319	44.71	CpG:79	0.62
MACS_peak_136870	chr2:133110316-133111319	34.58	CpG:79	0.62
MACS_peak_144415	chr2:241580724-241581282	51.09	CpG:59	0.85
MACS_peak_147167	chr20:29550849-29551855	42.34	CpG:73	0.74
MACS_peak_152993	chr21:15068825-15070104	159.52	CpG:85	0.62
MACS_peak_152995	chr21:15095651-15096479	34.58	CpG:78	0.71
MACS_peak_152996	chr21:15134552-15135337	40.37	CpG:74	0.77
MACS_peak_152997	chr21:15148404-15148637	33.7	CpG:21	0.87
MACS_peak_158028	chr22:20708651-20716555	30.07	CpG:1215	1.35
MACS_peak_159116	chr22:27834425-27834630	39.95	CpG:16	0.89
MACS_peak_159163	chr22:28010273-28010599	62.67	CpG:38	1.1
MACS_peak_164453	chr22:50453056-50454137	78.03	CpG:109	0.85
MACS_peak_166017	chr3:13323438-13324929	42.05	CpG:136	1.15
MACS_peak_167838	chr3:44036407-44041104	56.72	CpG:344	0.78
MACS_peak_169895	chr3:64253533-64253819	35.28	CpG:24	0.68
MACS_peak_172560	chr3:125709066-125709452	53.62	CpG:36	0.85
MACS_peak_173599	chr3:134125487-134125871	67.21	CpG:42	0.87
MACS_peak_177877	chr3:197831806-197832760	56.03	CpG:61	1.07
MACS_peak_178204	chr4:1396291-1401730	38.58	CpG:534	0.99
MACS_peak_178207	chr4:1404039-1404518	60.2	CpG:40	0.72
MACS_peak_185138	chr4:132896360-132896778	35.93	CpG:32	0.77
MACS_peak_199478	chr5:173738806-173739534	32.66	CpG:63	0.78
MACS_peak_200918	chr5:180527368-180528782	33.85	CpG:125	1.11
MACS_peak_204380	chr6:29831849-29832086	35.23	CpG:20	0.61
MACS_peak_214277	chr7:336749-337315	61.81	CpG:45	1.03
MACS_peak_214821	chr7:1703861-1710517	30.92	CpG:556	0.8
MACS_peak_217847	chr7:36010997-36011407	89.94	CpG:50	0.85
MACS_peak_219631	chr7:56855145-56855500	34.27	CpG:42	0.88
MACS_peak_226925	chr7:155579868-155580392	32.76	CpG:64	0.83
MACS_peak_229897	chr8:9791236-9791450	43.41	CpG:21	0.77
MACS_peak_233413	chr8:49293201-49293547	39.88	CpG:39	0.77
MACS_peak_242216	chr9:44118137-44120175	34.4	CpG:143	0.63
MACS_peak_242231	chr9:47184266-47184585	64.43	CpG:30	0.89
MACS_peak_245307	chr9:110227967-110228656	47.91	CpG:67	0.87
MACS_peak_245784	chr9:116450145-116450454	77.08	CpG:29	0.76
MACS_peak_247837	chr9:132145576-132146328	44.5	CpG:71	0.87
MACS_peak_247887	chr9:132312156-132312892	119.63	CpG:88	0.86
MACS_peak_250137	chr9:139084513-139086208	39.06	CpG:179	0.87
MACS_peak_254827	chrX:139521561-139521897	30.39	CpG:38	0.93
MACS_peak_255595	chrY:8147877-8148210	116.97	CpG:23	0.65
MACS_peak_255602	chrY:9385471-9385777	34.33	CpG:25	0.67
MACS_peak_255632	chrY:13263440-13263736	264.15	CpG:30	0.76
MACS_peak_255692	chrY:14074239-14075008	46.53	CpG:68	0.77
MACS_peak_255693	chrY:14075675-14076160	67.51	CpG:43	0.72
MACS_peak_255695	chrY:14100002-14100593	42.99	CpG:63	1.01
MACS_peak_255698	chrY:14649050-14649669	42.21	CpG:56	0.87
MACS_peak_255716	chrY:23566571-23566864	43.9	CpG:25	0.8
MACS_peak_255721	chrY:28555535-28555932	80.56	CpG:32	0.82
* logarithmic transformation of the P-values to show the significance levels of the differentially methylated regions (In DMR estimation) or methylation blocks (In MACS). Ahigher value indicates ahigher probability of a DMR or a methylation block.
$:number of CpG sites in the DMR region
#:Definition of CGI,Observed / Expected ratio>0.60;percent C + percent G> 50.00;length>200
