# Supplementary material for: High-frequency aberrantly methylated targets in pancreatic adenocarcinoma identified via global DNA methylation analysis using methylCap-seq
Source: Clin Epigenetics. 2014 Sep 22;6(1):18. doi: 10.1186/1868-7083-6-18 (PMC4177372; doi:10.1186/1868-7083-6-18)
Supplement: Additional file 4: Table S3 — PC-related hypermethylated genes that lack CGIs in their promoters. [file 1868-7083-6-18-S4.xlsx]

## Sheet: S 3
Additional File 4: Table S3. PC-related hypermethylated genes that lacks CGI in their promoters
DMR ID	DMR location in genome	-10logpvalue*	Gene	Transcription Direction	Gene feture
MACS_peak_27	chr1：902697-903183	31.85	PLEKHN1	+	Promoter
MACS_peak_176	chr1：1333325-1333825	30.99	CCNL2	-	Promoter
MACS_peak_190	chr1：1369448-1369804	37.9	VWA1	+	Promoter
MACS_peak_389	chr1：1949779-1950158	37.9	GABRD	+	Promoter
MACS_peak_408	chr1：1979829-1980392	33.35	PRKCZ	+	Promoter
MACS_peak_571	chr1：2406171-2406555	60.98	PLCH2	+	Promoter
MACS_peak_915	chr1：3371846-3372489	47.17	ARHGEF16	+	Promoter
MACS_peak_1248	chr1：4471669-4472247	38.63	LOC284661	+	Promoter
MACS_peak_1690	chr1：6260016-6260623	43.12	RPL22	-	Promoter
MACS_peak_1711	chr1：6304043-6304735	37.87	HES3	+	Promoter
MACS_peak_1802	chr1：6553263-6553904	34.85	PLEKHG5	-	Promoter
MACS_peak_1812	chr1：6581787-6582613	42.1	PLEKHG5	-	Promoter
MACS_peak_1827	chr1：6616576-6617516	65.77	NOL9	-	Promoter
MACS_peak_2458	chr1：9004218-9004605	179.05	CA6	+	Promoter
MACS_peak_2513	chr1：9190389-9191026	35.07	GPR157	-	Promoter
MACS_peak_2567	chr1：9351963-9352528	39.47	SPSB1	+	Promoter
MACS_peak_2825	chr1：10055886-10057121	77.94	RBP7	+	Promoter
MACS_peak_3191	chr1：11248878-11249224	45.21	ANGPTL7	+	Promoter
MACS_peak_3212	chr1：11323166-11323639	32.67	MTOR	-	Promoter
MACS_peak_3309	chr1：11722512-11723016	30.75	FBXO6	+	Promoter
MACS_peak_3440	chr1：12186156-12186563	44.58	TNFRSF8	+	Promoter
MACS_peak_3454	chr1：12226228-12226711	38.54	TNFRSF1B	+	Promoter
MACS_peak_3960	chr1：15763885-15764182	69.39	CTRC	+	Promoter
MACS_peak_4129	chr1：16692907-16693269	37.9	SZRD1	+	Promoter
MACS_peak_4153	chr1：16941270-16941716	34.48	NBPF1	-	Promoter
MACS_peak_4208	chr1：17309314-17309772	33.66	MFAP2	-	Promoter
MACS_peak_4239	chr1：17446347-17446691	60.98	PADI2	-	Promoter
MACS_peak_4240	chr1：17447423-17448011	44.42	PADI2	-	Promoter
MACS_peak_4258	chr1：17573676-17574564	76.28	PADI3	+	Promoter
MACS_peak_4760	chr1：20206704-20207169	33.2	OTUD3	+	Promoter
MACS_peak_4789	chr1：20446533-20447007	53.52	PLA2G2D	-	Promoter
MACS_peak_5018	chr1：21979138-21979960	31.31	RAP1GAP	-	Promoter
MACS_peak_5219	chr1：22978434-22979063	48.15	C1QB	+	Promoter
MACS_peak_5297	chr1：23343485-23344068	32.2	KDM1A	+	Promoter
MACS_peak_5361	chr1：23954018-23954531	36.48	MDS2	+	Promoter
MACS_peak_5400	chr1：24307522-24308035	30.22	SRSF10	-	Promoter
MACS_peak_5436	chr1：24471172-24471870	56.55	IL22RA1	-	Promoter
MACS_peak_5444	chr1：24512645-24513258	30.57	IL28RA	-	Promoter
MACS_peak_5533	chr1：24967336-24968249	37.64	SRRM1	+	Promoter
MACS_peak_5550	chr1：25069283-25069812	56.04	CLIC4	+	Promoter
MACS_peak_5776	chr1：26439263-26440119	52.29	PDIK1L	+	Promoter
MACS_peak_5781	chr1：26486381-26486756	105.97	FAM110D	+	Promoter
MACS_peak_5821	chr1：26680444-26680838	60.98	AIM1L	-	Promoter
MACS_peak_5932	chr1：27650658-27651089	35.55	LOC644961	+	Promoter
MACS_peak_5938	chr1：27669123-27669841	48.58	SYTL1	+	Promoter
MACS_peak_5996	chr1：27931016-27931636	36.05	AHDC1	-	Promoter
MACS_peak_6002	chr1：27962580-27962998	43.63	FGR	-	Promoter
MACS_peak_6052	chr1：28415924-28416420	83.32	EYA3	-	Promoter
MACS_peak_6084	chr1：28654031-28654671	34.9	MED18	+	Promoter
MACS_peak_6111	chr1：28917148-28917720	59.63	RAB42	+	Promoter
MACS_peak_6117	chr1：28992824-28993276	55.59	GMEB1	+	Promoter
MACS_peak_6489	chr1：32171366-32171946	32.37	COL16A1	-	Promoter
MACS_peak_6548	chr1：32539280-32539713	42.37	TMEM39B	+	Promoter
MACS_peak_6574	chr1：32707276-32708014	41.18	MTMR9LP	-	Promoter
MACS_peak_6576	chr1：32713086-32713575	31.66	FAM167B	+	Promoter
MACS_peak_6675	chr1：33352640-33353120	32.23	HPCA	+	Promoter
MACS_peak_6837	chr1：34633029-34633485	33.8	CSMD2	-	Promoter
MACS_peak_6901	chr1：35445786-35446096	69.39	LOC653160	-	Promoter
MACS_peak_6908	chr1：35543308-35543612	78.11	ZMYM1	+	Promoter
MACS_peak_7221	chr1：37982097-37982435	78.11	MEAF6	-	Promoter
MACS_peak_7410	chr1：39340090-39340617	35.56	MYCBP	-	Promoter
MACS_peak_7434	chr1：39545271-39545964	37.82	MACF1	+	Promoter
MACS_peak_7512	chr1：40106394-40107008	36.41	HEYL	-	Promoter
MACS_peak_7531	chr1：40204988-40205696	62.66	PPIE	+	Promoter
MACS_peak_7568	chr1：40504043-40504441	37.9	CAP1	+	Promoter
MACS_peak_7606	chr1：40858330-40858825	110.06	SMAP2	+	Promoter
MACS_peak_7617	chr1：40914383-40914867	38.47	ZNF643	+	Promoter
MACS_peak_7653	chr1：41155115-41155538	36.14	NFYC	+	Promoter
MACS_peak_7656	chr1：41218668-41219211	40.96	MIR30E	+	Promoter
MACS_peak_7663	chr1：41248134-41248519	37.9	KCNQ4	+	Promoter
MACS_peak_7684	chr1：41328874-41329294	50.95	CITED4	-	Promoter
MACS_peak_7730	chr1：41708361-41709063	43.32	SCMH1	-	Promoter
MACS_peak_7871	chr1：42847465-42847957	31.48	RIMKLA	+	Promoter
MACS_peak_7924	chr1：43231060-43231532	46.34	C1orf50	+	Promoter
MACS_peak_7994	chr1：43751142-43752319	63.22	C1orf210	-	Promoter
MACS_peak_8011	chr1：43823063-43823723	33.8	CDC20	+	Promoter
MACS_peak_8014	chr1：43857295-43857643	45.21	MED8	-	Promoter
MACS_peak_8142	chr1：44442404-44443170	51.79	B4GALT2	+	Promoter
MACS_peak_8168	chr1：44583228-44583713	52.53	KLF17	+	Promoter
MACS_peak_8240	chr1：45009096-45009508	67.94	MIR5584	+	Promoter
MACS_peak_8274	chr1：45138534-45139117	38.31	C1orf228	+	Promoter
MACS_peak_8372	chr1：46112785-46113282	51.48	RPS15AP10	-	Promoter
MACS_peak_8373	chr1：46114026-46114587	33.47	RPS15AP10	-	Promoter
MACS_peak_8509	chr1：47138234-47138909	58.29	KIAA0494-AS1	+	Promoter
MACS_peak_8521	chr1：47643851-47644484	41.42	PDZK1IP1-AS1	+	Promoter
MACS_peak_8705	chr1：50567453-50568088	41.29	ELAVL4	+	Promoter
MACS_peak_8788	chr1：52083468-52084193	61.33	OSBPL9	+	Promoter
MACS_peak_9093	chr1：54409802-54410576	64.44	HSPB11	-	Promoter
MACS_peak_9225	chr1：55013721-55014499	57.44	ACOT11	+	Promoter
MACS_peak_9284	chr1：55444205-55444788	32.2	TMEM61	+	Promoter
MACS_peak_9373	chr1：57046211-57047092	56.94	PPAP2B	-	Promoter
MACS_peak_9646	chr1：62189719-62190176	33.73	TM2D1	-	Promoter
MACS_peak_9650	chr1：62206677-62207526	52.73	INADL	+	Promoter
MACS_peak_9822	chr1：64086346-64087048	43.32	PGM1	+	Promoter
MACS_peak_9973	chr1：66257717-66258265	94.03	PDE4B	+	Promoter
MACS_peak_9975	chr1：66259521-66259839	52.91	PDE4B	+	Promoter
MACS_peak_10302	chr1：75593419-75594326	96.19	LHX8	+	Promoter
MACS_peak_10305	chr1：75597568-75599782	290.14	LHX8	+	Promoter
MACS_peak_10619	chr1：84608853-84609227	60.98	PRKACB	+	Promoter
MACS_peak_10627	chr1：84863965-84864651	50.74	UOX	-	Promoter
MACS_peak_10664	chr1：85526527-85527132	31	WDR63	+	Promoter
MACS_peak_10768	chr1：87596621-87597271	34.35	LOC339524	+	Promoter
MACS_peak_10855	chr1：89148221-89148599	37.9	PKN2	+	Promoter
MACS_peak_10868	chr1：89357715-89358393	87.66	GTF2B	-	Promoter
MACS_peak_10883	chr1：89737994-89738305	60.98	GBP5	-	Promoter
MACS_peak_10969	chr1：91489265-91489828	46.22	ZNF644	-	Promoter
MACS_peak_11165	chr1：94343499-94343990	59.53	DNTTIP2	-	Promoter
MACS_peak_11373	chr1：98514140-98514687	40.69	MIR137HG	-	Promoter
MACS_peak_11374	chr1：98514756-98515445	71.4	MIR137HG	-	Promoter
MACS_peak_11505	chr1：102461914-102462463	47.27	OLFM3	-	Promoter
MACS_peak_11531	chr1：103573426-103574769	77.31	COL11A1	-	Promoter
MACS_peak_11680	chr1：109101694-109102377	38.39	FAM102B	+	Promoter
MACS_peak_11695	chr1：109287646-109288080	35.33	STXBP3	+	Promoter
MACS_peak_11732	chr1：109619477-109620074	31.43	TAF13	-	Promoter
MACS_peak_11735	chr1：109641875-109642445	32.94	SCARNA2	+	Promoter
MACS_peak_11739	chr1：109656985-109657933	46.95	KIAA1324	+	Promoter
MACS_peak_11751	chr1：109755598-109756169	59.72	SARS	+	Promoter
MACS_peak_11821	chr1：110164925-110165632	31.38	AMPD2	+	Promoter
MACS_peak_12126	chr1：113750474-113751515	91.96	LOC643441	-	Promoter
MACS_peak_12223	chr1：115238855-115239405	34.13	AMPD1	-	Promoter
MACS_peak_12304	chr1：116519645-116520241	31.48	SLC22A15	+	Promoter
MACS_peak_12311	chr1：116653226-116653599	52.91	MAB21L3	+	Promoter
MACS_peak_12312	chr1：116654414-116654885	32.8	MAB21L3	+	Promoter
MACS_peak_12355	chr1：117297578-117298346	58.15	CD2	+	Promoter
MACS_peak_12372	chr1：117450631-117451123	31.48	PTGFRN	+	Promoter
MACS_peak_12572	chr1：144996219-144996846	77.17	PDE4DIP	-	Promoter
MACS_peak_12574	chr1：144997859-144998458	31.32	PDE4DIP	-	Promoter
MACS_peak_12677	chr1：146696010-146696599	37.93	FMO5	-	Promoter
MACS_peak_12769	chr1：149888094-149888786	32.13	SV2A	-	Promoter
MACS_peak_12783	chr1：149983892-149984388	44.42	OTUD7B	-	Promoter
MACS_peak_12883	chr1：150738864-150739449	32.09	CTSS	-	Promoter
MACS_peak_13021	chr1：151689652-151690174	42.46	CELF3	-	Promoter
MACS_peak_13032	chr1：151777307-151777904	31.43	LINGO4	-	Promoter
MACS_peak_13062	chr1：152085664-152086065	37.82	TCHH	-	Promoter
MACS_peak_13097	chr1：152943044-152943516	53.7	SPRR4	+	Promoter
MACS_peak_13104	chr1：153233160-153233640	38.76	LOR	+	Promoter
MACS_peak_13131	chr1：153587579-153588072	31.42	S100A14	-	Promoter
MACS_peak_13142	chr1：153644955-153645431	39.05	ILF2	-	Promoter
MACS_peak_13204	chr1：153951380-153951924	54.75	JTB	-	Promoter
MACS_peak_13266	chr1：154473121-154473638	36.21	TDRD10	+	Promoter
MACS_peak_13372	chr1：154930072-154930552	32.23	PBXIP1	-	Promoter
MACS_peak_13448	chr1：155269418-155270152	53.96	PKLR	-	Promoter
MACS_peak_13581	chr1：156210378-156210818	56.76	BGLAP	+	Promoter
MACS_peak_13598	chr1：156269887-156270387	37.35	VHLL	-	Promoter
MACS_peak_13599	chr1：156271162-156271629	33.07	VHLL	-	Promoter
MACS_peak_13654	chr1：156588264-156588747	32.04	HAPLN2	+	Promoter
MACS_peak_13700	chr1：156861199-156861782	32.2	PEAR1	+	Promoter
MACS_peak_13745	chr1：157109405-157109821	36.66	ETV3	-	Promoter
MACS_peak_13816	chr1：158300432-158300991	39.87	CD1B	-	Promoter
MACS_peak_13824	chr1：158532439-158533121	51.02	OR6P1	-	Promoter
MACS_peak_13835	chr1：158746454-158747019	46.07	OR6N2	-	Promoter
MACS_peak_13879	chr1：159769550-159770255	37.15	FCRL6	+	Promoter
MACS_peak_13885	chr1：159832134-159832631	51.48	VSIG8	-	Promoter
MACS_peak_13900	chr1：159924041-159924450	85.85	SLAMF9	-	Promoter
MACS_peak_14094	chr1：161654476-161655155	205.17	RPL31P11	-	Promoter
MACS_peak_14095	chr1：161674986-161675656	45.36	FCRLA	+	Promoter
MACS_peak_14136	chr1：162125201-162125815	103	MIR4654	+	Promoter
MACS_peak_14159	chr1：162330733-162331573	59.67	NOS1AP	+	Promoter
MACS_peak_14163	chr1：162345284-162345777	37.84	C1orf111	-	Promoter
MACS_peak_14176	chr1：162465942-162466323	37.9	UHMK1	+	Promoter
MACS_peak_14296	chr1：164742867-164743417	34.13	LOC100505795	-	Promoter
MACS_peak_14351	chr1：165513539-165514011	32.74	LRRC52	+	Promoter
MACS_peak_14411	chr1：166807031-166807847	137.81	POGK	+	Promoter
MACS_peak_14496	chr1：167598370-167599073	56.18	RCSD1	+	Promoter
MACS_peak_14497	chr1：167599963-167600504	47.89	RCSD1	+	Promoter
MACS_peak_14530	chr1：167885280-167886114	30.78	ADCY10	-	Promoter
MACS_peak_14581	chr1：168344063-168344525	33.4	MIR557	+	Promoter
MACS_peak_14600	chr1：168699725-168700171	56.17	DPT	-	Promoter
MACS_peak_14636	chr1：169677216-169677933	55.16	SELL	-	Promoter
MACS_peak_14754	chr1：172113480-172114343	108.01	DNM3OS	-	Promoter
MACS_peak_14835	chr1：173833750-173834191	56.66	SNORD81	-	Promoter
MACS_peak_14843	chr1：173886886-173887432	34.37	SERPINC1	-	Promoter
MACS_peak_14907	chr1：174967814-174968395	58.85	CACYBP	+	Promoter
MACS_peak_14916	chr1：175036647-175037496	46.66	TNN	+	Promoter
MACS_peak_15183	chr1：178993541-178993984	48.83	FAM20B	+	Promoter
MACS_peak_15346	chr1：180245401-180245716	78.11	LOC100527964	-	Promoter
MACS_peak_15443	chr1：181205776-181206326	54.24	GM140	+	Promoter
MACS_peak_15600	chr1：183155348-183156015	52.09	LAMC2	+	Promoter
MACS_peak_15724	chr1：184725283-184725635	52.91	EDEM3	-	Promoter
MACS_peak_15939	chr1：190447115-190447578	40.01	FAM5C	-	Promoter
MACS_peak_16026	chr1：193030675-193031011	52.91	UCHL5	-	Promoter
MACS_peak_16030	chr1：193089886-193090568	57.75	CDC73	+	Promoter
MACS_peak_16381	chr1：200380782-200381110	52.91	ZNF281	-	Promoter
MACS_peak_16533	chr1：201251801-201252215	67.71	PKP1	+	Promoter
MACS_peak_16558	chr1：201347314-201347963	46.76	TNNT2	-	Promoter
MACS_peak_16581	chr1：201477747-201478138	37.9	CSRP1	-	Promoter
MACS_peak_16623	chr1：201776800-201777352	40.35	MIR1231	+	Promoter
MACS_peak_16644	chr1：201950921-201951276	78.11	RNPEP	+	Promoter
MACS_peak_16720	chr1：202509194-202509569	37.9	PPP1R12B	+	Promoter
MACS_peak_16757	chr1：202794897-202795442	40.83	LOC641515	+	Promoter
MACS_peak_16770	chr1：202858637-202858959	69.39	RABIF	-	Promoter
MACS_peak_16771	chr1：202859723-202860413	44.07	RABIF	-	Promoter
MACS_peak_16786	chr1：202974885-202975353	33	TMEM183B	+	Promoter
MACS_peak_16833	chr1：203199690-203200429	47.22	CHIT1	-	Promoter
MACS_peak_16862	chr1：203442943-203443389	41.33	PRELP	+	Promoter
MACS_peak_16869	chr1：203462007-203462777	39.38	OPTC	+	Promoter
MACS_peak_16907	chr1：203698204-203698717	36.48	SNORA77	+	Promoter
MACS_peak_16912	chr1：203734081-203734724	47.17	LAX1	+	Promoter
MACS_peak_16953	chr1：204123010-204123454	90.01	ETNK2	-	Promoter
MACS_peak_17056	chr1：204653400-204653799	52.91	LRRN2	-	Promoter
MACS_peak_17118	chr1：205012504-205012916	123.59	CNTN2	+	Promoter
MACS_peak_17180	chr1：205342191-205342709	42.75	LEMD1-AS1	+	Promoter
MACS_peak_17231	chr1：205743214-205743660	64.11	RAB7L1	-	Promoter
MACS_peak_17240	chr1：205783995-205784603	30.84	SLC41A1	-	Promoter
MACS_peak_17267	chr1：206318018-206318507	31.66	CTSE	+	Promoter
MACS_peak_17330	chr1：207000721-207001190	39.56	IL19	+	Promoter
MACS_peak_17414	chr1：207976718-207977648	86.93	MIR29C	-	Promoter
MACS_peak_17417	chr1：207990398-207991011	30.57	LOC148696	+	Promoter
MACS_peak_17552	chr1：209599950-209600627	72.46	MIR205HG	+	Promoter
MACS_peak_17560	chr1：209757236-209758125	76.2	CAMK1G	+	Promoter
MACS_peak_17666	chr1：211306075-211306538	40.01	KCNH1	-	Promoter
MACS_peak_17695	chr1：211667280-211668253	76.62	RD3	-	Promoter
MACS_peak_17778	chr1：212588575-212589135	53.41	TMEM206	-	Promoter
MACS_peak_17957	chr1：214452615-214453071	33.8	SMYD2	+	Promoter
MACS_peak_18137	chr1：216980348-216980753	60.42	ESRRG	-	Promoter
MACS_peak_18156	chr1：217261843-217262541	31.83	ESRRG	-	Promoter
MACS_peak_18388	chr1：220863006-220863435	50.11	C1orf115	+	Promoter
MACS_peak_18458	chr1：221917133-221917503	37.9	DUSP10	-	Promoter
MACS_peak_18499	chr1：222720750-222721367	49.01	HHIPL2	-	Promoter
MACS_peak_18752	chr1：224802506-224803430	31.96	CNIH3	+	Promoter
MACS_peak_18824	chr1：225618020-225618504	31.98	LBR	-	Promoter
MACS_peak_18973	chr1：226410128-226410604	32.48	MIXL1	+	Promoter
MACS_peak_19429	chr1：228673283-228673920	100.25	RNF187	+	Promoter
MACS_peak_19860	chr1：231005715-231006467	34.66	C1orf198	-	Promoter
MACS_peak_19964	chr1：231613628-231614215	31.98	SNRPD2P2	-	Promoter
MACS_peak_19971	chr1：231663221-231663897	38.8	TSNAX-DISC1	+	Promoter
MACS_peak_20006	chr1：231955308-231955920	30.62	DISC2	-	Promoter
MACS_peak_20222	chr1：233461179-233461557	37.9	KIAA1804	+	Promoter
MACS_peak_20709	chr1：236559340-236560116	44.95	EDARADD	+	Promoter
MACS_peak_21164	chr1：240774228-240774684	33.8	GREM2	-	Promoter
MACS_peak_21165	chr1：240775988-240776403	36.74	GREM2	-	Promoter
MACS_peak_21253	chr1：241521753-241522162	44.41	RGS7	-	Promoter
MACS_peak_21279	chr1：241813402-241814098	31.93	WDR64	+	Promoter
MACS_peak_21324	chr1：242161648-242162106	40.39	MAP1LC3C	-	Promoter
MACS_peak_22174	chr1：247268214-247268579	45.21	ZNF669	-	Promoter
MACS_peak_22223	chr1：247581269-247581725	33.8	NLRP3	+	Promoter
MACS_peak_22299	chr1：248512297-248512908	36.58	OR14C36	+	Promoter
MACS_peak_22347	chr10：225833-226211	52.91	ZMYND11	+	Promoter
MACS_peak_22537	chr10：693844-694228	37.9	C10orf108	+	Promoter
MACS_peak_23256	chr10：3182304-3182765	40.16	LOC100507034	+	Promoter
MACS_peak_23257	chr10：3182768-3183116	69.39	LOC100507034	+	Promoter
MACS_peak_23646	chr10：4958524-4959317	69.87	TAKR	-	Promoter
MACS_peak_23649	chr10：5003701-5004097	45.21	AKR1C1	+	Promoter
MACS_peak_24032	chr10：6819844-6820385	34.68	LOC100507127	+	Promoter
MACS_peak_24227	chr10：7663561-7664014	34	ITIH5	-	Promoter
MACS_peak_24269	chr10：7859041-7859631	31.81	TAF3	+	Promoter
MACS_peak_24731	chr10：11576225-11576775	69.25	USP6NL	-	Promoter
MACS_peak_25016	chr10：12619467-12620065	31.37	MIR4480	+	Promoter
MACS_peak_25018	chr10：12621515-12622201	44.33	MIR4480	+	Promoter
MACS_peak_25175	chr10：13275862-13276480	42.39	UCMA	-	Promoter
MACS_peak_25252	chr10：13544917-13545496	38.56	BEND7	-	Promoter
MACS_peak_25560	chr10：15197035-15197469	57.37	LOC100192204	-	Promoter
MACS_peak_25662	chr10：15760503-15761354	93.86	ITGA8	-	Promoter
MACS_peak_25677	chr10：15902606-15903329	54.73	FAM188A	-	Promoter
MACS_peak_25717	chr10：16477936-16478279	60.98	PTER	+	Promoter
MACS_peak_25901	chr10：17683680-17684171	37.98	STAM	+	Promoter
MACS_peak_25966	chr10：18688912-18689239	60.98	CACNB2	+	Promoter
MACS_peak_26142	chr10：21434529-21434917	37.9	C10orf113	-	Promoter
MACS_peak_26146	chr10：21461567-21461832	69.39	LOC100128511	+	Promoter
MACS_peak_26193	chr10：21816574-21817238	89.11	SKIDA1	-	Promoter
MACS_peak_26344	chr10：23633895-23634493	31.37	C10orf67	-	Promoter
MACS_peak_26406	chr10：24564841-24565461	36.05	MIR603	+	Promoter
MACS_peak_26494	chr10：25306429-25307015	38.12	ENKUR	-	Promoter
MACS_peak_26619	chr10：27150472-27151374	43.72	ABI1	-	Promoter
MACS_peak_26645	chr10：27391423-27391869	34.48	ANKRD26	-	Promoter
MACS_peak_26760	chr10：28570503-28570951	34.34	MPP7	-	Promoter
MACS_peak_26929	chr10：29833814-29834675	58.25	MIR604	-	Promoter
MACS_peak_27241	chr10：32637078-32637664	32.03	EPC1	-	Promoter
MACS_peak_27482	chr10：35105935-35106446	36.61	PARD3	-	Promoter
MACS_peak_27522	chr10：35378090-35378522	35.48	CUL2	-	Promoter
MACS_peak_27532	chr10：35464931-35465925	75.08	CREM	+	Promoter
MACS_peak_27537	chr10：35485645-35486245	37.25	CREM	+	Promoter
MACS_peak_27598	chr10：35893067-35893719	34.24	GJD4	+	Promoter
MACS_peak_27771	chr10：38381478-38381918	41.8	ZNF37A	+	Promoter
MACS_peak_27998	chr10：43760864-43761584	42.23	RASGEF1A	-	Promoter
MACS_peak_28018	chr10：43864853-43865229	37.9	FXYD4	+	Promoter
MACS_peak_28038	chr10：44071089-44071799	55.67	ZNF239	-	Promoter
MACS_peak_28067	chr10：44285674-44286031	78.11	HNRNPA3P1	-	Promoter
MACS_peak_28308	chr10：47133990-47134555	46.07	LOC728643	-	Promoter
MACS_peak_28384	chr10：49483358-49483820	40.09	FRMPD2	-	Promoter
MACS_peak_28559	chr10：50747942-50748829	33.58	ERCC6	-	Promoter
MACS_peak_29021	chr10：62149024-62149613	51.11	ANK3	-	Promoter
MACS_peak_29022	chr10：62150530-62151490	46.31	ANK3	-	Promoter
MACS_peak_29362	chr10：69598382-69598758	69.39	DNAJC12	-	Promoter
MACS_peak_29369	chr10：69642528-69643128	43.59	SIRT1	+	Promoter
MACS_peak_29409	chr10：70167626-70168265	61.18	RUFY2	-	Promoter
MACS_peak_29518	chr10：70938220-70938820	31.26	SUPV3L1	+	Promoter
MACS_peak_29692	chr10：71893128-71893537	37.2	AIFM2	-	Promoter
MACS_peak_29693	chr10：71893645-71894228	44.77	AIFM2	-	Promoter
MACS_peak_30210	chr10：74652336-74652816	32.23	OIT3	+	Promoter
MACS_peak_30430	chr10：76868604-76869106	30.87	DUSP13	-	Promoter
MACS_peak_30447	chr10：76996367-76996725	37.9	COMTD1	-	Promoter
MACS_peak_31113	chr10：83638403-83639335	101.35	NRG3	+	Promoter
MACS_peak_31348	chr10：88412578-88412913	60.98	OPN4	+	Promoter
MACS_peak_31425	chr10：89418418-89419232	54.99	PAPSS2	+	Promoter
MACS_peak_31511	chr10：91293887-91294748	71.48	SLC16A12	-	Promoter
MACS_peak_31550	chr10：92679822-92680556	35.58	ANKRD1	-	Promoter
MACS_peak_31566	chr10：93171048-93171629	44.92	HECTD2	+	Promoter
MACS_peak_31725	chr10：95243045-95243611	46	MYOF	-	Promoter
MACS_peak_31882	chr10：97322421-97323003	44.85	SORBS1	-	Promoter
MACS_peak_31918	chr10：97825143-97825740	64.81	MIR3157	-	Promoter
MACS_peak_31924	chr10：97888918-97889519	37.19	ZNF518A	+	Promoter
MACS_peak_32379	chr10：101493146-101493503	60.98	COX15	-	Promoter
MACS_peak_32438	chr10：102028052-102028819	39.54	CWF19L1	-	Promoter
MACS_peak_32442	chr10：102047365-102047919	40.21	BLOC1S2	-	Promoter
MACS_peak_32543	chr10：102731961-102732463	37.22	SEMA4G	+	Promoter
MACS_peak_32544	chr10：102732581-102733070	31.66	MIR608	+	Promoter
MACS_peak_32707	chr10：103817639-103818017	60.98	C10orf76	-	Promoter
MACS_peak_32754	chr10：104156419-104156870	40.93	NFKB2	+	Promoter
MACS_peak_32911	chr10：105111280-105111693	36.89	PCGF6	-	Promoter
MACS_peak_33073	chr10：105978472-105978878	77.32	MIR609	-	Promoter
MACS_peak_33078	chr10：106026126-106026784	89.74	GSTO2	+	Promoter
MACS_peak_33092	chr10：106094458-106095091	35.3	ITPRIP	-	Promoter
MACS_peak_33093	chr10：106112055-106112676	35.99	CCDC147	+	Promoter
MACS_peak_33107	chr10：106398256-106399063	113.9	SORCS3	+	Promoter
MACS_peak_33342	chr10：111984320-111985134	82.4	MXI1	+	Promoter
MACS_peak_33433	chr10：112629910-112630847	132.01	PDCD4	+	Promoter
MACS_peak_33440	chr10：112695730-112696036	52.91	RPL13AP6	-	Promoter
MACS_peak_33442	chr10：112724235-112724806	32.89	SHOC2	+	Promoter
MACS_peak_33531	chr10：114132821-114133430	42.99	ACSL5	+	Promoter
MACS_peak_33951	chr10：116850641-116851545	49.42	ATRNL1	+	Promoter
MACS_peak_34178	chr10：118926012-118926760	46.65	MIR3663	-	Promoter
MACS_peak_34412	chr10：120818371-120819390	73.3	SNORA19	-	Promoter
MACS_peak_34995	chr10：124029314-124029818	30.75	BTBD16	+	Promoter
MACS_peak_35026	chr10：124219068-124219709	75.8	HTRA1	+	Promoter
MACS_peak_35057	chr10：124318203-124318627	50.57	DMBT1	+	Promoter
MACS_peak_35080	chr10：124513946-124514597	40.29	FLJ46361	+	Promoter
MACS_peak_35094	chr10：124605129-124605625	66.86	CUZD1	-	Promoter
MACS_peak_35095	chr10：124607145-124607605	40.24	CUZD1	-	Promoter
MACS_peak_35736	chr10：127371987-127372591	31.05	LOC283038	+	Promoter
MACS_peak_35894	chr10：128210942-128211307	37.9	C10orf90	-	Promoter
MACS_peak_36165	chr10：129345297-129345685	45.21	NPS	+	Promoter
MACS_peak_36644	chr10：131266059-131267235	63.28	MGMT	+	Promoter
MACS_peak_36793	chr10：131643369-131644098	30.32	MIR4297	-	Promoter
MACS_peak_36895	chr10：131902175-131902853	32.85	CTAGE7P	+	Promoter
MACS_peak_37606	chr10：134146263-134147104	47.13	LRRC27	+	Promoter
MACS_peak_38040	chr10：135268085-135268660	38.82	LOC619207	+	Promoter
MACS_peak_38107	chr11：287031-287414	78.11	ATHL1	+	Promoter
MACS_peak_38142	chr11：393270-393767	31.17	PKP3	+	Promoter
MACS_peak_38867	chr11：2323789-2324402	42.72	C11orf21	-	Promoter
MACS_peak_39108	chr11：2984178-2984701	56.57	SNORA54	-	Promoter
MACS_peak_39308	chr11：4599824-4600334	50.38	C11orf40	-	Promoter
MACS_peak_39312	chr11：4658419-4659069	34.35	OR51D1	+	Promoter
MACS_peak_39324	chr11：4824993-4825402	44.41	OR52R1	-	Promoter
MACS_peak_39332	chr11：5008502-5009010	36.81	MMP26	+	Promoter
MACS_peak_39353	chr11：5602295-5602773	38.9	OR52B6	+	Promoter
MACS_peak_39524	chr11：7818107-7818645	95.27	OR5P2	-	Promoter
MACS_peak_39683	chr11：9115979-9116533	33.89	KRT8P41	+	Promoter
MACS_peak_39760	chr11：9684452-9685285	41.71	SWAP70	+	Promoter
MACS_peak_39816	chr11：10475273-10475891	30.31	AMPD3	+	Promoter
MACS_peak_39848	chr11：10672546-10672962	36.66	MRVI1	-	Promoter
MACS_peak_39867	chr11：10823583-10823973	69.39	SNORD97	-	Promoter
MACS_peak_39919	chr11：11373430-11374230	37.78	CSNK2A1P	-	Promoter
MACS_peak_40326	chr11：17192197-17193087	33.44	PIK3C2A	-	Promoter
MACS_peak_40466	chr11：18431539-18431912	52.91	LDHC	+	Promoter
MACS_peak_40477	chr11：18620947-18621873	48.17	SPTY2D1-AS1	+	Promoter
MACS_peak_40478	chr11：18622188-18622611	36.14	SPTY2D1-AS1	+	Promoter
MACS_peak_40520	chr11：19136969-19137501	55.78	ZDHHC13	+	Promoter
MACS_peak_40556	chr11：19546782-19547565	38.68	NAV2-AS4	-	Promoter
MACS_peak_40617	chr11：20183408-20184208	55.93	DBX1	-	Promoter
MACS_peak_40644	chr11：20621455-20621818	60.98	SLC6A5	+	Promoter
MACS_peak_40974	chr11：31532979-31533998	60.63	IMMP1L	-	Promoter
MACS_peak_41108	chr11：33098246-33098835	31.87	LINC00294	+	Promoter
MACS_peak_41262	chr11：34458491-34459052	33.47	CAT	+	Promoter
MACS_peak_41327	chr11：35545989-35546420	74.16	PAMR1	-	Promoter
MACS_peak_41567	chr11：41481776-41482094	52.91	LRRC4C	-	Promoter
MACS_peak_41607	chr11：43378584-43378934	87.12	TTC17	+	Promoter
MACS_peak_41830	chr11：45166534-45167259	61.33	PRDM11	+	Promoter
MACS_peak_42058	chr11：46775054-46775728	51.59	MIR5582	-	Promoter
MACS_peak_42059	chr11：46776188-46776978	32.79	MIR5582	-	Promoter
MACS_peak_42085	chr11：46940272-46940799	42.1	LRP4	-	Promoter
MACS_peak_42132	chr11：47268828-47269389	33.47	NR1H3	+	Promoter
MACS_peak_42207	chr11：47599280-47599890	30.73	KBTBD4	-	Promoter
MACS_peak_42212	chr11：47616429-47616889	33.53	C1QTNF4	-	Promoter
MACS_peak_42325	chr11：55735105-55735945	30.52	OR10AG1	-	Promoter
MACS_peak_42333	chr11：55872271-55872598	60.98	OR8H2	+	Promoter
MACS_peak_42354	chr11：56309995-56310711	76.37	OR5M11	-	Promoter
MACS_peak_42366	chr11：56467990-56468877	56.55	OR9G1	+	Promoter
MACS_peak_42387	chr11：57005994-57006393	45.21	APLNR	-	Promoter
MACS_peak_42420	chr11：57196102-57196615	30.22	SLC43A3	-	Promoter
MACS_peak_42434	chr11：57308060-57308592	35.25	SMTNL1	+	Promoter
MACS_peak_42448	chr11：57409515-57409850	45.21	MIR130A	+	Promoter
MACS_peak_42472	chr11：57527156-57527664	30.52	CTNND1	+	Promoter
MACS_peak_42555	chr11：59209518-59210163	47.03	OR5A1	+	Promoter
MACS_peak_42805	chr11：61246887-61247369	32.1	PPP1R32	+	Promoter
MACS_peak_42806	chr11：61247810-61248579	58.08	PPP1R32	+	Promoter
MACS_peak_42847	chr11：61381201-61381659	47.52	RPLP0P2	+	Promoter
MACS_peak_42890	chr11：61524539-61524936	37.9	DKFZP434K028	-	Promoter
MACS_peak_42991	chr11：62035442-62036024	44.85	SCGB2A2	+	Promoter
MACS_peak_43100	chr11：62520406-62520892	31.85	ZBTB3	-	Promoter
MACS_peak_43164	chr11：63275929-63276583	98.29	LGALS12	+	Promoter
MACS_peak_43226	chr11：63704801-63705094	136.04	NAA40	+	Promoter
MACS_peak_43371	chr11：64065441-64066137	63.61	C11orf20	+	Promoter
MACS_peak_43410	chr11：64217331-64217723	60.98	LOC100996455	+	Promoter
MACS_peak_43505	chr11：64578352-64578774	36.21	MEN1	-	Promoter
MACS_peak_43539	chr11：64689978-64690423	34.55	PPP2R5B	+	Promoter
MACS_peak_43565	chr11：64806810-64807347	62.81	SAC3D1	+	Promoter
MACS_peak_43926	chr11：66446683-66447093	51.92	RBM4B	-	Promoter
MACS_peak_43987	chr11：66674629-66675114	38.4	PC	-	Promoter
MACS_peak_44006	chr11：66727214-66727868	46.42	PC	-	Promoter
MACS_peak_44023	chr11：66824851-66825827	63.36	RHOD	+	Promoter
MACS_peak_44083	chr11：67194684-67195090	37.43	RPS6KB2	+	Promoter
MACS_peak_44091	chr11：67212323-67212975	46.56	CORO1B	-	Promoter
MACS_peak_44171	chr11：67772574-67772982	60.1	UNC93B1	-	Promoter
MACS_peak_44478	chr11：68780397-68780813	51.33	MRGPRF	-	Promoter
MACS_peak_44904	chr11：70129625-70130191	46	MIR548K	+	Promoter
MACS_peak_45495	chr11：72981872-72982730	78.68	P2RY6	+	Promoter
MACS_peak_45554	chr11：73472720-73473045	69.39	RAB6A	-	Promoter
MACS_peak_45930	chr11：76776824-76777457	35.3	CAPN5	+	Promoter
MACS_peak_46009	chr11：77298404-77298961	33.71	AQP11	+	Promoter
MACS_peak_46050	chr11：77773481-77773807	69.39	THRSP	+	Promoter
MACS_peak_46064	chr11：77898286-77898810	35.76	USP35	+	Promoter
MACS_peak_46296	chr11：82866486-82866983	44.34	PCF11	+	Promoter
MACS_peak_46504	chr11：88908797-88909113	52.91	TYR	+	Promoter
MACS_peak_46515	chr11：89868610-89869026	51.33	NAALAD2	+	Promoter
MACS_peak_46646	chr11：93516204-93516805	31.21	MED17	+	Promoter
MACS_peak_46660	chr11：93754154-93754632	45.85	HEPHL1	+	Promoter
MACS_peak_46801	chr11：96124069-96124641	39.02	JRKL	+	Promoter
MACS_peak_46936	chr11：100556445-100556892	117.54	ARHGAP42	+	Promoter
MACS_peak_46983	chr11：101917128-101917713	81.47	C11orf70	+	Promoter
MACS_peak_47016	chr11：102494701-102495083	52.91	MMP20	-	Promoter
MACS_peak_47185	chr11：107329053-107329628	32.66	CWF19L2	-	Promoter
MACS_peak_47308	chr11：109292803-109293370	33.12	C11orf87	+	Promoter
MACS_peak_47391	chr11：111248935-111249346	44.23	POU2AF1	-	Promoter
MACS_peak_47581	chr11：113320066-113320682	42.52	MIR4301	-	Promoter
MACS_peak_47916	chr11：116698978-116699875	55.91	APOC3	+	Promoter
MACS_peak_48242	chr11：118398469-118399142	45.16	TTC36	+	Promoter
MACS_peak_48243	chr11：118402113-118402720	30.89	TMEM25	+	Promoter
MACS_peak_48249	chr11：118437088-118437490	37.74	IFT46	-	Promoter
MACS_peak_48274	chr11：118550749-118551389	40.98	TREH	-	Promoter
MACS_peak_48318	chr11：118901760-118902587	31.09	SLC37A4	-	Promoter
MACS_peak_48381	chr11：119188105-119189249	59.23	MCAM	-	Promoter
MACS_peak_48563	chr11：120105304-120105680	45.21	POU2F3	+	Promoter
MACS_peak_48578	chr11：120195005-120195312	52.91	TMEM136	+	Promoter
MACS_peak_48635	chr11：120530350-120530870	72.33	GRIK4	+	Promoter
MACS_peak_48830	chr11：122022522-122023163	61.01	MIR100	-	Promoter
MACS_peak_48937	chr11：122853882-122854513	35.42	BSX	-	Promoter
MACS_peak_49006	chr11：123251052-123251665	56.2	MIR4493	-	Promoter
MACS_peak_49050	chr11：123524101-123524566	46.92	SCN3B	-	Promoter
MACS_peak_49073	chr11：123885093-123885363	60.98	OR10G4	+	Promoter
MACS_peak_49091	chr11：124293719-124294472	34.6	OR8B4	-	Promoter
MACS_peak_49099	chr11：124479472-124479773	52.91	PANX3	+	Promoter
MACS_peak_49270	chr11：125658897-125659507	30.73	PATE3	+	Promoter
MACS_peak_49278	chr11：125771822-125772366	47.65	PUS3	-	Promoter
MACS_peak_49381	chr11：126151613-126152361	46.65	TIRAP	+	Promoter
MACS_peak_50387	chr11：133404151-133404908	34.4	OPCML	-	Promoter
MACS_peak_50517	chr11：133937178-133937941	34.1	JAM3	+	Promoter
MACS_peak_50587	chr11：134200174-134201107	66.25	GLB1L2	+	Promoter
MACS_peak_50588	chr11：134202751-134203203	55.59	GLB1L2	+	Promoter
MACS_peak_50994	chr12：1057651-1058056	37.51	RAD52	-	Promoter
MACS_peak_50999	chr12：1101092-1101721	41.67	ERC1	+	Promoter
MACS_peak_51128	chr12：1737317-1737745	42.78	WNT5B	+	Promoter
MACS_peak_51170	chr12：1928307-1928856	102.57	LRTM2	+	Promoter
MACS_peak_51292	chr12：2377624-2378312	44.2	CACNA1C-IT3	+	Promoter
MACS_peak_51293	chr12：2379185-2379782	37.43	CACNA1C-IT3	+	Promoter
MACS_peak_51424	chr12：2880510-2881017	50.63	LOC283440	-	Promoter
MACS_peak_51450	chr12：3000821-3001291	61.61	TULP3	+	Promoter
MACS_peak_51721	chr12：3864022-3864722	56.4	EFCAB4B	-	Promoter
MACS_peak_51876	chr12：4755919-4756541	48.65	NDUFA9	+	Promoter
MACS_peak_52050	chr12：6054168-6054773	31	ANO2	-	Promoter
MACS_peak_52157	chr12：6452850-6453549	43.51	TNFRSF1A	-	Promoter
MACS_peak_52169	chr12：6491527-6491997	77.96	LTBR	+	Promoter
MACS_peak_52219	chr12：6678002-6679176	69.42	NOP2	-	Promoter
MACS_peak_52222	chr12：6691015-6691559	40.89	SCARNA11	-	Promoter
MACS_peak_52297	chr12：7031519-7032501	62.97	ATN1	+	Promoter
MACS_peak_52298	chr12：7035771-7036404	35.3	ATN1	+	Promoter
MACS_peak_52325	chr12：7166460-7166830	115.76	C1S	+	Promoter
MACS_peak_52339	chr12：7262322-7262708	37.9	C1RL	-	Promoter
MACS_peak_52376	chr12：7597439-7598044	43.25	CD163L1	-	Promoter
MACS_peak_52396	chr12：7847932-7848277	125.79	GDF3	-	Promoter
MACS_peak_52401	chr12：7863067-7863381	52.91	DPPA3	+	Promoter
MACS_peak_52422	chr12：7939727-7940388	39.69	NANOG	+	Promoter
MACS_peak_52476	chr12：8287009-8287492	32.04	POU5F1P3	-	Promoter
MACS_peak_52510	chr12：8814888-8815482	37.62	MFAP5	-	Promoter
MACS_peak_52511	chr12：8816783-8817167	37.9	MFAP5	-	Promoter
MACS_peak_52570	chr12：9390603-9390908	78.11	LOC100499405	+	Promoter
MACS_peak_52617	chr12：10034099-10034752	46.49	KLRF2	+	Promoter
MACS_peak_52626	chr12：10151138-10151821	57.68	CLEC1B	-	Promoter
MACS_peak_52818	chr12：12507724-12508375	53.26	LOH12CR1	+	Promoter
MACS_peak_52992	chr12：14132765-14133444	57.98	GRIN2B	-	Promoter
MACS_peak_52993	chr12：14134103-14134471	52.91	GRIN2B	-	Promoter
MACS_peak_53152	chr12：16762405-16763020	63.21	LMO3	-	Promoter
MACS_peak_53369	chr12：21524569-21524835	78.11	IAPP	+	Promoter
MACS_peak_53378	chr12：21679346-21680162	54.86	C12orf39	+	Promoter
MACS_peak_53383	chr12：21757189-21757704	30.11	GYS2	-	Promoter
MACS_peak_53490	chr12：23737869-23738254	37.9	SOX5	-	Promoter
MACS_peak_53491	chr12：23738952-23739583	48.01	SOX5	-	Promoter
MACS_peak_53578	chr12：25205638-25205963	60.98	LRMP	+	Promoter
MACS_peak_53723	chr12：27176189-27176678	44.97	MED21	+	Promoter
MACS_peak_53727	chr12：27236752-27237179	74.65	C12orf71	-	Promoter
MACS_peak_53767	chr12：27848002-27848722	54.95	REP15	+	Promoter
MACS_peak_53795	chr12：28121622-28122097	32.55	PTHLH	-	Promoter
MACS_peak_53962	chr12：31479620-31480161	34.68	FAM60A	-	Promoter
MACS_peak_54000	chr12：31799859-31800359	30.99	METTL20	+	Promoter
MACS_peak_54036	chr12：32148285-32148765	76.78	RNU6-78	-	Promoter
MACS_peak_54356	chr12：41084449-41085201	46.41	CNTN1	+	Promoter
MACS_peak_54566	chr12：45443209-45444021	68.39	DBX2	-	Promoter
MACS_peak_54673	chr12：47608488-47609183	50.12	PCED1B	+	Promoter
MACS_peak_54710	chr12：48118840-48119324	38.47	ENDOU	-	Promoter
MACS_peak_54720	chr12：48153857-48154230	37.9	RAPGEF3	-	Promoter
MACS_peak_54791	chr12：48514317-48514886	45.78	PFKM	+	Promoter
MACS_peak_54870	chr12：49298261-49298628	105.97	CCDC65	+	Promoter
MACS_peak_54897	chr12：49464458-49465043	44.63	RHEBL1	-	Promoter
MACS_peak_54902	chr12：49505995-49506652	33.97	LMBR1L	-	Promoter
MACS_peak_54933	chr12：49731257-49732014	65.76	C1QL4	-	Promoter
MACS_peak_55052	chr12：50421305-50421691	45.21	RACGAP1	-	Promoter
MACS_peak_55077	chr12：50559705-50560219	57.38	CERS5	-	Promoter
MACS_peak_55153	chr12：51405028-51405313	69.39	SLC11A2	-	Promoter
MACS_peak_55186	chr12：51612615-51613244	69.36	POU6F1	-	Promoter
MACS_peak_55187	chr12：51613407-51614329	73.67	POU6F1	-	Promoter
MACS_peak_55481	chr12：53575475-53576100	41.93	ZNF740	+	Promoter
MACS_peak_55584	chr12：54328749-54330709	245.8	HOXC13	+	Promoter
MACS_peak_55585	chr12：54330826-54331360	41.6	HOXC13	+	Promoter
MACS_peak_55595	chr12：54361784-54363041	58.77	HOTAIR	-	Promoter
MACS_peak_55597	chr12：54370315-54370745	35.62	HOTAIR	-	Promoter
MACS_peak_55614	chr12：54420394-54421098	126.11	HOXC6	+	Promoter
MACS_peak_55716	chr12：55688528-55689030	51.05	OR6C6	-	Promoter
MACS_peak_55722	chr12：55819931-55820230	78.11	OR6C76	+	Promoter
MACS_peak_55761	chr12：56237967-56238348	37.9	MMP19	-	Promoter
MACS_peak_55781	chr12：56415048-56415626	82.23	IKZF4	+	Promoter
MACS_peak_55845	chr12：56733606-56733984	45.21	IL23A	+	Promoter
MACS_peak_55876	chr12：56913534-56913994	33.53	RBMS2	+	Promoter
MACS_peak_56010	chr12：57870540-57870895	78.11	ARHGAP9	-	Promoter
MACS_peak_56013	chr12：57875020-57875510	31.6	ARHGAP9	-	Promoter
MACS_peak_56066	chr12：58167322-58167836	30.17	METTL21B	+	Promoter
MACS_peak_56358	chr12：65015234-65015716	45.53	MIR548C	+	Promoter
MACS_peak_56360	chr12：65017546-65018425	50.89	MIR548Z	-	Promoter
MACS_peak_56558	chr12：68555169-68555695	35.63	IFNG	-	Promoter
MACS_peak_56608	chr12：69200187-69200644	33.73	MDM2	+	Promoter
MACS_peak_56683	chr12：70093869-70094587	42.35	BEST3	-	Promoter
MACS_peak_56776	chr12：72147115-72147862	34.91	RAB21	+	Promoter
MACS_peak_57518	chr12：93096319-93097016	70.7	C12orf74	+	Promoter
MACS_peak_57579	chr12：93859710-93860161	80.28	MRPL42	+	Promoter
MACS_peak_57771	chr12：95945144-95945908	39.71	USP44	-	Promoter
MACS_peak_57905	chr12：97885244-97885863	42.32	MIR1251	+	Promoter
MACS_peak_57959	chr12：98911462-98912056	31.59	TMPO-AS1	-	Promoter
MACS_peak_57969	chr12：98991583-98992260	65.17	SNORA53	+	Promoter
MACS_peak_57970	chr12：98992726-98993437	55.59	SNORA53	+	Promoter
MACS_peak_57971	chr12：98993443-98994141	37.54	SNORA53	+	Promoter
MACS_peak_58008	chr12：99286649-99288040	86.61	ANKS1B	-	Promoter
MACS_peak_58176	chr12：102873072-102873435	45.21	IGF1	-	Promoter
MACS_peak_58230	chr12：103981299-103981728	50.11	STAB2	+	Promoter
MACS_peak_58275	chr12：104443314-104444156	110.16	GLT8D2	-	Promoter
MACS_peak_58286	chr12：104608211-104608967	52.45	TXNRD1	+	Promoter
MACS_peak_58346	chr12：104983432-104984277	35.53	MIR3922	+	Promoter
MACS_peak_58525	chr12：106992611-106993109	66.65	RFX4	+	Promoter
MACS_peak_58557	chr12：107347738-107348126	37.9	C12orf23	+	Promoter
MACS_peak_58755	chr12：109274564-109275180	49.09	DAO	+	Promoter
MACS_peak_58786	chr12：109534031-109535086	64.55	UNG	+	Promoter
MACS_peak_59010	chr12：110339252-110339843	58.01	TCHP	+	Promoter
MACS_peak_59046	chr12：110436359-110436728	87.12	ANKRD13A	+	Promoter
MACS_peak_59106	chr12：110843148-110843484	45.21	ANAPC7	-	Promoter
MACS_peak_59109	chr12：110888426-110889098	39.03	ARPC3	-	Promoter
MACS_peak_59117	chr12：110940331-110941271	31.29	RAD9B	+	Promoter
MACS_peak_59148	chr12：111128080-111128492	30.22	HVCN1	-	Promoter
MACS_peak_59165	chr12：111284990-111285376	37.9	CCDC63	+	Promoter
MACS_peak_59197	chr12：111469434-111470220	38.52	CUX2	+	Promoter
MACS_peak_59285	chr12：111807299-111807674	45.21	FAM109A	-	Promoter
MACS_peak_59455	chr12：112847711-112848272	33.47	RPL6	-	Promoter
MACS_peak_59771	chr12：114844053-114844531	122.09	TBX5	-	Promoter
MACS_peak_59987	chr12：116997867-116998543	32.95	MAP1LC3B2	+	Promoter
MACS_peak_60140	chr12：117628508-117629019	57.66	FBXO21	-	Promoter
MACS_peak_60168	chr12：117744607-117745352	53.2	NOS1	-	Promoter
MACS_peak_60240	chr12：118405075-118405820	66.7	KSR2	-	Promoter
MACS_peak_60291	chr12：118812073-118812536	33.33	TAOK3	-	Promoter
MACS_peak_60532	chr12：120738831-120739489	39.87	SIRT4	+	Promoter
MACS_peak_60539	chr12：120764413-120764894	32.16	PLA2G1B	-	Promoter
MACS_peak_60605	chr12：121122941-121123398	40.47	MLEC	+	Promoter
MACS_peak_60812	chr12：122019555-122020319	39.71	KDM2B	-	Promoter
MACS_peak_60889	chr12：122354853-122355455	31.16	WDR66	+	Promoter
MACS_peak_60975	chr12：122687146-122687736	44.28	B3GNT4	+	Promoter
MACS_peak_61034	chr12：122908985-122909579	44.01	CLIP1	-	Promoter
MACS_peak_61052	chr12：122986145-122986660	42.97	ZCCHC8	-	Promoter
MACS_peak_61097	chr12：123257176-123257898	48.31	CCDC62	+	Promoter
MACS_peak_61444	chr12：124458989-124459854	40.02	CCDC92	-	Promoter
MACS_peak_61536	chr12：124771756-124772378	42.13	FAM101A	+	Promoter
MACS_peak_61537	chr12：124773003-124773374	37.9	FAM101A	+	Promoter
MACS_peak_61821	chr12：125476696-125477136	73.08	BRI3BP	+	Promoter
MACS_peak_61986	chr12：126466948-126467616	39.27	LOC400084	-	Promoter
MACS_peak_62931	chr12：131324881-131325520	41.04	STX2	-	Promoter
MACS_peak_63262	chr12：132411672-132412041	37.9	PUS1	+	Promoter
MACS_peak_63570	chr12：133285653-133286194	41.1	PGAM5	+	Promoter
MACS_peak_63661	chr12：133463374-133463735	105.97	CHFR	-	Promoter
MACS_peak_63679	chr12：133533794-133534396	31.16	ZNF605	-	Promoter
MACS_peak_63689	chr12：133611968-133612444	39.05	ZNF84	+	Promoter
MACS_peak_63745	chr13：19717886-19718288	105.64	RNU6-52	+	Promoter
MACS_peak_63841	chr13：20768184-20768692	36.81	GJB2	-	Promoter
MACS_peak_64013	chr13：21636024-21636738	69.25	LATS2	-	Promoter
MACS_peak_64296	chr13：23473768-23474251	38.54	BASP1P1	-	Promoter
MACS_peak_64342	chr13：23755818-23756320	37.22	SGCG	+	Promoter
MACS_peak_64379	chr13：24007447-24007981	41.6	SACS	-	Promoter
MACS_peak_64380	chr13：24008349-24008957	63.83	SACS	-	Promoter
MACS_peak_64489	chr13：24736411-24736954	40.96	MIR2276	+	Promoter
MACS_peak_64628	chr13：25668277-25669429	53.08	PABPC3	+	Promoter
MACS_peak_64665	chr13：25873642-25874195	53.99	NUPL1	+	Promoter
MACS_peak_64954	chr13：28026410-28027019	30.78	MTIF3	-	Promoter
MACS_peak_65117	chr13：29231600-29232103	37.15	POMP	+	Promoter
MACS_peak_65356	chr13：30949287-30949881	72.67	LINC00426	-	Promoter
MACS_peak_65408	chr13：31308239-31308906	52.09	ALOX5AP	+	Promoter
MACS_peak_65622	chr13：33113335-33114304	83.76	N4BP2L2	-	Promoter
MACS_peak_65694	chr13：33778948-33779647	43.51	STARD13	-	Promoter
MACS_peak_65960	chr13：38442738-38443571	103.24	TRPC4	-	Promoter
MACS_peak_65961	chr13：38444554-38445266	48.97	TRPC4	-	Promoter
MACS_peak_66159	chr13：41345948-41346371	36.14	MRPS31	-	Promoter
MACS_peak_66174	chr13：41707959-41708272	69.39	KBTBD6	-	Promoter
MACS_peak_66178	chr13：41768824-41769507	44.52	KBTBD7	-	Promoter
MACS_peak_66322	chr13：43567634-43568268	41.36	EPSTI1	-	Promoter
MACS_peak_66374	chr13：44205284-44205916	35.36	ENOX1	-	Promoter
MACS_peak_66383	chr13：44362793-44363335	34.62	ENOX1	-	Promoter
MACS_peak_66473	chr13：45383178-45383785	43.12	LINC00330	-	Promoter
MACS_peak_66547	chr13：45993571-45994122	34.07	SLC25A30	-	Promoter
MACS_peak_66720	chr13：48575742-48576095	45.21	SUCLA2	-	Promoter
MACS_peak_66831	chr13：50200335-50201071	41.29	ARL11	+	Promoter
MACS_peak_66866	chr13：50569732-50570190	33.66	TRIM13	+	Promoter
MACS_peak_66921	chr13：51483046-51483643	37.43	RNASEH2B	+	Promoter
MACS_peak_66981	chr13：51923441-51923857	36.66	MIR5693	-	Promoter
MACS_peak_67087	chr13：52770228-52771047	81.96	MRPS31P3	-	Promoter
MACS_peak_67130	chr13：53423433-53424190	72.81	PCDH8	-	Promoter
MACS_peak_67274	chr13：58205514-58206114	43.59	PCDH17	+	Promoter
MACS_peak_67372	chr13：60719340-60719942	43.46	DIAPH3-AS2	+	Promoter
MACS_peak_67978	chr13：75814364-75814743	45.21	CTAGE11P	-	Promoter
MACS_peak_68330	chr13：84455179-84455864	38.27	SLITRK1	-	Promoter
MACS_peak_68331	chr13：84456001-84457168	306.4	SLITRK1	-	Promoter
MACS_peak_68487	chr13：88325252-88326410	378	SLITRK5	+	Promoter
MACS_peak_68616	chr13：91580372-91580791	51.05	LINC00410	-	Promoter
MACS_peak_69033	chr13：97636915-97637487	52.44	LINC00359	-	Promoter
MACS_peak_69036	chr13：97645435-97645975	41.17	OXGR1	-	Promoter
MACS_peak_69037	chr13：97647097-97647440	60.98	OXGR1	-	Promoter
MACS_peak_69264	chr13：99176232-99177213	89.8	STK24	-	Promoter
MACS_peak_69501	chr13：100293601-100294112	30.34	MIR4306	+	Promoter
MACS_peak_69616	chr13：100738788-100739332	77.82	PCCA	+	Promoter
MACS_peak_69725	chr13：101328517-101329034	49.8	TMTC4	-	Promoter
MACS_peak_69728	chr13：101358453-101359036	32.2	NALCN-AS1	+	Promoter
MACS_peak_69888	chr13：103347905-103348509	31.05	METTL21C	-	Promoter
MACS_peak_69896	chr13：103459715-103460156	41.72	BIVM-ERCC5	+	Promoter
MACS_peak_70116	chr13：106359548-106360238	44.07	LINC00343	+	Promoter
MACS_peak_70461	chr13：108869690-108870142	48.04	LIG4	-	Promoter
MACS_peak_70595	chr13：109820644-109821105	33.46	MYO16-AS1	-	Promoter
MACS_peak_71143	chr13：111765668-111766651	50.8	ARHGEF7	+	Promoter
MACS_peak_72231	chr13：114999032-114999860	41.99	CDC16	+	Promoter
MACS_peak_72267	chr14：20404078-20404616	34.87	OR4K1	+	Promoter
MACS_peak_72272	chr14：20503879-20504314	57.26	OR4K13	-	Promoter
MACS_peak_72313	chr14：20936538-20937208	45.36	PNP	+	Promoter
MACS_peak_72374	chr14：21510290-21510774	45.36	RNASE7	+	Promoter
MACS_peak_72391	chr14：21673657-21674210	33.95	LINC00641	-	Promoter
MACS_peak_72444	chr14：22037801-22038464	52.38	OR10G3	-	Promoter
MACS_peak_72512	chr14：23289413-23290038	41.93	SLC7A7	-	Promoter
MACS_peak_72629	chr14：23904048-23904568	36.02	MYH7	-	Promoter
MACS_peak_73103	chr14：33406971-33407585	36.41	NPAS3	+	Promoter
MACS_peak_73284	chr14：35345766-35346556	50.23	BAZ1A	-	Promoter
MACS_peak_73393	chr14：36982284-36983044	72.56	SFTA3	-	Promoter
MACS_peak_73571	chr14：42074107-42075544	102.68	LRFN5	+	Promoter
MACS_peak_73573	chr14：42077122-42077838	76.37	LRFN5	+	Promoter
MACS_peak_73831	chr14：50472903-50473566	39.57	C14orf182	-	Promoter
MACS_peak_73845	chr14：50560645-50561181	48.28	C14orf183	-	Promoter
MACS_peak_73904	chr14：51412624-51412958	52.91	PYGL	-	Promoter
MACS_peak_73995	chr14：52779919-52780542	42.06	PTGER2	+	Promoter
MACS_peak_74005	chr14：53162979-53163446	46.76	ERO1L	-	Promoter
MACS_peak_74007	chr14：53171556-53172071	49.97	PSMC6	+	Promoter
MACS_peak_74165	chr14：55492026-55492332	60.98	SOCS4	+	Promoter
MACS_peak_74227	chr14：56264353-56264909	40.07	LINC00520	-	Promoter
MACS_peak_74354	chr14：57960791-57961156	69.39	C14orf105	-	Promoter
MACS_peak_74411	chr14：59099762-59100257	51.66	DACT1	+	Promoter
MACS_peak_74412	chr14：59103626-59104155	41.95	DACT1	+	Promoter
MACS_peak_74455	chr14：59932273-59932784	30.34	GPR135	-	Promoter
MACS_peak_74522	chr14：61446074-61446542	54.07	SLC38A6	+	Promoter
MACS_peak_74647	chr14：63786880-63787357	77.13	GPHB5	-	Promoter
MACS_peak_74719	chr14：64678391-64679153	39.82	SYNE2	+	Promoter
MACS_peak_74758	chr14：64930306-64930752	34.48	AKAP5	+	Promoter
MACS_peak_74817	chr14：65289172-65290128	99.17	SPTB	-	Promoter
MACS_peak_74851	chr14：65510189-65510695	36.95	MIR4706	+	Promoter
MACS_peak_75014	chr14：68166371-68166844	32.67	RDH12	+	Promoter
MACS_peak_75181	chr14：69862956-69863540	38.25	SLC39A9	+	Promoter
MACS_peak_75182	chr14：69866916-69867457	47.89	ERH	-	Promoter
MACS_peak_75198	chr14：70042074-70042726	40.23	C14orf162	-	Promoter
MACS_peak_75215	chr14：70263454-70263935	32.16	SLC10A1	-	Promoter
MACS_peak_75344	chr14：71994359-71994908	40.55	SIPA1L1	+	Promoter
MACS_peak_75532	chr14：73702955-73703328	45.21	PAPLN	+	Promoter
MACS_peak_76057	chr14：77888960-77889314	60.98	NOXRED1	-	Promoter
MACS_peak_76266	chr14：81668860-81669194	45.21	SNORA79	-	Promoter
MACS_peak_76289	chr14：81894272-81894740	33	STON2	-	Promoter
MACS_peak_76298	chr14：82000458-82001204	46.78	SEL1L	-	Promoter
MACS_peak_76742	chr14：90723752-90724277	35.69	PSMC1	+	Promoter
MACS_peak_76932	chr14：91710899-91711334	35.26	GPR68	-	Promoter
MACS_peak_77011	chr14：91977582-91977965	52.91	SMEK1	-	Promoter
MACS_peak_77265	chr14：93584212-93584725	57.48	ITPK1	-	Promoter
MACS_peak_77810	chr14：96967000-96967588	31.92	PAPOLA	+	Promoter
MACS_peak_77858	chr14：97262467-97263249	50.74	VRK1	+	Promoter
MACS_peak_77975	chr14：98154622-98155307	79.23	LOC100129345	-	Promoter
MACS_peak_78301	chr14：100139137-100139519	60.98	MIR5698	+	Promoter
MACS_peak_78391	chr14：100529429-100529763	45.21	EVL	+	Promoter
MACS_peak_78392	chr14：100532537-100532995	33.66	EVL	+	Promoter
MACS_peak_78476	chr14：100844649-100845534	50.53	WARS	-	Promoter
MACS_peak_78683	chr14：101405463-101405814	78.11	SNORD113-7	+	Promoter
MACS_peak_78684	chr14：101419577-101420264	32.39	SNORD114-5	+	Promoter
MACS_peak_78700	chr14：101501061-101501638	38.69	MIR495	+	Promoter
MACS_peak_78702	chr14：101504058-101504512	40.7	MIR376A2	+	Promoter
MACS_peak_78906	chr14：102226109-102226605	31.23	PPP2R5C	+	Promoter
MACS_peak_80127	chr14：106936547-106936923	37.9	LINC00221	+	Promoter
MACS_peak_80322	chr15：23933906-23934344	35.05	NDN	-	Promoter
MACS_peak_80378	chr15：25226543-25227931	99.61	SNORD107	+	Promoter
MACS_peak_80380	chr15：25231851-25232491	54.09	SNORD108	+	Promoter
MACS_peak_80395	chr15：25312799-25313343	47.65	SNORD116-7	+	Promoter
MACS_peak_80401	chr15：25328861-25329535	51.59	SNORD116-16	+	Promoter
MACS_peak_80408	chr15：25421941-25422399	33.66	SNORD115-5	+	Promoter
MACS_peak_80420	chr15：25453185-25453657	46.34	SNORD115-22	+	Promoter
MACS_peak_80635	chr15：26963279-26963748	53.98	GABRB3	-	Promoter
MACS_peak_80853	chr15：28344600-28345035	35.26	OCA2	-	Promoter
MACS_peak_80928	chr15：29213624-29214334	36.87	APBA2	+	Promoter
MACS_peak_81204	chr15：31357047-31357851	62.21	MIR211	-	Promoter
MACS_peak_81430	chr15：33359926-33360519	50.8	FMN1	-	Promoter
MACS_peak_81453	chr15：33540238-33540722	31.98	TMCO5B	-	Promoter
MACS_peak_81574	chr15：34515601-34516364	79.56	EMC4	+	Promoter
MACS_peak_81588	chr15：34609175-34610024	40.86	SLC12A6	-	Promoter
MACS_peak_81846	chr15：38855585-38856146	46.37	RASGRP1	-	Promoter
MACS_peak_82017	chr15：40672901-40673493	57.92	C15orf23	+	Promoter
MACS_peak_82020	chr15：40695579-40695961	37.9	IVD	+	Promoter
MACS_peak_82083	chr15：41097864-41098223	52.91	ZFYVE19	+	Promoter
MACS_peak_82084	chr15：41098537-41098934	52.91	ZFYVE19	+	Promoter
MACS_peak_82099	chr15：41167517-41167940	36.14	RHOV	-	Promoter
MACS_peak_82222	chr15：41838399-41839125	36.01	RPAP1	-	Promoter
MACS_peak_82327	chr15：42265465-42265918	47.95	EHD4	-	Promoter
MACS_peak_82343	chr15：42342738-42343434	63.61	PLA2G4E	-	Promoter
MACS_peak_82418	chr15：42785563-42785889	45.21	SNAP23	+	Promoter
MACS_peak_82483	chr15：43423694-43424298	49.97	TMEM62	+	Promoter
MACS_peak_82501	chr15：43559916-43560363	34.41	TGM5	-	Promoter
MACS_peak_82536	chr15：43942118-43942354	78.11	CATSPER2	-	Promoter
MACS_peak_82588	chr15：44488307-44488760	63.36	FRMD5	-	Promoter
MACS_peak_82632	chr15：44956785-44957230	48.65	SPG11	-	Promoter
MACS_peak_82677	chr15：45542406-45542815	52.01	SLC28A2	+	Promoter
MACS_peak_82687	chr15：45668458-45669148	110.75	LOC145663	+	Promoter
MACS_peak_82697	chr15：45801433-45801957	35.76	HMGN2P46	+	Promoter
MACS_peak_82818	chr15：48483624-48484531	111.36	CTXN2	+	Promoter
MACS_peak_82916	chr15：50473555-50474256	77.74	SLC27A2	+	Promoter
MACS_peak_82927	chr15：50557440-50558258	54.72	HDC	-	Promoter
MACS_peak_82966	chr15：50980430-50981012	32.26	TRPM7	-	Promoter
MACS_peak_83089	chr15：52473675-52474053	60.98	GNB5	-	Promoter
MACS_peak_83146	chr15：52861602-52862187	58.51	ARPP19	-	Promoter
MACS_peak_83320	chr15：56033604-56034249	107.72	PRTG	-	Promoter
MACS_peak_83460	chr15：57885051-57885543	31.48	MYZAP	+	Promoter
MACS_peak_83535	chr15：58724005-58724725	54.95	LIPC	+	Promoter
MACS_peak_83673	chr15：59729243-59729800	40.01	FAM81A	+	Promoter
MACS_peak_83902	chr15：61521786-61522521	47.47	RORA	-	Promoter
MACS_peak_83980	chr15：62457730-62458072	69.39	C2CD4B	-	Promoter
MACS_peak_83981	chr15：62458163-62458951	44.24	C2CD4B	-	Promoter
MACS_peak_84276	chr15：64455887-64456423	48.28	PPIB	-	Promoter
MACS_peak_84305	chr15：64678688-64679064	69.39	TRIP4	+	Promoter
MACS_peak_84408	chr15：65337755-65338402	75.23	SLC51B	+	Promoter
MACS_peak_84517	chr15：66085608-66086004	37.9	DENND4A	-	Promoter
MACS_peak_84536	chr15：66333437-66334036	37.31	MIR4311	+	Promoter
MACS_peak_84595	chr15：66649693-66650179	38.33	TIPIN	-	Promoter
MACS_peak_84604	chr15：66792918-66793492	66.93	SNORD18C	-	Promoter
MACS_peak_84705	chr15：67431338-67431816	112.61	SMAD3	+	Promoter
MACS_peak_84879	chr15：68924346-68924819	39.27	CORO2B	+	Promoter
MACS_peak_84917	chr15：69220532-69221046	30.17	NOX5	+	Promoter
MACS_peak_85035	chr15：70127525-70128011	45.2	LINC00593	+	Promoter
MACS_peak_85188	chr15：70994242-70994774	71.07	UACA	-	Promoter
MACS_peak_85212	chr15：71408524-71409129	31	CT62	-	Promoter
MACS_peak_85487	chr15：74465018-74465373	45.21	ISLR	+	Promoter
MACS_peak_85511	chr15：74611240-74611809	52.68	CCDC33	+	Promoter
MACS_peak_85524	chr15：74653729-74654098	37.9	LOC729739	+	Promoter
MACS_peak_85541	chr15：74727989-74728461	46.34	SEMA7A	-	Promoter
MACS_peak_85546	chr15：74754699-74755072	52.91	UBL7	-	Promoter
MACS_peak_85611	chr15：75230936-75231307	52.91	COX5A	-	Promoter
MACS_peak_85619	chr15：75286089-75286623	35.12	SCAMP5	+	Promoter
MACS_peak_85658	chr15：75638737-75639244	30.58	NEIL1	+	Promoter
MACS_peak_85719	chr15：76134399-76134943	62.15	UBE2Q2	+	Promoter
MACS_peak_85892	chr15：77933635-77934044	44.41	LOC253044	+	Promoter
MACS_peak_86024	chr15：78631688-78632292	43.32	CRABP1	+	Promoter
MACS_peak_86042	chr15：78798590-78799058	33	AGPHD1	+	Promoter
MACS_peak_86052	chr15：78914180-78914570	37.9	CHRNA3	-	Promoter
MACS_peak_86203	chr15：80213256-80213552	69.39	C15orf37	+	Promoter
MACS_peak_86368	chr15：81288997-81289484	38.26	MIR4514	-	Promoter
MACS_peak_86390	chr15：81490211-81490770	39.87	IL16	+	Promoter
MACS_peak_86533	chr15：83655575-83656113	41.31	FAM103A1	+	Promoter
MACS_peak_86615	chr15：84868313-84868699	52.91	LOC642423	-	Promoter
MACS_peak_86797	chr15：86859479-86859854	69.39	LOC727915	-	Promoter
MACS_peak_86893	chr15：88801350-88801678	52.91	NTRK3	-	Promoter
MACS_peak_86957	chr15：89344956-89345467	36.61	ACAN	+	Promoter
MACS_peak_87077	chr15：90117371-90117719	115.76	TICRR	+	Promoter
MACS_peak_87101	chr15：90232744-90233485	60.12	WDR93	+	Promoter
MACS_peak_87337	chr15：91509491-91509888	45.21	LOC100507118	+	Promoter
MACS_peak_87806	chr15：94839041-94839648	36.82	MCTP2	+	Promoter
MACS_peak_88058	chr15：97327248-97328046	32.41	SPATA8	+	Promoter
MACS_peak_89021	chr15：102357483-102357940	33.73	OR4F15	+	Promoter
MACS_peak_89082	chr16：285750-286276	35.63	ITFG3	+	Promoter
MACS_peak_89742	chr16：2040892-2041821	48	SYNGR3	+	Promoter
MACS_peak_89819	chr16：2302921-2303520	31.32	ECI1	-	Promoter
MACS_peak_89905	chr16：2561884-2562579	50.12	ATP6V0C	+	Promoter
MACS_peak_89961	chr16：2866593-2866987	52.91	PRSS21	+	Promoter
MACS_peak_89978	chr16：2931247-2931796	54.33	FLYWCH2	+	Promoter
MACS_peak_90034	chr16：3144312-3144707	52.91	ZSCAN10	-	Promoter
MACS_peak_90161	chr16：3627276-3627765	31.66	NLRC3	-	Promoter
MACS_peak_90207	chr16：3768166-3768911	40.77	TRAP1	-	Promoter
MACS_peak_90441	chr16：4473237-4473837	31.26	DNAJA3	+	Promoter
MACS_peak_90442	chr16：4474387-4474946	39.87	DNAJA3	+	Promoter
MACS_peak_90458	chr16：4525603-4526051	89.47	HMOX2	+	Promoter
MACS_peak_90551	chr16：4837968-4838686	42.35	2014-09-12	-	Promoter
MACS_peak_90569	chr16：4900386-4900948	39.67	UBN1	+	Promoter
MACS_peak_90747	chr16：6067496-6067896	37.9	RBFOX1	+	Promoter
MACS_peak_90877	chr16：7382724-7383403	51.23	RBFOX1	+	Promoter
MACS_peak_90878	chr16：7383675-7384013	60.98	RBFOX1	+	Promoter
MACS_peak_90998	chr16：8623783-8624537	46.28	TMEM114	-	Promoter
MACS_peak_91001	chr16：8714422-8715087	45.69	METTL22	+	Promoter
MACS_peak_91027	chr16：8815070-8815815	53.2	ABAT	+	Promoter
MACS_peak_91301	chr16：10836005-10836634	35.53	NUBP1	+	Promoter
MACS_peak_92412	chr16：19178096-19178662	33.18	SYT17	+	Promoter
MACS_peak_92569	chr16：20818923-20819563	40.98	ERI2	-	Promoter
MACS_peak_92639	chr16：21663693-21664081	37.9	IGSF6	-	Promoter
MACS_peak_92640	chr16：21665245-21665755	43.35	IGSF6	-	Promoter
MACS_peak_92843	chr16：23653423-23653880	55.11	PALB2	-	Promoter
MACS_peak_92847	chr16：23689041-23689617	32.6	PLK1	+	Promoter
MACS_peak_92859	chr16：23765121-23765751	69.27	CHP2	+	Promoter
MACS_peak_92949	chr16：24855326-24855738	30.22	SLC5A11	+	Promoter
MACS_peak_92984	chr16：25124039-25124506	39.71	LCMT1	+	Promoter
MACS_peak_93174	chr16：27463780-27464354	59.46	IL21R-AS1	-	Promoter
MACS_peak_93412	chr16：28872678-28873190	50.21	SH2B1	+	Promoter
MACS_peak_93413	chr16：28876121-28876475	52.91	SH2B1	+	Promoter
MACS_peak_93495	chr16：29673392-29674186	38.1	SPN	+	Promoter
MACS_peak_93559	chr16：29971483-29972156	33.11	TMEM219	+	Promoter
MACS_peak_93577	chr16：30021273-30021621	45.21	DOC2A	-	Promoter
MACS_peak_93590	chr16：30085075-30085681	30.94	PPP4C	+	Promoter
MACS_peak_93612	chr16：30348515-30349073	46.59	LOC595101	-	Promoter
MACS_peak_93621	chr16：30394631-30394937	78.11	2014-09-01	-	Promoter
MACS_peak_93628	chr16：30417785-30418395	56.44	ZNF771	+	Promoter
MACS_peak_93763	chr16：31076597-31077404	75.78	ZNF668	-	Promoter
MACS_peak_93849	chr16：31468415-31469186	45.25	ARMC5	+	Promoter
MACS_peak_93867	chr16：31539458-31539968	57.75	AHSP	+	Promoter
MACS_peak_93870	chr16：31581113-31581523	37.12	CSDAP1	-	Promoter
MACS_peak_93876	chr16：31722633-31723286	53.12	ZNF720	+	Promoter
MACS_peak_94131	chr16：47178857-47179612	46.22	NETO2	-	Promoter
MACS_peak_94206	chr16：48179932-48180462	41.88	ABCC12	-	Promoter
MACS_peak_94423	chr16：49859557-49859991	35.33	ZNF423	-	Promoter
MACS_peak_94570	chr16：50715036-50715459	50.67	SNX20	-	Promoter
MACS_peak_94689	chr16：52107822-52108165	69.39	LOC388276	-	Promoter
MACS_peak_94691	chr16：52117709-52118507	43.66	LOC100505619	-	Promoter
MACS_peak_94710	chr16：52582851-52583211	37.9	TOX3	-	Promoter
MACS_peak_95076	chr16：56223116-56223608	59.44	GNAO1	+	Promoter
MACS_peak_95078	chr16：56230411-56230853	41.64	DKFZP434H168	-	Promoter
MACS_peak_95083	chr16：56279060-56279517	47.61	MIR3935	+	Promoter
MACS_peak_95131	chr16：56552904-56553377	32.67	BBS2	-	Promoter
MACS_peak_95142	chr16：56649478-56650109	35.42	MT1L	+	Promoter
MACS_peak_95159	chr16：56815420-56816151	41.58	NUP93	+	Promoter
MACS_peak_95200	chr16：56994405-56994995	31.81	CETP	+	Promoter
MACS_peak_95262	chr16：57277024-57277404	45.21	ARL2BP	+	Promoter
MACS_peak_95263	chr16：57277625-57278118	31.42	ARL2BP	+	Promoter
MACS_peak_95305	chr16：57572025-57572699	33.06	CCDC102A	-	Promoter
MACS_peak_95444	chr16：58163730-58164220	31.6	C16orf80	-	Promoter
MACS_peak_95469	chr16：58328274-58328820	61.97	PRSS54	-	Promoter
MACS_peak_95781	chr16：65157696-65158383	44.26	CDH11	-	Promoter
MACS_peak_95960	chr16：67061325-67062010	50.81	CBFB	+	Promoter
MACS_peak_96052	chr16：67513562-67514256	32.03	ATP6V0D1	-	Promoter
MACS_peak_96054	chr16：67517803-67518266	33.33	AGRP	-	Promoter
MACS_peak_96121	chr16：67882010-67882366	60.98	CENPT	-	Promoter
MACS_peak_96140	chr16：67967512-67968061	40.55	CTRL	-	Promoter
MACS_peak_96327	chr16：69138689-69139152	33.33	HAS3	+	Promoter
MACS_peak_96361	chr16：69346265-69346605	45.21	VPS4A	+	Promoter
MACS_peak_96442	chr16：69871395-69871815	50.95	WWP2	+	Promoter
MACS_peak_96443	chr16：69873513-69874403	56.36	WWP2	+	Promoter
MACS_peak_96488	chr16：70321645-70322180	35.06	DDX19B	+	Promoter
MACS_peak_96499	chr16：70379861-70380402	34.68	DDX19A	+	Promoter
MACS_peak_96500	chr16：70381476-70382004	35.5	DDX19A	+	Promoter
MACS_peak_96543	chr16：70556079-70556470	45.21	COG4	-	Promoter
MACS_peak_96611	chr16：70789217-70789818	31.21	LOC100130894	+	Promoter
MACS_peak_97198	chr16：74642923-74643581	39.87	GLG1	-	Promoter
MACS_peak_97326	chr16：75274758-75275249	59.53	BCAR1	-	Promoter
MACS_peak_97511	chr16：77469399-77469970	32.89	ADAMTS18	-	Promoter
MACS_peak_98053	chr16：80836670-80837522	86.37	CDYL2	-	Promoter
MACS_peak_98079	chr16：81066732-81067516	38.62	ATMIN	+	Promoter
MACS_peak_98161	chr16：81418250-81418794	34.5	MIR4720	+	Promoter
MACS_peak_98511	chr16：83541682-83542342	33.8	MIR3182	+	Promoter
MACS_peak_98772	chr16：84399559-84400520	52.05	ATP2C2	+	Promoter
MACS_peak_100629	chr16：89284815-89285958	53.55	ZNF778	+	Promoter
MACS_peak_100858	chr16：89785257-89785812	46.82	ZNF276	+	Promoter
MACS_peak_101221	chr17：686419-686770	45.21	GLOD4	-	Promoter
MACS_peak_101473	chr17：1304052-1304474	66.78	YWHAE	-	Promoter
MACS_peak_101570	chr17：1548016-1548532	42.9	SCARF1	-	Promoter
MACS_peak_101610	chr17：1665593-1666185	31.7	SERPINF1	+	Promoter
MACS_peak_101779	chr17：2140551-2140976	50.48	SMG6	-	Promoter
MACS_peak_101787	chr17：2169374-2170008	41.36	SMG6	-	Promoter
MACS_peak_101902	chr17：2650513-2651044	48.67	MIR1253	-	Promoter
MACS_peak_102501	chr17：4902621-4903376	34.5	INCA1	-	Promoter
MACS_peak_102519	chr17：4940296-4941097	43.49	SLC52A1	-	Promoter
MACS_peak_102576	chr17：5373119-5373952	41.71	DHX33	-	Promoter
MACS_peak_102766	chr17：6561307-6561685	37.9	ALOX15P1	+	Promoter
MACS_peak_102823	chr17：6982162-6982688	35.63	CLEC10A	-	Promoter
MACS_peak_102929	chr17：7383602-7384133	63.38	SLC35G6	+	Promoter
MACS_peak_102948	chr17：7480831-7481210	45.21	SNORD10	+	Promoter
MACS_peak_102952	chr17：7494913-7495389	32.48	SOX15	-	Promoter
MACS_peak_102965	chr17：7553021-7553461	41.8	ATP1B2	+	Promoter
MACS_peak_103020	chr17：7762772-7763173	77.98	LSMD1	-	Promoter
MACS_peak_103030	chr17：7808090-7808660	39.15	SCARNA21	+	Promoter
MACS_peak_103144	chr17：8300905-8301284	37.9	RNF222	-	Promoter
MACS_peak_103262	chr17：8815978-8816565	31.98	PIK3R5	-	Promoter
MACS_peak_103831	chr17：12623981-12624409	50.2	MYOCD	+	Promoter
MACS_peak_104410	chr17：17379137-17379960	36.61	MED9	+	Promoter
MACS_peak_104561	chr17：17940531-17941111	38.5	GID4	+	Promoter
MACS_peak_104568	chr17：17990291-17990986	43.76	DRG2	+	Promoter
MACS_peak_104616	chr17：18162918-18163310	37.9	FLII	-	Promoter
MACS_peak_104749	chr17：19435421-19436061	34.9	SLC47A1	+	Promoter
MACS_peak_104865	chr17：20058379-20058856	45.93	SPECC1	+	Promoter
MACS_peak_105022	chr17：21307139-21307667	63.66	KCNJ18	+	Promoter
MACS_peak_105065	chr17：21904695-21905071	37.9	FLJ36000	+	Promoter
MACS_peak_105224	chr17：26574149-26574764	56.04	PPY2	+	Promoter
MACS_peak_105246	chr17：26691794-26692243	34.28	SEBOX	-	Promoter
MACS_peak_105337	chr17：27187327-27187691	52.91	MIR144	-	Promoter
MACS_peak_105562	chr17：29152001-29152608	43.12	CRLF3	-	Promoter
MACS_peak_105576	chr17：29247702-29248287	32.09	ADAP2	+	Promoter
MACS_peak_105658	chr17：29861446-29862334	56.49	MIR4724	+	Promoter
MACS_peak_105714	chr17：30467670-30468281	36.58	RHOT1	+	Promoter
MACS_peak_105749	chr17：30669473-30669837	45.21	C17orf75	-	Promoter
MACS_peak_105875	chr17：31860852-31861468	30.41	AA06	-	Promoter
MACS_peak_105921	chr17：32646703-32647298	43.94	CCL8	+	Promoter
MACS_peak_105995	chr17：33445398-33445925	79.7	RAD51D	-	Promoter
MACS_peak_106024	chr17：33759851-33760487	54.4	SLFN12	-	Promoter
MACS_peak_106055	chr17：34086521-34086896	60.98	C17orf50	+	Promoter
MACS_peak_106077	chr17：34206491-34206737	87.12	CCL5	-	Promoter
MACS_peak_106090	chr17：34269763-34270630	34.49	LYZL6	-	Promoter
MACS_peak_106125	chr17：34945769-34946402	54.63	DHRS11	+	Promoter
MACS_peak_106126	chr17：34947271-34947915	47.1	DHRS11	+	Promoter
MACS_peak_106129	chr17：34956255-34956640	69.39	MRM1	+	Promoter
MACS_peak_106255	chr17：35731198-35731598	37.9	C17orf78	+	Promoter
MACS_peak_106434	chr17：37024014-37024648	61.59	LASP1	+	Promoter
MACS_peak_106573	chr17：37842019-37842699	44.71	ERBB2	+	Promoter
MACS_peak_106614	chr17：38117458-38118135	58.14	GSDMA	+	Promoter
MACS_peak_106641	chr17：38209769-38210273	37.08	MED24	-	Promoter
MACS_peak_106689	chr17：38522392-38522836	64.33	GJD3	-	Promoter
MACS_peak_106745	chr17：38821262-38821621	87.12	KRT222	-	Promoter
MACS_peak_106758	chr17：38927824-38928394	32.94	KRT26	-	Promoter
MACS_peak_106771	chr17：39022869-39023821	92.23	KRT12	-	Promoter
MACS_peak_106787	chr17：39122542-39123150	30.84	KRT39	-	Promoter
MACS_peak_106793	chr17：39190091-39190515	66.55	KRTAP1-3	-	Promoter
MACS_peak_106794	chr17：39203506-39204430	42.57	KRTAP2-1	-	Promoter
MACS_peak_106795	chr17：39210876-39211165	60.98	KRTAP2-2	-	Promoter
MACS_peak_106796	chr17：39222726-39223410	57.6	KRTAP2-4	-	Promoter
MACS_peak_106798	chr17：39323726-39324059	78.11	KRTAP4-3	-	Promoter
MACS_peak_106849	chr17：39663732-39664462	60.95	KRT13	-	Promoter
MACS_peak_106923	chr17：40022596-40023116	36.02	KLHL11	-	Promoter
MACS_peak_106955	chr17：40167465-40167893	74.53	NKIRAS2	+	Promoter
MACS_peak_107046	chr17：40541694-40542396	70.27	STAT3	-	Promoter
MACS_peak_107051	chr17：40575615-40575988	78.11	PTRF	-	Promoter
MACS_peak_107085	chr17：40763121-40763387	78.11	FAM134C	-	Promoter
MACS_peak_107289	chr17：41994540-41995065	42.24	FAM215A	+	Promoter
MACS_peak_107296	chr17：42020804-42021169	37.9	PPY	-	Promoter
MACS_peak_107308	chr17：42093656-42094242	32.03	TMEM101	-	Promoter
MACS_peak_107389	chr17：42466154-42466484	45.21	ITGA2B	-	Promoter
MACS_peak_107437	chr17：42837031-42837382	45.21	ADAM11	+	Promoter
MACS_peak_107458	chr17：42923540-42923936	37.9	HIGD1B	+	Promoter
MACS_peak_107459	chr17：42924634-42925025	52.91	HIGD1B	+	Promoter
MACS_peak_107468	chr17：42974779-42975328	34.19	CCDC103	+	Promoter
MACS_peak_107751	chr17：45049901-45050631	75.13	MIR5089	+	Promoter
MACS_peak_107755	chr17：45057799-45058084	96.42	RPRML	-	Promoter
MACS_peak_107819	chr17：45810030-45810468	35.05	TBX21	+	Promoter
MACS_peak_107820	chr17：45811553-45811927	60.98	TBX21	+	Promoter
MACS_peak_107947	chr17：46652328-46652688	52.91	HOXB3	-	Promoter
MACS_peak_107956	chr17：46668514-46668895	60.98	HOXB-AS3	+	Promoter
MACS_peak_107980	chr17：46799099-46800211	169.56	HOXB-AS5	+	Promoter
MACS_peak_108049	chr17：47286256-47286666	68.18	GNGT2	-	Promoter
MACS_peak_108057	chr17：47308564-47309099	35.06	PHOSPHO1	-	Promoter
MACS_peak_108099	chr17：47651145-47651642	44.34	NXPH3	+	Promoter
MACS_peak_108127	chr17：47863475-47864026	47.12	KAT7	+	Promoter
MACS_peak_108128	chr17：47864823-47865170	60.98	KAT7	+	Promoter
MACS_peak_108140	chr17：47926768-47927122	146.5	TAC4	-	Promoter
MACS_peak_108166	chr17：48047430-48047976	34.37	DLX4	+	Promoter
MACS_peak_108233	chr17：48346728-48347335	30.89	TMEM92	+	Promoter
MACS_peak_108288	chr17：48623319-48624099	85.44	SPATA20	+	Promoter
MACS_peak_108294	chr17：48639756-48640550	32.6	CACNA1G-AS1	-	Promoter
MACS_peak_108415	chr17：49339278-49340114	47.42	MBTD1	-	Promoter
MACS_peak_108573	chr17：53827162-53827716	61.24	PCTP	+	Promoter
MACS_peak_108622	chr17：54669427-54669762	52.91	NOG	+	Promoter
MACS_peak_108950	chr17：56405539-56406088	34.19	BZRAP1	-	Promoter
MACS_peak_108954	chr17：56414789-56415288	82.96	BZRAP1-AS1	+	Promoter
MACS_peak_109046	chr17：57285268-57285819	40.41	SMG8	+	Promoter
MACS_peak_109047	chr17：57286092-57286341	87.12	SMG8	+	Promoter
MACS_peak_109170	chr17：58497501-58497919	75.77	C17orf64	+	Promoter
MACS_peak_109549	chr17：61625861-61626450	31.87	DCAF7	+	Promoter
MACS_peak_109578	chr17：61775601-61776502	49.59	LOC729683	+	Promoter
MACS_peak_109629	chr17：62051602-62051948	45.21	SCN4A	-	Promoter
MACS_peak_109636	chr17：62074204-62074654	34.21	C17orf72	+	Promoter
MACS_peak_109642	chr17：62083774-62084377	37.07	ICAM2	-	Promoter
MACS_peak_109701	chr17：62406674-62407499	120.04	PECAM1	-	Promoter
MACS_peak_109707	chr17：62496235-62496842	36.82	MIR5047	-	Promoter
MACS_peak_109708	chr17：62497416-62498097	64.84	MIR5047	-	Promoter
MACS_peak_109760	chr17：63133947-63134883	100.98	RGS9	+	Promoter
MACS_peak_110275	chr17：66096355-66096773	43.63	LINC00674	+	Promoter
MACS_peak_110364	chr17：66555041-66555400	60.98	FAM20A	-	Promoter
MACS_peak_111192	chr17：72198511-72199281	94	RPL38	+	Promoter
MACS_peak_111224	chr17：72268460-72268841	45.21	DNAI2	+	Promoter
MACS_peak_111284	chr17：72462108-72463177	111.14	CD300A	+	Promoter
MACS_peak_111285	chr17：72463415-72463977	109.67	CD300A	+	Promoter
MACS_peak_111458	chr17：73151541-73151950	52.01	HN1	-	Promoter
MACS_peak_111490	chr17：73265273-73265742	32.93	LOC100287042	+	Promoter
MACS_peak_111532	chr17：73451181-73451778	31.43	KIAA0195	+	Promoter
MACS_peak_111556	chr17：73519401-73520038	35.07	LLGL2	+	Promoter
MACS_peak_111610	chr17：73642101-73642803	43.32	C17orf110	+	Promoter
MACS_peak_111632	chr17：73718843-73719363	49.56	ITGB4	+	Promoter
MACS_peak_111656	chr17：73778449-73778961	30.28	UNK	+	Promoter
MACS_peak_111657	chr17：73782539-73783036	37.56	MIR4738	-	Promoter
MACS_peak_111681	chr17：73840167-73840604	57.06	UNC13D	-	Promoter
MACS_peak_111723	chr17：73976624-73976949	69.39	ACOX1	-	Promoter
MACS_peak_111846	chr17：74350702-74351234	71.07	PRPSAP1	-	Promoter
MACS_peak_111886	chr17：74462431-74463083	34.24	AANAT	+	Promoter
MACS_peak_112083	chr17：75135366-75135758	45.21	SEC14L1	+	Promoter
MACS_peak_112099	chr17：75179886-75180614	35.9	SEC14L1	+	Promoter
MACS_peak_112251	chr17：75542812-75543666	46.37	LOC100507351	+	Promoter
MACS_peak_112371	chr17：75880080-75880431	45.21	FLJ45079	-	Promoter
MACS_peak_112454	chr17：76141799-76142586	38.46	C17orf99	+	Promoter
MACS_peak_112764	chr17：76922908-76923476	33.06	TIMP2	-	Promoter
MACS_peak_112799	chr17：77022400-77022850	34.21	LOC100507410	-	Promoter
MACS_peak_113055	chr17：77750887-77751166	87.12	CBX2	+	Promoter
MACS_peak_113182	chr17：78074039-78074657	42.39	GAA	+	Promoter
MACS_peak_113228	chr17：78192299-78192637	52.91	SLC26A11	+	Promoter
MACS_peak_113641	chr17：79198598-79199136	41.31	AZI1	-	Promoter
MACS_peak_113804	chr17：79624713-79625116	44.94	PDE6G	-	Promoter
MACS_peak_113872	chr17：79850970-79851563	37.68	ALYREF	-	Promoter
MACS_peak_113877	chr17：79858817-79859258	34.83	NPB	+	Promoter
MACS_peak_113944	chr17：80024543-80025100	33.71	DUS1L	-	Promoter
MACS_peak_114010	chr17：80168959-80169697	60.35	CCDC57	-	Promoter
MACS_peak_114011	chr17：80172081-80172687	30.94	CCDC57	-	Promoter
MACS_peak_114428	chr18：266482-267296	42.76	THOC1	-	Promoter
MACS_peak_114482	chr18：597065-597822	52.39	CLUL1	+	Promoter
MACS_peak_114642	chr18：2947390-2948085	93.81	LOC727896	-	Promoter
MACS_peak_114763	chr18：3874117-3874478	60.98	DLGAP1	-	Promoter
MACS_peak_114805	chr18：4455812-4456474	45.89	DLGAP1	-	Promoter
MACS_peak_114958	chr18：6509094-6509793	37.48	LOC100130480	+	Promoter
MACS_peak_115392	chr18：9706369-9706687	60.98	RAB31	+	Promoter
MACS_peak_115689	chr18：11688329-11688731	45.03	GNAL	+	Promoter
MACS_peak_115701	chr18：11749132-11749792	33.8	GNAL	+	Promoter
MACS_peak_115827	chr18：12406908-12407430	49.39	SLMO1	+	Promoter
MACS_peak_116490	chr18：21030277-21030944	39.33	RIOK3	+	Promoter
MACS_peak_116600	chr18：21718189-21718772	73.76	CABYR	+	Promoter
MACS_peak_116818	chr18：24444300-24444904	31.05	AQP4	-	Promoter
MACS_peak_117004	chr18：29172469-29173163	43.82	TTR	+	Promoter
MACS_peak_117051	chr18：29670564-29671450	50.47	RNF138	+	Promoter
MACS_peak_117886	chr18：46064669-46065051	69.39	CTIF	+	Promoter
MACS_peak_118064	chr18：47341193-47341679	38.33	ACAA2	-	Promoter
MACS_peak_118114	chr18：47816315-47816899	38.25	CXXC1	-	Promoter
MACS_peak_118153	chr18：48352367-48352726	37.9	MRO	-	Promoter
MACS_peak_118158	chr18：48403590-48403989	45.21	ME2	+	Promoter
MACS_peak_118213	chr18：49866923-49867562	34.96	DCC	+	Promoter
MACS_peak_118305	chr18：52988761-52989303	41.03	TCF4	-	Promoter
MACS_peak_118306	chr18：52989596-52990215	30.26	TCF4	-	Promoter
MACS_peak_118317	chr18：53145725-53146170	34.55	MIR4529	+	Promoter
MACS_peak_118493	chr18：55714078-55714799	36.27	NEDD4L	+	Promoter
MACS_peak_118571	chr18：56118824-56119299	39.12	MIR122	+	Promoter
MACS_peak_118681	chr18：57027114-57027708	31.59	LMAN1	-	Promoter
MACS_peak_118715	chr18：57365245-57365875	35.47	CCBE1	-	Promoter
MACS_peak_118969	chr18：61145065-61145411	45.21	SERPINB5	+	Promoter
MACS_peak_119542	chr18：72164646-72164919	78.11	CNDP2	+	Promoter
MACS_peak_121077	chr18：77749523-77749895	37.9	TXNL4A	-	Promoter
MACS_peak_121083	chr18：77792652-77793243	37.81	RBFA	+	Promoter
MACS_peak_121328	chr19：707762-708136	37.9	PALM	+	Promoter
MACS_peak_121386	chr19：839409-840144	35.53	PRTN3	+	Promoter
MACS_peak_121466	chr19：1065370-1066034	39.51	HMHA1	+	Promoter
MACS_peak_121742	chr19：1849911-1850310	45.21	REXO1	-	Promoter
MACS_peak_121759	chr19：1903850-1904439	37.93	SCAMP4	+	Promoter
MACS_peak_121917	chr19：2326595-2327187	44.14	SPPL2B	+	Promoter
MACS_peak_121937	chr19：2388809-2389253	48.74	TMPRSS9	+	Promoter
MACS_peak_122376	chr19：3702369-3702624	69.39	PIP5K1C	-	Promoter
MACS_peak_122731	chr19：4768945-4769563	78.06	MIR7-3	+	Promoter
MACS_peak_122755	chr19：4869336-4869927	31.76	PLIN3	-	Promoter
MACS_peak_122790	chr19：4966680-4967512	47.66	KDM4B	+	Promoter
MACS_peak_122956	chr19：5341576-5342115	34.81	PTPRS	-	Promoter
MACS_peak_123183	chr19：6112486-6113117	35.42	RFX2	-	Promoter
MACS_peak_123189	chr19：6136672-6137095	66.66	ACSBG2	+	Promoter
MACS_peak_123260	chr19：6433910-6434516	79.28	SLC25A41	-	Promoter
MACS_peak_123276	chr19：6483669-6484121	40.86	DENND1C	-	Promoter
MACS_peak_123294	chr19：6592267-6592957	94.34	CD70	-	Promoter
MACS_peak_123367	chr19：6992778-6993602	54.33	EMR4P	-	Promoter
MACS_peak_123533	chr19：7768046-7768602	33.77	FCER2	-	Promoter
MACS_peak_123775	chr19：8951909-8952426	36.21	MBD3L1	+	Promoter
MACS_peak_123802	chr19：9213598-9214121	35.82	OR7G2	-	Promoter
MACS_peak_123845	chr19：9546732-9547334	50.12	ZNF266	-	Promoter
MACS_peak_123908	chr19：10123917-10124263	52.91	RDH8	+	Promoter
MACS_peak_123931	chr19：10229075-10229825	46.53	EIF3G	-	Promoter
MACS_peak_124149	chr19：11070188-11070729	150.35	SMARCA4	+	Promoter
MACS_peak_124365	chr19：11910256-11910805	40.55	ZNF491	+	Promoter
MACS_peak_124374	chr19：11997175-11997848	45.16	ZNF69	+	Promoter
MACS_peak_124395	chr19：12204054-12204831	44.89	ZNF788	+	Promoter
MACS_peak_124509	chr19：12861452-12862029	38.69	BEST2	+	Promoter
MACS_peak_124531	chr19：12945378-12945838	40.24	RTBDN	-	Promoter
MACS_peak_124715	chr19：13876288-13876980	37.87	MRI1	+	Promoter
MACS_peak_124793	chr19：14136560-14137032	46.34	RLN3	+	Promoter
MACS_peak_124912	chr19：14787552-14787866	69.39	EMR3	-	Promoter
MACS_peak_124949	chr19：15084513-15085232	68.83	SLC1A6	-	Promoter
MACS_peak_125007	chr19：15391695-15392131	35.19	BRD4	-	Promoter
MACS_peak_125070	chr19：15724919-15725418	44.19	CYP4F8	+	Promoter
MACS_peak_125071	chr19：15726318-15726769	63.58	CYP4F8	+	Promoter
MACS_peak_125141	chr19：16297088-16297792	49.51	FAM32A	+	Promoter
MACS_peak_125242	chr19：16607456-16607782	45.21	C19orf44	+	Promoter
MACS_peak_125455	chr19：17335041-17335934	82.88	OCEL1	+	Promoter
MACS_peak_125483	chr19：17417373-17418143	33.76	MRPL34	+	Promoter
MACS_peak_125712	chr19：18301655-18302266	30.68	MPV17L2	+	Promoter
MACS_peak_125763	chr19：18495818-18496259	34.83	GDF15	+	Promoter
MACS_peak_125827	chr19：18681604-18682204	37.25	UBA52	+	Promoter
MACS_peak_126117	chr19：19628143-19628505	78.11	TSSK6	-	Promoter
MACS_peak_126171	chr19：19773228-19773687	33.6	ATP13A1	-	Promoter
MACS_peak_126183	chr19：19844873-19845403	41.88	ZNF14	-	Promoter
MACS_peak_126224	chr19：20186867-20187455	31.92	ZNF90	+	Promoter
MACS_peak_126225	chr19：20188855-20189508	40.17	ZNF90	+	Promoter
MACS_peak_126234	chr19：20277972-20278896	42.57	ZNF486	+	Promoter
MACS_peak_126235	chr19：20278950-20279524	52.28	ZNF486	+	Promoter
MACS_peak_126296	chr19：21664120-21664602	45.53	LOC400680	+	Promoter
MACS_peak_126326	chr19：22193914-22194307	78.11	ZNF208	-	Promoter
MACS_peak_126558	chr19：29492769-29493091	45.21	LOC100505835	+	Promoter
MACS_peak_127290	chr19：33183667-33184314	34.51	NUDT19	+	Promoter
MACS_peak_127457	chr19：33791437-33791908	32.8	CEBPA-AS1	+	Promoter
MACS_peak_127547	chr19：34111207-34111830	30.05	CHST8	+	Promoter
MACS_peak_127855	chr19：35720241-35720793	34.01	FAM187B	-	Promoter
MACS_peak_127869	chr19：35774024-35774596	59.63	HAMP	+	Promoter
MACS_peak_127900	chr19：35894945-35895314	96.42	LOC100128682	+	Promoter
MACS_peak_127939	chr19：36019976-36020655	95.52	SBSN	-	Promoter
MACS_peak_127969	chr19：36133336-36133935	43.66	ETV2	+	Promoter
MACS_peak_128144	chr19：37094664-37095255	37.81	ZNF529	-	Promoter
MACS_peak_128165	chr19：37264159-37264593	139.73	ZNF850	-	Promoter
MACS_peak_128171	chr19：37287092-37288101	156.69	ZNF790-AS1	+	Promoter
MACS_peak_128180	chr19：37329574-37330043	39.56	ZNF790	-	Promoter
MACS_peak_128192	chr19：37406108-37406825	36.49	ZNF568	+	Promoter
MACS_peak_128212	chr19：37570258-37570928	39.15	ZNF420	+	Promoter
MACS_peak_128224	chr19：37664780-37665105	45.21	ZNF585A	-	Promoter
MACS_peak_128240	chr19：37760547-37760831	69.39	LOC284412	-	Promoter
MACS_peak_128249	chr19：37826256-37826811	33.83	HKR1	+	Promoter
MACS_peak_128271	chr19：37995372-37996112	35.27	ZNF793	+	Promoter
MACS_peak_128280	chr19：38041944-38042939	175.41	LOC100507433	+	Promoter
MACS_peak_128329	chr19：38344306-38344879	32.77	LOC100631378	-	Promoter
MACS_peak_128457	chr19：38755703-38756253	34.13	SPINT2	+	Promoter
MACS_peak_128477	chr19：38808920-38809370	48.21	KCNK6	+	Promoter
MACS_peak_128508	chr19：38916710-38917232	35.89	RASGRP4	-	Promoter
MACS_peak_128575	chr19：39107513-39108143	35.47	MAP4K1	-	Promoter
MACS_peak_128576	chr19：39108308-39108846	55.26	MAP4K1	-	Promoter
MACS_peak_128656	chr19：39388488-39389108	36.05	NFKBIB	+	Promoter
MACS_peak_128668	chr19：39418708-39419449	113.13	MRPS12	+	Promoter
MACS_peak_128688	chr19：39524528-39525232	85.06	FBXO27	-	Promoter
MACS_peak_128769	chr19：39882493-39883030	34.93	MED29	+	Promoter
MACS_peak_128783	chr19：39927264-39927806	41.03	RPS16	-	Promoter
MACS_peak_128796	chr19：39969860-39970121	78.11	TIMM50	+	Promoter
MACS_peak_128803	chr19：39987176-39987928	34.66	DLL3	+	Promoter
MACS_peak_128813	chr19：40022450-40022791	105.97	EID2B	-	Promoter
MACS_peak_128818	chr19：40169063-40169727	33.59	LGALS17A	+	Promoter
MACS_peak_128856	chr19：40441114-40441657	40.96	FCGBP	-	Promoter
MACS_peak_128941	chr19：40897070-40897597	42.1	HIPK4	-	Promoter
MACS_peak_128943	chr19：40919173-40920022	94.05	PRX	-	Promoter
MACS_peak_128944	chr19：40920503-40921168	33.54	PRX	-	Promoter
MACS_peak_128954	chr19：40973682-40974173	67.38	SPTBN4	+	Promoter
MACS_peak_129033	chr19：41254388-41254857	53.98	C19orf54	-	Promoter
MACS_peak_129073	chr19：41594842-41595390	47.35	CYP2A13	+	Promoter
MACS_peak_129206	chr19：42381922-42382394	32.74	CD79A	+	Promoter
MACS_peak_129290	chr19：42723273-42723857	32.15	ZNF526	+	Promoter
MACS_peak_129403	chr19：44115347-44115951	37.01	SRRM5	+	Promoter
MACS_peak_129423	chr19：44218632-44219046	76.28	IRGC	+	Promoter
MACS_peak_129460	chr19：44577264-44577882	30.31	ZNF284	+	Promoter
MACS_peak_129484	chr19：44809354-44809784	42.62	ZNF235	-	Promoter
MACS_peak_129495	chr19：44951589-44952372	38.68	ZNF229	-	Promoter
MACS_peak_129502	chr19：45033494-45034143	46.76	CEACAM20	-	Promoter
MACS_peak_129509	chr19：45156213-45156932	61.79	MIR4531	-	Promoter
MACS_peak_129516	chr19：45202218-45202723	30.69	CEACAM16	+	Promoter
MACS_peak_129787	chr19：46241657-46242072	36.74	LOC388553	+	Promoter
MACS_peak_129867	chr19：46543452-46543797	60.98	IGFL4	-	Promoter
MACS_peak_129868	chr19：46546131-46546452	45.21	IGFL4	-	Promoter
MACS_peak_129887	chr19：46805354-46805864	30.4	HIF3A	+	Promoter
MACS_peak_129961	chr19：47136902-47137525	30.05	GNG8	-	Promoter
MACS_peak_129980	chr19：47212548-47213148	43.59	MIR320E	-	Promoter
MACS_peak_130005	chr19：47334569-47335110	47.89	SNAR-E	-	Promoter
MACS_peak_130101	chr19：47737560-47738157	43.8	BBC3	-	Promoter
MACS_peak_130295	chr19：48615887-48616349	33.4	PLA2G4C	-	Promoter
MACS_peak_130349	chr19：48745903-48746274	37.9	CARD8	-	Promoter
MACS_peak_130350	chr19：48772055-48772659	56.93	ZNF114	+	Promoter
MACS_peak_130507	chr19：49339402-49339851	55.88	HSD17B14	-	Promoter
MACS_peak_130589	chr19：49657249-49657730	32.16	HRC	-	Promoter
MACS_peak_130591	chr19：49661868-49662407	41.24	TRPM4	+	Promoter
MACS_peak_130757	chr19：50267718-50268283	46.07	AP2A1	+	Promoter
MACS_peak_130830	chr19：50430981-50431652	65.68	ATF5	+	Promoter
MACS_peak_130880	chr19：50707803-50708285	32.1	MYH14	+	Promoter
MACS_peak_131070	chr19：51334331-51334669	45.21	KLK15	-	Promoter
MACS_peak_131079	chr19：51413434-51414179	40.77	KLK4	-	Promoter
MACS_peak_131112	chr19：51537800-51538302	37.22	KLK12	-	Promoter
MACS_peak_131113	chr19：51539495-51540342	59.19	KLK12	-	Promoter
MACS_peak_131119	chr19：51567123-51567989	57.92	KLK13	-	Promoter
MACS_peak_131139	chr19：51645246-51646200	71.33	SIGLEC7	+	Promoter
MACS_peak_131175	chr19：51858005-51858313	52.91	ETFB	-	Promoter
MACS_peak_131215	chr19：52150878-52151284	37.43	SIGLEC14	-	Promoter
MACS_peak_131218	chr19：52197468-52198067	31.32	LINC00085	+	Promoter
MACS_peak_131257	chr19：52510442-52511057	30.47	ZNF615	-	Promoter
MACS_peak_131334	chr19：53028912-53029502	37.87	ZNF808	+	Promoter
MACS_peak_131355	chr19：53194499-53194890	37.9	ZNF83	-	Promoter
MACS_peak_131359	chr19：53239807-53240514	31.38	ZNF611	-	Promoter
MACS_peak_131369	chr19：53326702-53327249	54.49	ZNF28	-	Promoter
MACS_peak_131445	chr19：53762441-53762980	41.24	VN1R2	+	Promoter
MACS_peak_131522	chr19：54174090-54174477	45.21	MIR1323	+	Promoter
MACS_peak_131523	chr19：54178371-54178955	32.15	MIR498	+	Promoter
MACS_peak_131525	chr19：54189651-54190227	74.46	MIR519C	+	Promoter
MACS_peak_131526	chr19：54192713-54193300	51.26	MIR1283-1	+	Promoter
MACS_peak_131528	chr19：54202213-54202800	51.26	MIR520B	+	Promoter
MACS_peak_131533	chr19：54220289-54220801	57.57	MIR521-2	+	Promoter
MACS_peak_131543	chr19：54292414-54292847	35.4	MIR373	+	Promoter
MACS_peak_131570	chr19：54414715-54415228	65.13	CACNG7	+	Promoter
MACS_peak_131646	chr19：54678626-54679067	41.72	TMC4	-	Promoter
MACS_peak_131670	chr19：54784970-54785360	37.9	LILRB2	-	Promoter
MACS_peak_131748	chr19：55172946-55173720	64.44	LILRB4	+	Promoter
MACS_peak_131768	chr19：55361641-55362216	38.82	KIR3DL2	+	Promoter
MACS_peak_131820	chr19：55550728-55551508	100.8	GP6	-	Promoter
MACS_peak_131924	chr19：55875911-55876369	33.66	FAM71E2	-	Promoter
MACS_peak_131939	chr19：55919893-55920700	37.42	UBE2S	-	Promoter
MACS_peak_131940	chr19：55920862-55921269	52.21	UBE2S	-	Promoter
MACS_peak_132047	chr19：56268698-56268934	78.11	RFPL4A	+	Promoter
MACS_peak_132075	chr19：56443778-56444576	32.41	NLRP13	-	Promoter
MACS_peak_132146	chr19：56703129-56703479	146.5	ZSCAN5B	-	Promoter
MACS_peak_132322	chr19：57678668-57679252	51.5	DUXA	-	Promoter
MACS_peak_132352	chr19：57900405-57900972	39.34	ZNF548	+	Promoter
MACS_peak_132372	chr19：58066616-58067204	44.42	ZNF550	-	Promoter
MACS_peak_132379	chr19：58143440-58144269	31	ZNF211	+	Promoter
MACS_peak_132396	chr19：58280107-58280544	35.12	ZNF586	+	Promoter
MACS_peak_132477	chr19：58662812-58663781	90.8	ZNF329	-	Promoter
MACS_peak_132478	chr19：58663821-58664469	34.46	ZNF329	-	Promoter
MACS_peak_132527	chr19：58874681-58875278	37.43	ZNF497	-	Promoter
MACS_peak_132544	chr19：58953003-58953697	50.19	ZNF132	-	Promoter
MACS_peak_132573	chr19：59067307-59067709	52.71	CHMP2A	-	Promoter
MACS_peak_132584	chr2：47021-47780	45.97	FAM110C	-	Promoter
MACS_peak_133306	chr2：2320295-2321126	60.29	LOC730811	+	Promoter
MACS_peak_133695	chr2：3647285-3647723	41.96	COLEC11	+	Promoter
MACS_peak_134031	chr2：6120234-6121668	77.85	LOC400940	+	Promoter
MACS_peak_134152	chr2：7056749-7057343	31.59	RNF144A	+	Promoter
MACS_peak_134153	chr2：7058597-7059044	34.41	RNF144A-AS1	-	Promoter
MACS_peak_134238	chr2：7560499-7560943	48.74	LOC100506274	+	Promoter
MACS_peak_134314	chr2：8116311-8117038	61.18	LOC339788	-	Promoter
MACS_peak_135098	chr2：10954002-10954284	60.98	PDIA6	-	Promoter
MACS_peak_135249	chr2：11683738-11684376	47.52	GREB1	+	Promoter
MACS_peak_135318	chr2：11863357-11863914	46.67	LPIN1	+	Promoter
MACS_peak_135448	chr2：12875204-12875807	31.1	MIR3125	+	Promoter
MACS_peak_135983	chr2：20190300-20190787	52.35	WDR35	-	Promoter
MACS_peak_135987	chr2：20212988-20213807	54.66	MATN3	-	Promoter
MACS_peak_136119	chr2：20849726-20850343	30.36	HS1BP3	-	Promoter
MACS_peak_136798	chr2：26469515-26470149	47.8	HADHA	-	Promoter
MACS_peak_136813	chr2：26540648-26541286	41.1	GPR113	-	Promoter
MACS_peak_136992	chr2：27340357-27341008	82.55	CGREF1	-	Promoter
MACS_peak_136993	chr2：27342772-27343201	42.7	CGREF1	-	Promoter
MACS_peak_136994	chr2：27345676-27346143	33.07	ABHD1	+	Promoter
MACS_peak_137012	chr2：27436962-27437822	40.28	SLC5A6	-	Promoter
MACS_peak_137076	chr2：27662645-27663249	37.01	KRTCAP3	+	Promoter
MACS_peak_137077	chr2：27663298-27664222	60.45	KRTCAP3	+	Promoter
MACS_peak_137088	chr2：27713563-27713971	37.27	IFT172	-	Promoter
MACS_peak_137122	chr2：27993254-27993984	122.84	MRPL33	+	Promoter
MACS_peak_137279	chr2：29203930-29204304	37.9	FAM179A	+	Promoter
MACS_peak_137312	chr2：29297192-29297913	36.27	C2orf71	-	Promoter
MACS_peak_138025	chr2：37195261-37195773	30.28	STRN	-	Promoter
MACS_peak_138069	chr2：37543553-37544161	30.84	PRKD3	-	Promoter
MACS_peak_138336	chr2：40656381-40657021	47.38	SLC8A1	-	Promoter
MACS_peak_138653	chr2：43999769-44000370	31.21	DYNC2LI1	+	Promoter
MACS_peak_138773	chr2：45167918-45168514	37.5	SIX3	+	Promoter
MACS_peak_139013	chr2：47053666-47054323	39.93	LOC100134259	+	Promoter
MACS_peak_139410	chr2：54199002-54199470	33	PSME4	-	Promoter
MACS_peak_139411	chr2：54199570-54200147	66.64	PSME4	-	Promoter
MACS_peak_139434	chr2：54558434-54558935	51.14	C2orf73	+	Promoter
MACS_peak_139453	chr2：54756214-54756748	63.09	RPL23AP32	+	Promoter
MACS_peak_139558	chr2：55648070-55648404	45.21	CCDC88A	-	Promoter
MACS_peak_139594	chr2：56214922-56215625	43.26	MIR216A	-	Promoter
MACS_peak_139912	chr2：61645355-61645964	71.22	SNORA70B	-	Promoter
MACS_peak_139973	chr2：62130906-62131686	33.27	COMMD1	+	Promoter
MACS_peak_140038	chr2：62900128-62900567	56.86	EHBP1	+	Promoter
MACS_peak_140080	chr2：64066261-64066983	68.58	UGP2	+	Promoter
MACS_peak_140182	chr2：65281719-65282112	37.9	CEP68	+	Promoter
MACS_peak_140236	chr2：65660496-65661178	44.58	SPRED2	-	Promoter
MACS_peak_140423	chr2：68589717-68590564	65.76	PLEK	+	Promoter
MACS_peak_140458	chr2：69100597-69101120	42.39	BMP10	-	Promoter
MACS_peak_140963	chr2：73928173-73928581	37.27	NAT8B	-	Promoter
MACS_peak_140970	chr2：74010435-74010770	78.11	C2orf78	+	Promoter
MACS_peak_141039	chr2：74424611-74424860	105.97	MTHFD2	+	Promoter
MACS_peak_141071	chr2：74619497-74619948	63.58	DCTN1	-	Promoter
MACS_peak_141101	chr2：74758644-74759087	41.56	AUP1	-	Promoter
MACS_peak_141108	chr2：74775448-74775934	31.85	DOK1	+	Promoter
MACS_peak_141667	chr2：85838003-85838559	40.07	USP39	+	Promoter
MACS_peak_141682	chr2：85897681-85898088	37.35	SFTPB	-	Promoter
MACS_peak_141748	chr2：86250993-86251511	36.15	LOC90784	-	Promoter
MACS_peak_141775	chr2：86331475-86331917	41.64	PTCD3	+	Promoter
MACS_peak_141848	chr2：88367246-88367682	35.19	SMYD1	+	Promoter
MACS_peak_141861	chr2：88472023-88472431	44.49	THNSL2	+	Promoter
MACS_peak_142148	chr2：96970425-96970777	45.21	SNRNP200	-	Promoter
MACS_peak_142218	chr2：97404433-97405023	44.28	LMAN2L	-	Promoter
MACS_peak_142306	chr2：97654088-97654792	49.51	FAM178B	-	Promoter
MACS_peak_142474	chr2：99222801-99223511	31.24	UNC50	+	Promoter
MACS_peak_142555	chr2：99918997-99919382	45.21	LYG1	-	Promoter
MACS_peak_142730	chr2：101086633-101087002	52.91	NMS	+	Promoter
MACS_peak_143299	chr2：105652293-105652957	33.59	MRPS9	+	Promoter
MACS_peak_143460	chr2：106679799-106680232	49.74	C2orf40	+	Promoter
MACS_peak_143627	chr2：109235731-109236184	34	LIMS1	+	Promoter
MACS_peak_143747	chr2：109931139-109931819	72.19	MIR4266	-	Promoter
MACS_peak_144081	chr2：113520777-113521410	35.3	CKAP2L	-	Promoter
MACS_peak_144083	chr2：113541963-113542495	35.25	IL1A	-	Promoter
MACS_peak_144341	chr2：118773442-118773958	30.05	CCDC93	-	Promoter
MACS_peak_144431	chr2：119699789-119700160	45.21	MARCO	+	Promoter
MACS_peak_145359	chr2：128292131-128292725	50.73	MYO7B	+	Promoter
MACS_peak_145390	chr2：128406932-128407338	52.31	LIMS2	-	Promoter
MACS_peak_145764	chr2：130941425-130942000	32.66	SMPD4	-	Promoter
MACS_peak_146391	chr2：139536588-139537622	65.89	NXPH2	-	Promoter
MACS_peak_146545	chr2：143884868-143885467	31.32	ARHGAP15	+	Promoter
MACS_peak_146953	chr2：152226444-152226939	83.44	MIR4773-2	-	Promoter
MACS_peak_147241	chr2：158487027-158487586	33.59	ACVR1C	-	Promoter
MACS_peak_147434	chr2：160917634-160918474	59.67	PLA2R1	-	Promoter
MACS_peak_147453	chr2：161266329-161266850	80.38	MIR4785	-	Promoter
MACS_peak_147529	chr2：163008384-163008867	32.04	GCG	-	Promoter
MACS_peak_147561	chr2：163695513-163696384	148.07	KCNH7	-	Promoter
MACS_peak_147699	chr2：166790706-166791315	30.78	LOC100506134	+	Promoter
MACS_peak_147847	chr2：169642754-169643176	36.21	NOSTRIN	+	Promoter
MACS_peak_147870	chr2：169926972-169927694	68.58	DHRS9	+	Promoter
MACS_peak_147926	chr2：170591262-170591909	40.54	KLHL23	+	Promoter
MACS_peak_148037	chr2：171922166-171922636	32.87	TLK1	-	Promoter
MACS_peak_148044	chr2：172018456-172019346	44.36	TLK1	-	Promoter
MACS_peak_148188	chr2：173601013-173601816	49.42	RAPGEF4	+	Promoter
MACS_peak_148333	chr2：175196737-175198471	169.09	SP9	+	Promoter
MACS_peak_148486	chr2：176963160-176963791	84.61	HOXD12	+	Promoter
MACS_peak_148492	chr2：176978683-176979754	46.15	HOXD10	+	Promoter
MACS_peak_148501	chr2：177002680-177003101	43.37	HOXD-AS2	-	Promoter
MACS_peak_148504	chr2：177013457-177013940	32.04	MIR10B	+	Promoter
MACS_peak_148622	chr2：179185506-179185935	35.69	OSBPL6	+	Promoter
MACS_peak_148638	chr2：179344193-179344805	49.38	PLEKHA3	+	Promoter
MACS_peak_148711	chr2：179671850-179672261	44.23	TTN	-	Promoter
MACS_peak_148742	chr2：180426758-180427694	41.95	ZNF385B	-	Promoter
MACS_peak_148756	chr2：180725054-180725343	60.98	ZNF385B	-	Promoter
MACS_peak_148757	chr2：180726507-180727145	47.52	ZNF385B	-	Promoter
MACS_peak_148812	chr2：182520515-182521030	30.11	CERKL	-	Promoter
MACS_peak_148814	chr2：182544176-182544541	78.11	NEUROD1	-	Promoter
MACS_peak_148884	chr2：183988070-183988756	50.74	NUP35	+	Promoter
MACS_peak_148921	chr2：185462289-185462903	70.75	ZNF804A	+	Promoter
MACS_peak_149064	chr2：189858828-189859420	31.7	MIR3606	+	Promoter
MACS_peak_149069	chr2：189997789-189998336	40.69	MIR3129	-	Promoter
MACS_peak_149112	chr2：190926876-190927393	36.21	MSTN	-	Promoter
MACS_peak_149167	chr2：192015967-192016623	52.89	STAT4	-	Promoter
MACS_peak_149202	chr2：192543823-192544293	46.51	NABP1	+	Promoter
MACS_peak_149421	chr2：197577959-197578372	59.56	LOC100130452	-	Promoter
MACS_peak_149485	chr2：198378318-198378991	33.11	MOB4	+	Promoter
MACS_peak_149564	chr2：200331533-200332166	61.68	SATB2	-	Promoter
MACS_peak_149647	chr2：201560232-201560841	56.52	AOX2P	+	Promoter
MACS_peak_149686	chr2：201934899-201935495	37.5	FAM126B	-	Promoter
MACS_peak_149860	chr2：203498063-203498624	33.47	FAM117B	+	Promoter
MACS_peak_149910	chr2：204101548-204102140	44.14	CYP20A1	+	Promoter
MACS_peak_149963	chr2：204569786-204570173	37.9	CD28	+	Promoter
MACS_peak_150207	chr2：207026198-207026800	37.13	NDUFS1	-	Promoter
MACS_peak_150376	chr2：208890499-208890921	36.21	PLEKHM3	-	Promoter
MACS_peak_150385	chr2：208983312-208983914	37.13	LOC100507443	+	Promoter
MACS_peak_150457	chr2：210443805-210444734	48	MAP2	+	Promoter
MACS_peak_150467	chr2：210637068-210638016	46.95	UNC80	+	Promoter
MACS_peak_150508	chr2：211457502-211457961	33.6	CPS1	+	Promoter
MACS_peak_150696	chr2：216004100-216004467	45.21	ABCA12	-	Promoter
MACS_peak_151144	chr2：220069944-220070485	34.68	ZFAND2B	+	Promoter
MACS_peak_151155	chr2：220095380-220095662	69.39	ANKZF1	+	Promoter
MACS_peak_151194	chr2：220323574-220324036	54.63	SPEG	+	Promoter
MACS_peak_151239	chr2：220437824-220438154	69.39	OBSL1	-	Promoter
MACS_peak_151446	chr2：223164250-223165070	128.88	PAX3	-	Promoter
MACS_peak_151547	chr2：224702881-224703289	52.11	AP1S3	-	Promoter
MACS_peak_151579	chr2：224901925-224902421	51.57	SERPINE2	-	Promoter
MACS_peak_151605	chr2：225267901-225268228	45.21	FAM124B	-	Promoter
MACS_peak_151764	chr2：228027216-228027812	37.5	COL4A3	+	Promoter
MACS_peak_151780	chr2：228192298-228193291	50.25	MFF	+	Promoter
MACS_peak_151831	chr2：228583387-228583806	36.43	SLC19A3	-	Promoter
MACS_peak_152019	chr2：231192884-231193284	45.21	SP140L	+	Promoter
MACS_peak_152151	chr2：232228117-232228678	60.6	MIR4777	+	Promoter
MACS_peak_152242	chr2：232644442-232645139	43.63	PDE6D	-	Promoter
MACS_peak_152403	chr2：233469289-233469758	39.56	EFHD1	+	Promoter
MACS_peak_152422	chr2：233559783-233560156	69.39	GIGYF2	+	Promoter
MACS_peak_152431	chr2：233642142-233642614	32.74	KCNJ13	-	Promoter
MACS_peak_152555	chr2：234197289-234197867	51.97	SCARNA6	+	Promoter
MACS_peak_152582	chr2：234264025-234265029	182.94	DGKD	+	Promoter
MACS_peak_152636	chr2：234581055-234581596	55	UGT1A9	+	Promoter
MACS_peak_153583	chr2：238396564-238396884	52.91	MLPH	+	Promoter
MACS_peak_153802	chr2：239142120-239142551	42.54	LOC151174	-	Promoter
MACS_peak_154350	chr2：240684282-240684828	61.97	LOC150935	+	Promoter
MACS_peak_154444	chr2：240968767-240969236	39.56	OR6B2	-	Promoter
MACS_peak_154450	chr2：240987488-240988167	57.98	OR6B3	-	Promoter
MACS_peak_154729	chr2：241806399-241806782	37.9	AGXT	+	Promoter
MACS_peak_154895	chr2：242213668-242214181	36.48	HDLBP	-	Promoter
MACS_peak_155192	chr20：360841-361217	45.21	TRIB3	+	Promoter
MACS_peak_155331	chr20：1448273-1448811	55.26	NSFL1C	-	Promoter
MACS_peak_155428	chr20：2275338-2276267	66.53	TGM3	+	Promoter
MACS_peak_155444	chr20：2359749-2360194	48.65	TGM6	+	Promoter
MACS_peak_155488	chr20：2671464-2672249	44.42	EBF4	+	Promoter
MACS_peak_155509	chr20：2780125-2780891	51.79	CPXM1	-	Promoter
MACS_peak_155550	chr20：3086044-3086673	48.15	UBOX5-AS1	+	Promoter
MACS_peak_155603	chr20：3387109-3387567	47.52	C20orf194	-	Promoter
MACS_peak_155604	chr20：3390167-3390776	36.7	C20orf194	-	Promoter
MACS_peak_155638	chr20：3645510-3645916	37.43	GFRA4	-	Promoter
MACS_peak_155699	chr20：3867922-3868608	38.22	PANK2	+	Promoter
MACS_peak_155742	chr20：4171900-4172223	78.11	LOC728228	+	Promoter
MACS_peak_155784	chr20：4720419-4721268	52.73	PRNT	-	Promoter
MACS_peak_155855	chr20：5092460-5092975	42.97	TMEM230	-	Promoter
MACS_peak_155856	chr20：5106489-5106985	31.23	CDS2	+	Promoter
MACS_peak_155951	chr20：6034728-6035339	30.68	LRRN4	-	Promoter
MACS_peak_155952	chr20：6036116-6036719	31.1	LRRN4	-	Promoter
MACS_peak_155964	chr20：6105395-6105759	78.11	FERMT1	-	Promoter
MACS_peak_156059	chr20：8113606-8114708	67.77	PLCB1	+	Promoter
MACS_peak_156214	chr20：10656108-10656680	45.56	JAG1	-	Promoter
MACS_peak_156333	chr20：13203232-13203961	61.03	ISM1	+	Promoter
MACS_peak_156872	chr20：18773034-18773527	67.17	LOC100270804	+	Promoter
MACS_peak_157418	chr20：23403011-23403552	34.68	NAPB	-	Promoter
MACS_peak_157443	chr20：23730878-23731519	99.78	CST1	-	Promoter
MACS_peak_157670	chr20：25129887-25130449	33.41	LOC284798	-	Promoter
MACS_peak_157793	chr20：25605723-25606324	37.19	NANP	-	Promoter
MACS_peak_157863	chr20：30073327-30073789	40.09	LINC00028	+	Promoter
MACS_peak_157870	chr20：30133779-30134240	62.53	PSIMCT-1	+	Promoter
MACS_peak_157872	chr20：30136009-30136506	31.17	PSIMCT-1	+	Promoter
MACS_peak_158081	chr20：31365752-31366207	40.62	DNMT3B	+	Promoter
MACS_peak_158082	chr20：31366346-31367227	33.85	DNMT3B	+	Promoter
MACS_peak_158139	chr20：31591642-31592257	56.04	SUN5	-	Promoter
MACS_peak_158141	chr20：31594565-31595160	50.65	BPIFB2	+	Promoter
MACS_peak_158337	chr20：32891495-32892112	49.01	AHCY	-	Promoter
MACS_peak_158381	chr20：33145328-33145932	43.32	MAP1LC3A	+	Promoter
MACS_peak_158403	chr20：33290141-33290831	44.07	TP53INP2	+	Promoter
MACS_peak_158518	chr20：34027162-34027716	46.89	GDF5	-	Promoter
MACS_peak_158642	chr20：34823771-34824120	52.91	AAR2	+	Promoter
MACS_peak_158706	chr20：35200000-35200524	35.76	TGIF2	+	Promoter
MACS_peak_158824	chr20：35917250-35917629	45.21	MANBAL	+	Promoter
MACS_peak_158825	chr20：35918538-35919341	49.42	MANBAL	+	Promoter
MACS_peak_158883	chr20：36157462-36157863	45.12	BLCAP	-	Promoter
MACS_peak_158931	chr20：36529634-36530072	35.05	VSTM2L	+	Promoter
MACS_peak_158996	chr20：36792934-36793498	83.77	TGM2	-	Promoter
MACS_peak_159019	chr20：36930966-36931562	50.57	BPI	+	Promoter
MACS_peak_159036	chr20：37062442-37062787	105.97	SNORA71D	-	Promoter
MACS_peak_159039	chr20：37077789-37078216	83.39	SNORA60	+	Promoter
MACS_peak_159455	chr20：42134724-42135279	46.82	L3MBTL1	+	Promoter
MACS_peak_159458	chr20：42141240-42141662	254.1	L3MBTL1	+	Promoter
MACS_peak_159467	chr20：42188474-42189034	33.53	SGK2	+	Promoter
MACS_peak_159600	chr20：42981958-42982456	51.4	HNF4A	+	Promoter
MACS_peak_159601	chr20：42982910-42983250	87.12	HNF4A	+	Promoter
MACS_peak_159627	chr20：43102643-43103145	43.95	TTPAL	+	Promoter
MACS_peak_159659	chr20：43341951-43342459	50.55	WISP2	+	Promoter
MACS_peak_159660	chr20：43342461-43343384	37.17	WISP2	+	Promoter
MACS_peak_159675	chr20：43437651-43438466	75.12	RIMS4	-	Promoter
MACS_peak_159714	chr20：43753122-43753795	45.16	WFDC12	-	Promoter
MACS_peak_159755	chr20：44207426-44207770	60.98	WFDC8	-	Promoter
MACS_peak_159759	chr20：44335553-44335973	36.36	WFDC10B	-	Promoter
MACS_peak_159892	chr20：45093385-45093887	66.24	MKRN7P	-	Promoter
MACS_peak_159899	chr20：45179914-45180455	34.68	OCSTAMP	-	Promoter
MACS_peak_159947	chr20：45522178-45522574	60.98	EYA2	+	Promoter
MACS_peak_160053	chr20：45947491-45948113	35.94	LOC100131496	+	Promoter
MACS_peak_160521	chr20：48552202-48552476	60.98	RNF114	+	Promoter
MACS_peak_160546	chr20：48659924-48660480	33.77	LINC00651	-	Promoter
MACS_peak_160559	chr20：48731095-48731706	63.56	UBE2V1	-	Promoter
MACS_peak_160682	chr20：49251717-49252501	133.24	FAM65C	-	Promoter
MACS_peak_161284	chr20：52684468-52685193	41.94	MIR4756	-	Promoter
MACS_peak_161438	chr20：54931663-54932293	41.61	FAM210B	+	Promoter
MACS_peak_161454	chr20：54986402-54986891	31.66	CASS4	+	Promoter
MACS_peak_161486	chr20：55098920-55099426	65.83	FAM209A	+	Promoter
MACS_peak_161900	chr20：56471148-56471901	59.23	MIR4532	+	Promoter
MACS_peak_162024	chr20：56882458-56883355	82.56	RAB22A	+	Promoter
MACS_peak_162025	chr20：56885938-56886588	34.35	PPP4R1L	-	Promoter
MACS_peak_162074	chr20：57088257-57088920	33.64	APCDD1L-AS1	+	Promoter
MACS_peak_162399	chr20：58178130-58178748	36.17	PHACTR3	+	Promoter
MACS_peak_162409	chr20：58204457-58205028	52.52	LOC100506384	-	Promoter
MACS_peak_162420	chr20：58252663-58253731	76.4	PHACTR3	+	Promoter
MACS_peak_162474	chr20：58568811-58569732	142.03	CDH26	+	Promoter
MACS_peak_162550	chr20：59053462-59053898	35.19	MIR4533	+	Promoter
MACS_peak_163239	chr20：61003888-61004364	39.05	C20orf151	-	Promoter
MACS_peak_163404	chr20：61447022-61447540	57.02	COL9A3	+	Promoter
MACS_peak_163405	chr20：61449232-61449987	46.22	COL9A3	+	Promoter
MACS_peak_163531	chr20：61735129-61735600	32.8	HAR1B	-	Promoter
MACS_peak_163591	chr20：61883906-61884348	48.92	FLJ16779	+	Promoter
MACS_peak_163636	chr20：61993849-61994473	35.82	CHRNA4	-	Promoter
MACS_peak_163685	chr20：62105013-62105576	33.35	KCNQ2	-	Promoter
MACS_peak_163897	chr20：62665967-62666861	56.1	LINC00176	+	Promoter
MACS_peak_163906	chr20：62691578-62692073	37.7	TCEA2	+	Promoter
MACS_peak_164225	chr21：17566967-17567541	32.71	LINC00478	+	Promoter
MACS_peak_164299	chr21：19165621-19166024	44.94	C21orf91-OT1	-	Promoter
MACS_peak_164607	chr21：26213836-26214666	95.84	LOC339622	+	Promoter
MACS_peak_164709	chr21：27514186-27514743	33.71	APP	-	Promoter
MACS_peak_164757	chr21：28219418-28220078	33.8	ADAMTS1	-	Promoter
MACS_peak_164763	chr21：28324927-28325467	34.74	MIR4759	+	Promoter
MACS_peak_164939	chr21：31538026-31538862	59.94	CLDN17	-	Promoter
MACS_peak_164947	chr21：31656686-31657053	45.21	KRTAP24-1	-	Promoter
MACS_peak_164952	chr21：31711185-31711557	45.21	KRTAP27-1	-	Promoter
MACS_peak_165102	chr21：33030296-33030945	53.41	SOD1	+	Promoter
MACS_peak_165297	chr21：34145362-34145841	38.83	GCFC1	-	Promoter
MACS_peak_165372	chr21：34600278-34600793	49.97	IFNAR2	+	Promoter
MACS_peak_165579	chr21：35735382-35735989	43.12	KCNE2	+	Promoter
MACS_peak_165580	chr21：35736683-35737158	32.55	KCNE2	+	Promoter
MACS_peak_165605	chr21：35884224-35884654	65.87	KCNE1	-	Promoter
MACS_peak_165804	chr21：37527726-37528127	37.82	CBR3-AS1	-	Promoter
MACS_peak_165859	chr21：37756939-37757288	69.39	CHAF1B	+	Promoter
MACS_peak_165888	chr21：37837745-37838055	60.98	CLDN14	-	Promoter
MACS_peak_165928	chr21：37948745-37949332	31.98	CLDN14	-	Promoter
MACS_peak_166054	chr21：38354865-38355511	60.6	HLCS	-	Promoter
MACS_peak_166223	chr21：39578629-39579314	44.39	DSCR10	+	Promoter
MACS_peak_166304	chr21：40145700-40146286	65.81	LINC00114	-	Promoter
MACS_peak_166305	chr21：40146352-40147137	44.42	LINC00114	-	Promoter
MACS_peak_166412	chr21：40722407-40722890	32.04	HMGN1	-	Promoter
MACS_peak_166453	chr21：40985225-40985982	40.1	C21orf88	-	Promoter
MACS_peak_166828	chr21：43135632-43136052	50.95	LINC00479	-	Promoter
MACS_peak_166899	chr21：43301073-43302221	64.93	PRDM15	-	Promoter
MACS_peak_167722	chr21：45528053-45528898	41.07	PWP2	+	Promoter
MACS_peak_167821	chr21：45773647-45774160	30.22	TRPM2	+	Promoter
MACS_peak_167919	chr21：46057197-46057757	33.53	KRTAP10-10	+	Promoter
MACS_peak_168330	chr21：47267864-47268325	47.26	PCBP3	+	Promoter
MACS_peak_168665	chr22：17682102-17682473	37.9	CECR1	-	Promoter
MACS_peak_168684	chr22：17748323-17749027	31.53	CECR3	-	Promoter
MACS_peak_168797	chr22：18137050-18137507	55.11	BCL2L13	+	Promoter
MACS_peak_168934	chr22：18465562-18466394	36.17	MIR648	-	Promoter
MACS_peak_168965	chr22：18591758-18592447	38.04	TUBA8	+	Promoter
MACS_peak_169031	chr22：19117280-19117791	30.34	TSSK2	+	Promoter
MACS_peak_169173	chr22：19704709-19705431	61.56	SEPT5-GP1BB	+	Promoter
MACS_peak_169300	chr22：20004829-20005451	30.1	ARVCF	-	Promoter
MACS_peak_169450	chr22：20861103-20861642	78.37	MED15	+	Promoter
MACS_peak_169478	chr22：21054635-21055002	115.76	TMEM191A	+	Promoter
MACS_peak_169635	chr22：22222563-22223492	60.12	MAPK1	-	Promoter
MACS_peak_169835	chr22：23724697-23725307	36.64	CES5AP1	-	Promoter
MACS_peak_169907	chr22：24061443-24062021	38.63	GUSBP11	-	Promoter
MACS_peak_169917	chr22：24115510-24116103	31.65	MMP11	+	Promoter
MACS_peak_170052	chr22：24889016-24889568	40.35	UPB1	+	Promoter
MACS_peak_170065	chr22：24953205-24953860	46.35	C22orf13	-	Promoter
MACS_peak_170074	chr22：24996996-24997364	52.91	GGT1	+	Promoter
MACS_peak_170093	chr22：25158164-25158615	71.78	TOP1P2	+	Promoter
MACS_peak_170103	chr22：25201369-25201776	52.21	SGSM1	+	Promoter
MACS_peak_170182	chr22：25596522-25597091	33	CRYBB3	+	Promoter
MACS_peak_170221	chr22：25842106-25842977	39.72	CRYBB2P1	+	Promoter
MACS_peak_170721	chr22：29136010-29136567	40.01	HSCB	+	Promoter
MACS_peak_170725	chr22：29166684-29167262	38.63	CCDC117	+	Promoter
MACS_peak_171030	chr22：30876839-30877481	34.79	SDC4P	-	Promoter
MACS_peak_171152	chr22：31554264-31555124	34.82	RNF185	+	Promoter
MACS_peak_171157	chr22：31641964-31642524	39.81	LIMK2	+	Promoter
MACS_peak_171335	chr22：32808605-32809029	43.12	C22orf28	-	Promoter
MACS_peak_171528	chr22：34121527-34121832	52.91	LOC100506195	+	Promoter
MACS_peak_171902	chr22：36903810-36904567	52.39	FOXRED2	-	Promoter
MACS_peak_171910	chr22：36926549-36927216	39.33	EIF3D	-	Promoter
MACS_peak_171939	chr22：37097008-37097836	41.99	CACNG2	-	Promoter
MACS_peak_171940	chr22：37098660-37099279	55.72	CACNG2	-	Promoter
MACS_peak_171992	chr22：37307847-37308507	39.75	CSF2RB	+	Promoter
MACS_peak_172068	chr22：37546133-37546565	35.48	IL2RB	-	Promoter
MACS_peak_172396	chr22：38595379-38595985	49.82	MAFF	+	Promoter
MACS_peak_172437	chr22：38715928-38716424	51.57	CSNK1E	-	Promoter
MACS_peak_172553	chr22：39190637-39190994	37.9	DNAL4	-	Promoter
MACS_peak_172655	chr22：39641516-39642095	38.56	PDGFB	-	Promoter
MACS_peak_172692	chr22：39760435-39761377	47.28	SYNGR1	+	Promoter
MACS_peak_172734	chr22：39895969-39896595	62.27	SMCR7L	+	Promoter
MACS_peak_172851	chr22：40427399-40428007	43.05	LOC100130899	+	Promoter
MACS_peak_172918	chr22：40740798-40741558	45.91	ADSL	+	Promoter
MACS_peak_172967	chr22：41075100-41076079	76.17	MCHR1	+	Promoter
MACS_peak_173002	chr22：41211707-41212110	52.61	MIR4766	-	Promoter
MACS_peak_173065	chr22：41600364-41600929	46.07	L3MBTL2	+	Promoter
MACS_peak_173132	chr22：41763662-41764318	59.79	TEF	+	Promoter
MACS_peak_173153	chr22：41844888-41845521	35.3	TOB2	-	Promoter
MACS_peak_173319	chr22：42611596-42612167	39.08	TCF20	-	Promoter
MACS_peak_173381	chr22：42827774-42828704	101.53	NFAM1	-	Promoter
MACS_peak_173418	chr22：43012320-43012765	48.65	POLDIP3	-	Promoter
MACS_peak_173444	chr22：43117570-43117959	37.9	A4GALT	-	Promoter
MACS_peak_175947	chr22：50245645-50246268	42.06	ZBED4	+	Promoter
MACS_peak_176220	chr22：51067204-51067737	63.19	ARSA	-	Promoter
MACS_peak_176440	chr3：3151386-3152002	49.09	IL5RA	-	Promoter
MACS_peak_176864	chr3：8692650-8693142	67.27	C3orf32	-	Promoter
MACS_peak_177089	chr3：10054601-10055070	32.93	LOC401052	-	Promoter
MACS_peak_177140	chr3：10334578-10335143	33.24	GHRL	-	Promoter
MACS_peak_177321	chr3：11295269-11295612	60.98	HRH1	+	Promoter
MACS_peak_177424	chr3：11762812-11763616	49.35	VGLL4	-	Promoter
MACS_peak_177444	chr3：11888675-11888966	52.91	TAMM41	-	Promoter
MACS_peak_177536	chr3：12585648-12586263	42.59	LOC100129480	-	Promoter
MACS_peak_177671	chr3：13116322-13116715	52.91	IQSEC1	-	Promoter
MACS_peak_177873	chr3：13692067-13693003	108.52	LINC00620	+	Promoter
MACS_peak_177942	chr3：14217986-14218502	30.05	LSM3	+	Promoter
MACS_peak_178114	chr3：14987218-14987822	31.05	NR2C2	+	Promoter
MACS_peak_178141	chr3：15141681-15142195	36.41	ZFYVE20	-	Promoter
MACS_peak_178405	chr3：18480140-18480530	52.91	SATB1	-	Promoter
MACS_peak_178472	chr3：20079760-20080733	45.62	KAT2B	+	Promoter
MACS_peak_178489	chr3：20215601-20216256	46.35	SGOL1-AS1	+	Promoter
MACS_peak_178533	chr3：21792302-21792893	31.76	ZNF385D	-	Promoter
MACS_peak_178599	chr3：23375717-23376342	41.93	MIR548AC	+	Promoter
MACS_peak_178643	chr3：23851074-23851732	46.15	UBE2E1	+	Promoter
MACS_peak_178957	chr3：30937765-30938325	53.41	GADL1	-	Promoter
MACS_peak_178989	chr3：31745014-31745357	69.39	OSBPL10-AS1	+	Promoter
MACS_peak_179061	chr3：32544831-32545337	50.72	CMTM6	-	Promoter
MACS_peak_179139	chr3：33318055-33318599	62.15	FBXL2	+	Promoter
MACS_peak_179216	chr3：35785801-35786366	46.07	MIR128-2	+	Promoter
MACS_peak_179472	chr3：39322087-39322737	40.35	CX3CR1	-	Promoter
MACS_peak_179519	chr3：40497694-40498011	60.98	RPL14	+	Promoter
MACS_peak_179675	chr3：42813961-42814456	31.3	CCDC13	-	Promoter
MACS_peak_179963	chr3：46410024-46410580	33.77	CCR5	+	Promoter
MACS_peak_179985	chr3：46617312-46617754	34.76	TDGF1	+	Promoter
MACS_peak_179991	chr3：46653870-46654644	57.72	LOC100132146	+	Promoter
MACS_peak_180008	chr3：46741614-46742196	38.37	TMIE	+	Promoter
MACS_peak_180202	chr3：48131891-48132618	35.95	MAP4	-	Promoter
MACS_peak_180243	chr3：48505064-48505699	47.73	TREX1	+	Promoter
MACS_peak_180411	chr3：49590978-49591336	37.9	BSN	+	Promoter
MACS_peak_180497	chr3：50125551-50125958	44.58	RBM5	+	Promoter
MACS_peak_180551	chr3：50350453-50350926	32.67	HYAL1	-	Promoter
MACS_peak_180761	chr3：52320721-52321208	31.79	GLYCTK	+	Promoter
MACS_peak_180815	chr3：52442157-52442824	66.02	PHF7	+	Promoter
MACS_peak_180867	chr3：52724397-52724740	78.11	SNORD19B	+	Promoter
MACS_peak_180870	chr3：52737963-52738359	37.9	GLT8D1	-	Promoter
MACS_peak_180877	chr3：52805753-52806187	42.29	NEK4	-	Promoter
MACS_peak_180907	chr3：52870327-52870937	36.64	MUSTN1	-	Promoter
MACS_peak_181287	chr3：57259751-57260197	34.48	APPL1	+	Promoter
MACS_peak_181315	chr3：57678940-57679776	66.57	FAM116A	-	Promoter
MACS_peak_181395	chr3：58420168-58420778	49.53	PDHB	-	Promoter
MACS_peak_181411	chr3：58564458-58565035	52.04	FAM107A	-	Promoter
MACS_peak_181719	chr3：63427831-63428510	51.23	SYNPR	+	Promoter
MACS_peak_181735	chr3：63805194-63805803	30.78	C3orf49	+	Promoter
MACS_peak_181754	chr3：63951369-63951935	46	ATXN7	+	Promoter
MACS_peak_181766	chr3：64053366-64053722	37.9	PRICKLE2-AS1	+	Promoter
MACS_peak_181952	chr3：66119403-66119780	87.12	SLC25A26	+	Promoter
MACS_peak_181957	chr3：66271947-66272304	52.91	SLC25A26	+	Promoter
MACS_peak_182386	chr3：71834838-71836144	61.81	PROK2	-	Promoter
MACS_peak_182635	chr3：75786321-75787399	82.28	MIR4273	+	Promoter
MACS_peak_183306	chr3：98071100-98071632	41.74	OR5K4	+	Promoter
MACS_peak_183465	chr3：101658372-101658850	38.9	LOC152225	+	Promoter
MACS_peak_183541	chr3：103944837-103945431	65.08	MIR548A3	-	Promoter
MACS_peak_183926	chr3：112739396-112739910	50.05	C3orf17	-	Promoter
MACS_peak_184039	chr3：114012598-114013014	43.8	TIGIT	+	Promoter
MACS_peak_184046	chr3：114102130-114102761	61.85	ZBTB20	-	Promoter
MACS_peak_184078	chr3：114868088-114868548	47.35	ZBTB20	-	Promoter
MACS_peak_184246	chr3：119185562-119185968	37.43	POGLUT1	+	Promoter
MACS_peak_184324	chr3：120171574-120171898	78.11	FSTL1	-	Promoter
MACS_peak_184356	chr3：121265860-121266339	38.83	POLQ	-	Promoter
MACS_peak_184390	chr3：121740551-121741086	35.06	ILDR1	-	Promoter
MACS_peak_184392	chr3：121742036-121742629	44.07	ILDR1	-	Promoter
MACS_peak_184410	chr3：122135846-122136444	37.37	WDR5B	-	Promoter
MACS_peak_184697	chr3：124606911-124607739	88.51	ITGB5	-	Promoter
MACS_peak_184758	chr3：124932551-124933179	35.59	SLC12A8	-	Promoter
MACS_peak_185259	chr3：127843143-127843751	30.84	RUVBL1	-	Promoter
MACS_peak_185346	chr3：128185021-128185384	37.9	DNAJB8	-	Promoter
MACS_peak_185443	chr3：128713404-128713694	60.98	KIAA1257	-	Promoter
MACS_peak_185509	chr3：128996530-128997085	33.83	C3orf37	+	Promoter
MACS_peak_185711	chr3：131705306-131705812	36.95	MIR5704	-	Promoter
MACS_peak_186061	chr3：137482008-137482715	55.89	SOX14	+	Promoter
MACS_peak_186146	chr3：138478681-138479301	42.26	PIK3CB	-	Promoter
MACS_peak_186347	chr3：141456030-141456389	52.91	RNF7	+	Promoter
MACS_peak_186568	chr3：145969402-145969745	45.21	PLSCR4	-	Promoter
MACS_peak_186627	chr3：147122577-147123168	31.76	ZIC4	-	Promoter
MACS_peak_186696	chr3：148802933-148803385	71.67	HLTF	-	Promoter
MACS_peak_186719	chr3：149051001-149051602	43.53	TM4SF18	-	Promoter
MACS_peak_186990	chr3：153837425-153837669	78.11	ARHGEF26	+	Promoter
MACS_peak_187047	chr3：155421662-155422450	32.89	PLCH1	-	Promoter
MACS_peak_187164	chr3：157824654-157825610	106.62	SHOX2	-	Promoter
MACS_peak_187210	chr3：158998177-158998684	43.57	MIR3919	+	Promoter
MACS_peak_187515	chr3：167096452-167097101	40.42	ZBBX	-	Promoter
MACS_peak_187553	chr3：167968297-167968835	34.87	EGFEM1P	+	Promoter
MACS_peak_187658	chr3：169683165-169683970	32.09	SEC62	+	Promoter
MACS_peak_187669	chr3：169753253-169754057	32.13	GPR160	+	Promoter
MACS_peak_187760	chr3：170624990-170625718	54.38	EIF5A2	-	Promoter
MACS_peak_188312	chr3：178253192-178253743	34.07	KCNMB2	+	Promoter
MACS_peak_188314	chr3：178274324-178274768	34.62	KCNMB2	+	Promoter
MACS_peak_188315	chr3：178274985-178275465	52.98	KCNMB2	+	Promoter
MACS_peak_188362	chr3：179063360-179063786	74.77	MFN1	+	Promoter
MACS_peak_188373	chr3：179167975-179168446	53.8	GNB4	-	Promoter
MACS_peak_188375	chr3：179170625-179171263	41.1	GNB4	-	Promoter
MACS_peak_188520	chr3：181328553-181329238	38.27	SOX2-OT	+	Promoter
MACS_peak_188899	chr3：183736365-183737048	44.52	ABCC5	-	Promoter
MACS_peak_188904	chr3：183769810-183770483	33.11	HTR3C	+	Promoter
MACS_peak_188919	chr3：183851339-183851759	36.36	EIF2B5	+	Promoter
MACS_peak_188968	chr3：184029913-184030525	42.79	EIF4G1	+	Promoter
MACS_peak_188991	chr3：184097125-184097669	40.89	THPO	-	Promoter
MACS_peak_189183	chr3：185080169-185080620	55.68	MAP3K13	+	Promoter
MACS_peak_189184	chr3：185080835-185081852	123.63	MAP3K13	+	Promoter
MACS_peak_189220	chr3：185304837-185305301	39.94	SENP2	+	Promoter
MACS_peak_189293	chr3：185675302-185676077	78.5	LOC344887	+	Promoter
MACS_peak_189376	chr3：186080695-186081479	33.08	DGKG	-	Promoter
MACS_peak_189394	chr3：186212460-186212794	78.11	LOC253573	-	Promoter
MACS_peak_189404	chr3：186283623-186284180	40.01	TBCCD1	-	Promoter
MACS_peak_189422	chr3：186383736-186384321	81.47	HRG	+	Promoter
MACS_peak_189503	chr3：186858638-186859173	41.52	RPL39L	-	Promoter
MACS_peak_189520	chr3：187011323-187011898	52.2	MASP1	-	Promoter
MACS_peak_189528	chr3：187083683-187084340	33.97	RTP4	+	Promoter
MACS_peak_189559	chr3：187452701-187453334	61.68	BCL6	-	Promoter
MACS_peak_189760	chr3：189348847-189349584	53.75	TP63	+	Promoter
MACS_peak_189770	chr3：189505875-189506385	36.68	TP63	+	Promoter
MACS_peak_189835	chr3：190105229-190105836	43.12	CLDN16	+	Promoter
MACS_peak_190009	chr3：192444712-192445110	45.21	FGF12	-	Promoter
MACS_peak_190041	chr3：192636999-192637552	40.28	MB21D2	-	Promoter
MACS_peak_190107	chr3：193343544-193344132	124.04	OPA1-AS1	-	Promoter
MACS_peak_190290	chr3：194029255-194029779	56.48	LOC100131551	-	Promoter
MACS_peak_190291	chr3：194031538-194032084	34.37	LOC100131551	-	Promoter
MACS_peak_190405	chr3：194405726-194406358	145.17	FAM43A	+	Promoter
MACS_peak_190666	chr3：195425198-195425788	37.87	MIR570	+	Promoter
MACS_peak_190794	chr3：195867961-195868275	96.42	LOC401109	+	Promoter
MACS_peak_190827	chr3：195939525-195939934	44.41	ZDHHC19	-	Promoter
MACS_peak_190940	chr3：196365718-196366328	120.96	LRRC33	+	Promoter
MACS_peak_190977	chr3：196464519-196465071	34.01	PAK2	+	Promoter
MACS_peak_191039	chr3：196697203-196698036	30.82	PIGZ	-	Promoter
MACS_peak_191091	chr3：196910251-196910864	36.47	DLG1	-	Promoter
MACS_peak_191092	chr3：196911719-196912769	58.76	DLG1	-	Promoter
MACS_peak_191106	chr3：197027295-197027807	36.54	DLG1	-	Promoter
MACS_peak_191292	chr3：197675831-197676404	108.2	IQCG	-	Promoter
MACS_peak_191294	chr3：197688268-197689008	105.05	IQCG	-	Promoter
MACS_peak_191327	chr4：50872-51688	42.65	ZNF718	+	Promoter
MACS_peak_191829	chr4：1859822-1860432	42.92	LETM1	-	Promoter
MACS_peak_191839	chr4：1903215-1903823	30.84	WHSC1	+	Promoter
MACS_peak_192011	chr4：2469254-2469746	31.48	RNF4	+	Promoter
MACS_peak_192093	chr4：2812044-2812416	52.91	SH3BP2	+	Promoter
MACS_peak_192095	chr4：2813988-2814441	47.95	SH3BP2	+	Promoter
MACS_peak_192531	chr4：4545192-4545680	75.86	STX18	-	Promoter
MACS_peak_192739	chr4：5895478-5895992	65.03	CRMP1	-	Promoter
MACS_peak_192906	chr4：6384705-6384990	60.98	PPP2R2C	-	Promoter
MACS_peak_192907	chr4：6385515-6386171	34.02	PPP2R2C	-	Promoter
MACS_peak_192946	chr4：6557619-6558265	75.33	PPP2R2C	-	Promoter
MACS_peak_192982	chr4：6676633-6677374	67.03	LOC93622	+	Promoter
MACS_peak_193828	chr4：9211004-9211595	37.81	LOC100287144	+	Promoter
MACS_peak_193829	chr4：9249687-9249962	78.11	LOC100287178	+	Promoter
MACS_peak_193917	chr4：10460917-10461258	69.39	ZNF518B	-	Promoter
MACS_peak_194063	chr4：13532415-13533505	163.84	LOC285547	-	Promoter
MACS_peak_194129	chr4：15341462-15342179	55.16	C1QTNF7	+	Promoter
MACS_peak_194238	chr4：16624573-16625267	56.85	MIR548AX	-	Promoter
MACS_peak_194263	chr4：16899628-16900033	37.51	LDB2	-	Promoter
MACS_peak_194264	chr4：16901997-16902864	39.92	LDB2	-	Promoter
MACS_peak_194314	chr4：17576711-17577302	37.81	LAP3	+	Promoter
MACS_peak_194410	chr4：20394581-20395170	58.17	SLIT2-IT1	+	Promoter
MACS_peak_194437	chr4：20884073-20884422	87.12	KCNIP4	-	Promoter
MACS_peak_194482	chr4：22340789-22341163	45.21	LOC100505912	-	Promoter
MACS_peak_195266	chr4：37961921-37962300	37.9	PTTG2	+	Promoter
MACS_peak_195292	chr4：38109684-38110882	114.4	TBC1D1	+	Promoter
MACS_peak_195378	chr4：39182698-39183456	52.32	WDR19	+	Promoter
MACS_peak_195672	chr4：41751452-41751982	48.75	PHOX2B	-	Promoter
MACS_peak_195875	chr4：47033063-47033665	31.16	GABRB1	+	Promoter
MACS_peak_195919	chr4：47983258-47983921	73.74	CNGA1	-	Promoter
MACS_peak_195976	chr4：48831833-48832703	34.35	OCIAD1	+	Promoter
MACS_peak_196072	chr4：53654806-53655351	121.13	LOC152578	+	Promoter
MACS_peak_196119	chr4：54457423-54457947	42.31	LNX1	-	Promoter
MACS_peak_196156	chr4：55094808-55095320	30.28	PDGFRA	+	Promoter
MACS_peak_196456	chr4：62363161-62363689	35.5	LPHN3	+	Promoter
MACS_peak_196547	chr4：65870170-65870902	30.18	LOC401134	-	Promoter
MACS_peak_196560	chr4：66533682-66534539	40.44	LOC100144602	+	Promoter
MACS_peak_196638	chr4：68928963-68929566	37.07	SYT14L	-	Promoter
MACS_peak_196695	chr4：71108279-71108964	32.49	CSN3	+	Promoter
MACS_peak_196800	chr4：74126350-74126804	33.93	ANKRD17	-	Promoter
MACS_peak_196831	chr4：75230257-75230800	34.56	EREG	+	Promoter
MACS_peak_197058	chr4：79567860-79568320	33.53	LOC100505702	+	Promoter
MACS_peak_197133	chr4：81950975-81951681	37.09	BMP3	+	Promoter
MACS_peak_197467	chr4：88342962-88343304	52.91	NUDT9	+	Promoter
MACS_peak_197536	chr4：89512166-89512691	42.24	HERC3	+	Promoter
MACS_peak_197601	chr4：91046894-91047592	56.55	FAM190A	+	Promoter
MACS_peak_197605	chr4：91156000-91156353	52.91	FAM190A	+	Promoter
MACS_peak_197664	chr4：93225362-93226264	75.19	GRID2	+	Promoter
MACS_peak_197702	chr4：94748364-94749000	47.66	ATOH1	+	Promoter
MACS_peak_197945	chr4：100483010-100483571	33.47	MTTP	+	Promoter
MACS_peak_197972	chr4：101111734-101112748	156.1	DDIT4L	-	Promoter
MACS_peak_198124	chr4：106066301-106066996	43.76	TET2	+	Promoter
MACS_peak_198141	chr4：106395543-106396310	71.98	PPA2	-	Promoter
MACS_peak_198201	chr4：108642377-108642955	66.55	PAPSS1	-	Promoter
MACS_peak_198298	chr4：110352682-110353175	44.65	SEC24B	+	Promoter
MACS_peak_198424	chr4：113065982-113066430	55.97	C4orf32	+	Promoter
MACS_peak_198538	chr4：114685043-114685515	53.7	CAMK2D	-	Promoter
MACS_peak_198707	chr4：120244448-120244745	78.11	FABP2	-	Promoter
MACS_peak_198844	chr4：123845308-123845744	35.19	NUDT6	-	Promoter
MACS_peak_199104	chr4：129729356-129730151	69.71	PHF17	+	Promoter
MACS_peak_199332	chr4：138453073-138453944	57.59	PCDH18	-	Promoter
MACS_peak_199576	chr4：141488802-141489379	32.54	UCP1	-	Promoter
MACS_peak_199861	chr4：148651065-148651624	39.87	ARHGAP10	+	Promoter
MACS_peak_200051	chr4：152196109-152196632	49.31	PRSS48	+	Promoter
MACS_peak_200675	chr4：164254363-164254697	45.21	NPY1R	-	Promoter
MACS_peak_200689	chr4：164395858-164396493	41.29	TKTL2	-	Promoter
MACS_peak_200753	chr4：165898284-165899219	79.51	TRIM61	-	Promoter
MACS_peak_200782	chr4：166200683-166201066	45.21	GK3P	-	Promoter
MACS_peak_200788	chr4：166308022-166308475	71.55	MIR578	+	Promoter
MACS_peak_201020	chr4：171013303-171013973	73.1	AADAT	-	Promoter
MACS_peak_201268	chr4：176987639-176988203	46.15	WDR17	+	Promoter
MACS_peak_201372	chr4：178648804-178649354	34.13	LOC285501	+	Promoter
MACS_peak_202232	chr4：185721316-185721927	86.74	SLED1	-	Promoter
MACS_peak_202237	chr4：185748210-185748704	44.57	ACSL1	-	Promoter
MACS_peak_202350	chr4：186300662-186301006	52.91	LRP2BP	-	Promoter
MACS_peak_202370	chr4：186394441-186395075	35.24	CCDC110	-	Promoter
MACS_peak_202449	chr4：186734032-186734872	41.34	SORBS2	-	Promoter
MACS_peak_202876	chr4：188917590-188917978	45.21	ZFP42	+	Promoter
MACS_peak_203378	chr5：440747-441351	37.01	EXOC3	+	Promoter
MACS_peak_203379	chr5：441463-442317	35.1	EXOC3	+	Promoter
MACS_peak_203507	chr5：893702-894628	73.37	TRIP13	+	Promoter
MACS_peak_203545	chr5：998244-999117	51.25	LOC100506688	-	Promoter
MACS_peak_204924	chr5：6581610-6582119	65.53	LOC255167	+	Promoter
MACS_peak_205364	chr5：10248447-10248894	41.25	CCT5	+	Promoter
MACS_peak_205521	chr5：10762400-10762945	77.71	DAP	-	Promoter
MACS_peak_206001	chr5：14825721-14826314	44.07	MIR4637	-	Promoter
MACS_peak_206010	chr5：14873268-14873570	52.91	ANKH	-	Promoter
MACS_peak_206049	chr5：15501241-15501805	39.54	FBXL7	+	Promoter
MACS_peak_206105	chr5：16466616-16467194	45.13	ZNF622	-	Promoter
MACS_peak_206564	chr5：22852750-22854083	169.5	CDH12	-	Promoter
MACS_peak_206664	chr5：24644816-24645541	54.59	CDH10	-	Promoter
MACS_peak_206775	chr5：27039540-27039895	52.91	CDH9	-	Promoter
MACS_peak_207144	chr5：32175722-32176009	125.79	GOLPH3	-	Promoter
MACS_peak_207172	chr5：32314019-32314582	39.61	MTMR12	-	Promoter
MACS_peak_207310	chr5：34042729-34043473	40.83	C1QTNF3	-	Promoter
MACS_peak_207395	chr5：35231647-35232556	67.94	PRLR	-	Promoter
MACS_peak_207443	chr5：36149670-36150030	37.9	MIR580	-	Promoter
MACS_peak_207673	chr5：38557740-38558131	37.9	LIFR	-	Promoter
MACS_peak_207730	chr5：39218096-39218719	42.06	FYB	-	Promoter
MACS_peak_207731	chr5：39219141-39219442	60.98	FYB	-	Promoter
MACS_peak_207746	chr5：39425859-39426618	65.6	DAB2	-	Promoter
MACS_peak_207876	chr5：41870984-41871681	63.53	OXCT1	-	Promoter
MACS_peak_207909	chr5：42813622-42814012	87.12	SEPP1	-	Promoter
MACS_peak_207988	chr5：43314991-43315490	51.31	HMGCS1	-	Promoter
MACS_peak_208005	chr5：43558656-43559039	45.21	PAIP1	-	Promoter
MACS_peak_208030	chr5：44388500-44389374	99.24	FGF10	-	Promoter
MACS_peak_208031	chr5：44389490-44390073	89.86	FGF10	-	Promoter
MACS_peak_208032	chr5：44390117-44390575	115.75	FGF10	-	Promoter
MACS_peak_208191	chr5：52403864-52404435	45.63	MOCS2	-	Promoter
MACS_peak_208595	chr5：59187931-59188653	123.83	PDE4D	-	Promoter
MACS_peak_208596	chr5：59190207-59190840	41.42	PDE4D	-	Promoter
MACS_peak_208766	chr5：63258235-63258875	116.96	HTR1A	-	Promoter
MACS_peak_209071	chr5：68662957-68663232	78.11	RAD17	+	Promoter
MACS_peak_209072	chr5：68663544-68663932	52.91	RAD17	+	Promoter
MACS_peak_209146	chr5：71463523-71463950	42.87	MIR4803	+	Promoter
MACS_peak_209165	chr5：71617149-71617563	76.28	MRPS27	-	Promoter
MACS_peak_209190	chr5：71804258-71805250	44.64	ZNF366	-	Promoter
MACS_peak_209301	chr5：73107132-73107688	40.07	ARHGEF28	+	Promoter
MACS_peak_209376	chr5：74064728-74065230	43.95	GFM2	-	Promoter
MACS_peak_209485	chr5：76012557-76013213	66.96	F2R	+	Promoter
MACS_peak_209516	chr5：76375968-76376778	31.86	SNORA47	-	Promoter
MACS_peak_209531	chr5：76507302-76508135	95.56	PDE8B	+	Promoter
MACS_peak_209633	chr5：77654031-77654576	54.66	SCAMP1	+	Promoter
MACS_peak_209721	chr5：78529513-78529970	79.54	JMY	+	Promoter
MACS_peak_209955	chr5：81266142-81266808	33.48	ATG10	+	Promoter
MACS_peak_210193	chr5：87961557-87962105	77.39	MIR9-2	-	Promoter
MACS_peak_210194	chr5：87963320-87964225	127.43	MIR9-2	-	Promoter
MACS_peak_210198	chr5：87979524-87980644	113.93	LINC00461	-	Promoter
MACS_peak_210741	chr5：102592939-102593571	47.94	C5orf30	+	Promoter
MACS_peak_210938	chr5：108064846-108065357	30.34	HP07349	-	Promoter
MACS_peak_211088	chr5：112195972-112196722	34.76	SRP19	+	Promoter
MACS_peak_211690	chr5：125757644-125758493	35.34	GRAMD3	+	Promoter
MACS_peak_211714	chr5：125968107-125968579	69.42	C5orf48	+	Promoter
MACS_peak_211782	chr5：126627053-126627552	74.61	MEGF10	+	Promoter
MACS_peak_211808	chr5：126983539-126984287	73.57	CTXN3	+	Promoter
MACS_peak_211868	chr5：128433005-128433916	43.24	MIR4633	+	Promoter
MACS_peak_212004	chr5：131562073-131562531	55.01	P4HA2	-	Promoter
MACS_peak_212020	chr5：131878321-131878651	52.91	IL5	-	Promoter
MACS_peak_212031	chr5：131994288-131994883	31.54	IL13	+	Promoter
MACS_peak_212063	chr5：132200307-132201056	46.59	GDF9	-	Promoter
MACS_peak_212088	chr5：132363088-132364073	62.78	ZCCHC10	-	Promoter
MACS_peak_212167	chr5：132764489-132765046	46.67	MIR1289-2	-	Promoter
MACS_peak_212365	chr5：134261490-134261931	34.83	MIR4461	+	Promoter
MACS_peak_212373	chr5：134303476-134303885	37.2	CATSPER3	+	Promoter
MACS_peak_212485	chr5：134990522-134990960	49.28	LOC340074	-	Promoter
MACS_peak_212550	chr5：135700952-135701477	42.24	TRPC7	-	Promoter
MACS_peak_212613	chr5：137057511-137058127	30.41	KLHL3	-	Promoter
MACS_peak_212633	chr5：137370389-137370719	45.21	FAM13B	-	Promoter
MACS_peak_212647	chr5：137476218-137476666	41.17	NME5	-	Promoter
MACS_peak_212710	chr5：137913011-137913459	34.34	HSPA9	-	Promoter
MACS_peak_212838	chr5：139026229-139027428	144.15	CXXC5	+	Promoter
MACS_peak_212939	chr5：139925079-139925402	115.76	EIF4EBP3	+	Promoter
MACS_peak_212950	chr5：140028383-140028786	44.94	NDUFA2	-	Promoter
MACS_peak_213008	chr5：140514603-140515414	211.54	PCDHB5	+	Promoter
MACS_peak_213015	chr5：140561780-140562407	69.55	PCDHB16	+	Promoter
MACS_peak_213021	chr5：140588223-140588834	56.36	PCDHB12	+	Promoter
MACS_peak_213034	chr5：140684987-140685816	31	SLC25A2	-	Promoter
MACS_peak_213158	chr5：141339648-141340403	65.91	PCDH12	-	Promoter
MACS_peak_213165	chr5：141391318-141391766	34.34	GNPDA1	-	Promoter
MACS_peak_213247	chr5：141993805-141994361	33.77	FGF1	-	Promoter
MACS_peak_213446	chr5：145716784-145717535	128.79	POU4F3	+	Promoter
MACS_peak_213513	chr5：146834394-146834906	30.28	DPYSL3	-	Promoter
MACS_peak_213600	chr5：148649831-148650323	37.91	AFAP1L1	+	Promoter
MACS_peak_213796	chr5：149830619-149831149	87.7	RPS14	-	Promoter
MACS_peak_213913	chr5：150682584-150682921	45.21	SLC36A3	-	Promoter
MACS_peak_214219	chr5：156692139-156692685	94.27	CYFIP2	+	Promoter
MACS_peak_214251	chr5：156885435-156886075	47.38	NIPAL4	+	Promoter
MACS_peak_214504	chr5：159740708-159741308	57.26	CCNJL	-	Promoter
MACS_peak_214516	chr5：159844343-159845247	103.98	SLU7	-	Promoter
MACS_peak_214561	chr5：160975654-160976257	37.07	GABRB2	-	Promoter
MACS_peak_214569	chr5：161275099-161275447	60.98	GABRA1	+	Promoter
MACS_peak_214578	chr5：161494526-161495196	39.15	GABRG2	+	Promoter
MACS_peak_214618	chr5：162929466-162929914	98.53	MAT2B	+	Promoter
MACS_peak_214931	chr5：167719855-167720673	48.5	WWC1	+	Promoter
MACS_peak_215089	chr5：168728495-168729466	70.12	SLIT3	-	Promoter
MACS_peak_215128	chr5：169406563-169406988	50.48	FAM196B	-	Promoter
MACS_peak_215168	chr5：169757674-169758170	44.42	LOC257358	+	Promoter
MACS_peak_215170	chr5：169779847-169780361	43.05	KCNIP1	+	Promoter
MACS_peak_215933	chr5：174150213-174150883	130.6	MSX2	+	Promoter
MACS_peak_216300	chr5：176514835-176515447	30.62	FGFR4	+	Promoter
MACS_peak_216365	chr5：176811498-176812014	36.28	SLC34A1	+	Promoter
MACS_peak_216374	chr5：176836808-176837269	33.46	F12	-	Promoter
MACS_peak_216383	chr5：176876086-176876791	37.15	PRR7	+	Promoter
MACS_peak_216401	chr5：176926497-176927076	38.56	PDLIM7	-	Promoter
MACS_peak_216422	chr5：176981826-176982350	49.23	FAM193B	-	Promoter
MACS_peak_216700	chr5：178285370-178285775	44.76	ZNF354B	+	Promoter
MACS_peak_217114	chr5：179636891-179637436	34.44	RASGEF1C	-	Promoter
MACS_peak_217302	chr5：180414792-180415090	69.39	BTNL3	+	Promoter
MACS_peak_217343	chr5：180581854-180582124	60.98	OR2V2	+	Promoter
MACS_peak_217359	chr5：180632994-180633589	31.54	TRIM7	-	Promoter
MACS_peak_217417	chr6：289647-290432	44.42	DUSP22	+	Promoter
MACS_peak_217418	chr6：290638-291158	36.02	DUSP22	+	Promoter
MACS_peak_217725	chr6：1387738-1388186	98.53	FOXF2	+	Promoter
MACS_peak_218672	chr6：6587209-6587621	51.72	LY86	+	Promoter
MACS_peak_219786	chr6：16139288-16139910	48.65	MIR4639	+	Promoter
MACS_peak_219807	chr6：16237554-16238087	35.18	GMPR	+	Promoter
MACS_peak_220591	chr6：24384058-24384554	44.42	DCDC2	-	Promoter
MACS_peak_220621	chr6：24585076-24585563	38.26	KIAA0319	-	Promoter
MACS_peak_220727	chr6：25834285-25835196	67.79	SLC17A1	-	Promoter
MACS_peak_220735	chr6：25930708-25931081	60.98	SLC17A2	-	Promoter
MACS_peak_220743	chr6：26019730-26020208	45.85	HIST1H3A	+	Promoter
MACS_peak_220745	chr6：26028321-26028844	35.82	HIST1H4B	-	Promoter
MACS_peak_220747	chr6：26042908-26043729	36.71	HIST1H2BB	-	Promoter
MACS_peak_220811	chr6：26499875-26500304	50.11	BTN1A1	+	Promoter
MACS_peak_220871	chr6：27215009-27215592	66.08	PRSS16	+	Promoter
MACS_peak_220872	chr6：27215658-27216215	53.66	PRSS16	+	Promoter
MACS_peak_220987	chr6：27782855-27783578	42.05	HIST1H2BM	+	Promoter
MACS_peak_220988	chr6：27783771-27784334	33.35	HIST1H2BM	+	Promoter
MACS_peak_221041	chr6：28410729-28411673	173.34	ZSCAN23	-	Promoter
MACS_peak_221061	chr6：28554118-28554522	44.85	SCAND3	-	Promoter
MACS_peak_221138	chr6：28972736-28973219	32.04	ZNF311	-	Promoter
MACS_peak_221139	chr6：28973240-28973664	36.06	ZNF311	-	Promoter
MACS_peak_221162	chr6：29455066-29455655	73.16	MAS1L	-	Promoter
MACS_peak_221219	chr6：30104520-30105343	42.26	TRIM40	+	Promoter
MACS_peak_221349	chr6：31089886-31090578	32.13	CDSN	-	Promoter
MACS_peak_221365	chr6：31124321-31124674	52.91	CCHCR1	-	Promoter
MACS_peak_221450	chr6：31776603-31777227	69.82	LSM2	-	Promoter
MACS_peak_221540	chr6：32356704-32357247	54.83	HCG23	+	Promoter
MACS_peak_221547	chr6：32375938-32376261	115.76	BTNL2	-	Promoter
MACS_peak_221584	chr6：32977807-32978711	43.61	HLA-DOA	-	Promoter
MACS_peak_221827	chr6：34067522-34067892	37.9	GRM4	-	Promoter
MACS_peak_221846	chr6：34125073-34125525	55.59	GRM4	-	Promoter
MACS_peak_221910	chr6：34525163-34525673	36.68	SPDEF	-	Promoter
MACS_peak_221940	chr6：34757472-34758163	64.02	UHRF1BP1	+	Promoter
MACS_peak_221948	chr6：34854660-34855128	39.64	ANKS1A	+	Promoter
MACS_peak_222010	chr6：35309255-35309971	30.94	PPARD	+	Promoter
MACS_peak_222031	chr6：35434798-35435332	35.12	RPL10A	+	Promoter
MACS_peak_222140	chr6：36209390-36210090	37.42	PNPLA1	+	Promoter
MACS_peak_222162	chr6：36303445-36304027	32.26	C6orf222	-	Promoter
MACS_peak_222211	chr6：36665175-36665720	34.44	RAB44	+	Promoter
MACS_peak_222505	chr6：38564246-38564671	50.48	BTBD9	-	Promoter
MACS_peak_222512	chr6：38671116-38671473	78.11	GLO1	-	Promoter
MACS_peak_222567	chr6：39197928-39198435	43.57	KCNK5	-	Promoter
MACS_peak_222651	chr6：40325096-40325599	58.4	FLJ41649	-	Promoter
MACS_peak_222710	chr6：41121505-41121847	96.42	TREML1	-	Promoter
MACS_peak_222994	chr6：42895384-42895619	96.42	CNPY3	+	Promoter
MACS_peak_223028	chr6：43025356-43025929	32.77	KLC4	+	Promoter
MACS_peak_223245	chr6：44212971-44213326	52.91	HSP90AB1	+	Promoter
MACS_peak_223443	chr6：46458077-46458495	43.63	RCAN2	-	Promoter
MACS_peak_223522	chr6：48037087-48037561	162.81	PTCHD4	-	Promoter
MACS_peak_223595	chr6：50681564-50682161	88.28	TFAP2D	+	Promoter
MACS_peak_223678	chr6：52282776-52283327	54.16	EFHC1	+	Promoter
MACS_peak_223706	chr6：52529867-52530341	39.2	LOC730101	+	Promoter
MACS_peak_223708	chr6：52535013-52535467	47.86	TMEM14A	+	Promoter
MACS_peak_223734	chr6：53013388-53013707	52.91	GCM1	-	Promoter
MACS_peak_223778	chr6：53529470-53529963	44.65	KLHL31	-	Promoter
MACS_peak_223801	chr6：53861608-53862028	58.81	MLIP-IT1	+	Promoter
MACS_peak_223864	chr6：55739143-55739635	31.48	BMP5	-	Promoter
MACS_peak_223939	chr6：57038055-57038388	69.39	BAG2	+	Promoter
MACS_peak_224213	chr6：71011766-71012831	70.17	COL9A1	-	Promoter
MACS_peak_224216	chr6：71137071-71137443	37.9	FAM135A	+	Promoter
MACS_peak_224268	chr6：72596647-72597305	46.15	RIMS1	+	Promoter
MACS_peak_224325	chr6：74018210-74019082	45.35	KHDC1	-	Promoter
MACS_peak_224418	chr6：75916858-75917506	46.83	COL12A1	-	Promoter
MACS_peak_224424	chr6：75995576-75996130	40.21	TMEM30A	-	Promoter
MACS_peak_224520	chr6：79576228-79576724	31.23	IRAK1BP1	+	Promoter
MACS_peak_224632	chr6：83776221-83776671	89.19	UBE3D	-	Promoter
MACS_peak_224734	chr6：87804651-87805443	38.2	CGA	-	Promoter
MACS_peak_224735	chr6：87805447-87806046	31.32	CGA	-	Promoter
MACS_peak_224792	chr6：88756058-88756546	31.73	SPACA1	+	Promoter
MACS_peak_225147	chr6：97373189-97373828	34.96	KLHL32	+	Promoter
MACS_peak_225257	chr6：100052265-100052792	48.99	PRDM13	+	Promoter
MACS_peak_225258	chr6：100053064-100054224	70.29	PRDM13	+	Promoter
MACS_peak_225543	chr6：107235951-107236550	31.32	LOC100422737	-	Promoter
MACS_peak_226120	chr6：117995166-117995931	58.37	NUS1	+	Promoter
MACS_peak_226179	chr6：119469955-119470363	68.42	FAM184A	-	Promoter
MACS_peak_226419	chr6：127585478-127585861	37.9	RNF146	+	Promoter
MACS_peak_226435	chr6：127839572-127840152	44.99	SOGA3	-	Promoter
MACS_peak_226447	chr6：128223951-128224365	43.97	THEMIS	-	Promoter
MACS_peak_226482	chr6：129204027-129204891	71.26	LAMA2	+	Promoter
MACS_peak_226594	chr6：131291215-131291614	52.91	EPB41L2	-	Promoter
MACS_peak_226596	chr6：131321273-131322034	34.2	EPB41L2	-	Promoter
MACS_peak_226655	chr6：132929745-132930654	43.35	TAAR3	-	Promoter
MACS_peak_226672	chr6：133139084-133139791	49.31	SNORA33	+	Promoter
MACS_peak_226812	chr6：135376307-135377030	98.83	HBS1L	-	Promoter
MACS_peak_226928	chr6：137241570-137242152	44.85	SLC35D3	+	Promoter
MACS_peak_227069	chr6：139012069-139012594	56.4	FLJ46906	+	Promoter
MACS_peak_227097	chr6：139455588-139455941	69.39	HECA	+	Promoter
MACS_peak_227121	chr6：139794243-139794997	73.06	LOC645434	-	Promoter
MACS_peak_227170	chr6：140527379-140527684	60.98	MIR3668	+	Promoter
MACS_peak_227288	chr6：143884304-143884849	34.44	LOC285740	-	Promoter
MACS_peak_227421	chr6：146348697-146349390	50.26	GRM1	+	Promoter
MACS_peak_227688	chr6：149804963-149805389	58.18	ZC3H12D	-	Promoter
MACS_peak_227697	chr6：149885471-149886049	38.63	GINM1	+	Promoter
MACS_peak_228099	chr6：152956638-152957743	100.81	SYNE1	-	Promoter
MACS_peak_228165	chr6：154679707-154680640	66.25	IPCEF1	-	Promoter
MACS_peak_228311	chr6：155585066-155585541	46.09	CLDN20	+	Promoter
MACS_peak_228312	chr6：155586117-155586679	33.41	CLDN20	+	Promoter
MACS_peak_228798	chr6：158732410-158732869	62.73	TULP4	+	Promoter
MACS_peak_228886	chr6：159069419-159069821	37.74	SYTL3	+	Promoter
MACS_peak_229056	chr6：160184587-160185191	31.05	LOC100129518	-	Promoter
MACS_peak_229057	chr6：160200614-160201477	51.86	SNORA20	-	Promoter
MACS_peak_229271	chr6：161693511-161694257	40.72	AGPAT4	-	Promoter
MACS_peak_231044	chr6：169653452-169654108	34.02	THBS2	-	Promoter
MACS_peak_231045	chr6：169654477-169654877	37.9	THBS2	-	Promoter
MACS_peak_231310	chr6：170640791-170641353	39.67	MIR4644	+	Promoter
MACS_peak_231749	chr7：1020908-1021384	46.01	CYP2W1	+	Promoter
MACS_peak_232002	chr7：1653346-1653840	37.77	TFAMP1	+	Promoter
MACS_peak_232030	chr7：1747450-1748010	33.53	ELFN1	+	Promoter
MACS_peak_232333	chr7：2596564-2596922	69.39	IQCE	+	Promoter
MACS_peak_233315	chr7：6412222-6412854	54.71	RAC1	+	Promoter
MACS_peak_233414	chr7：6774783-6775348	33.24	PMS2CL	+	Promoter
MACS_peak_233594	chr7：11011686-11012063	45.21	PHF14	+	Promoter
MACS_peak_233663	chr7：12628613-12629126	36.48	SCIN	+	Promoter
MACS_peak_233788	chr7：14882918-14883366	41.17	DGKB	-	Promoter
MACS_peak_233831	chr7：15726619-15727933	163.62	MEOX2	-	Promoter
MACS_peak_233832	chr7：15727953-15728558	36.95	MEOX2	-	Promoter
MACS_peak_233899	chr7：16843977-16844548	39.08	AGR2	-	Promoter
MACS_peak_234020	chr7：19185650-19186184	55.61	FERD3L	-	Promoter
MACS_peak_234038	chr7：19811848-19812438	31.81	TMEM196	-	Promoter
MACS_peak_234101	chr7：20826441-20826903	33.4	SP8	-	Promoter
MACS_peak_234102	chr7：20827165-20828089	66.88	SP8	-	Promoter
MACS_peak_234103	chr7：20828255-20828686	42.54	SP8	-	Promoter
MACS_peak_234338	chr7：23285383-23286027	40.73	GPNMB	+	Promoter
MACS_peak_234376	chr7：23529389-23529739	60.98	RPS2P32	+	Promoter
MACS_peak_234468	chr7：24797548-24798395	94.24	DFNA5	-	Promoter
MACS_peak_234644	chr7：26443599-26443987	52.91	LOC441204	+	Promoter
MACS_peak_234751	chr7：27207875-27208762	218.23	MIR196B	-	Promoter
MACS_peak_234758	chr7：27222388-27224196	177.11	HOXA11-AS	+	Promoter
MACS_peak_234765	chr7：27241688-27242302	56.12	HOXA13	-	Promoter
MACS_peak_234771	chr7：27279768-27280234	33.13	EVX1	+	Promoter
[truncated: 349 more rows]
