# Supplementary material for: High-frequency aberrantly methylated targets in pancreatic adenocarcinoma identified via global DNA methylation analysis using methylCap-seq
Source: Clin Epigenetics. 2014 Sep 22;6(1):18. doi: 10.1186/1868-7083-6-18 (PMC4177372; doi:10.1186/1868-7083-6-18)
Supplement: Additional file 5: Table S4 — PN-related hypermethylated genes that lack CGIs in their promoters. [file 1868-7083-6-18-S5.xlsx]

## Sheet: S 4
Additional File 5: Table S4. PN-related hypermethylated genes that lacks CGI in their promoters
DMR ID	DMR location in genome	-10logpvalue*	Gene	Transcription Direction	Gene feture
MACS_peak_69	chr1:1010019-1010967	191.58	RNF223	-	Promoter
MACS_peak_114	chr1:1142451-1143378	46.13	TNFRSF18	-	Promoter
MACS_peak_163	chr1:1282631-1283676	70.36	DVL1	-	Promoter
MACS_peak_208	chr1:1408126-1408691	49.3	ATAD3B	+	Promoter
MACS_peak_333	chr1:1823644-1824008	56.03	GNB1	-	Promoter
MACS_peak_342	chr1:1845063-1845642	86.98	CALML6	+	Promoter
MACS_peak_409	chr1:1980451-1980901	36.61	PRKCZ	+	Promoter
MACS_peak_617	chr1:2565047-2565422	64.43	MMEL1	-	Promoter
MACS_peak_626	chr1:2704831-2705494	30.52	TTC34	-	Promoter
MACS_peak_1026	chr1:3664409-3664792	48	TP73-AS1	-	Promoter
MACS_peak_1046	chr1:3713843-3714431	47.62	LRRC47	-	Promoter
MACS_peak_1681	chr1:6263938-6264564	38.52	RNF207	+	Promoter
MACS_peak_1785	chr1:6552054-6552568	32.49	PLEKHG5	-	Promoter
MACS_peak_1786	chr1:6557985-6558333	48	PLEKHG5	-	Promoter
MACS_peak_1808	chr1:6615024-6615664	31.67	TAS1R1	+	Promoter
MACS_peak_1822	chr1:6672099-6672778	41.69	PHF13	+	Promoter
MACS_peak_1851	chr1:6763441-6763899	75.01	DNAJC11	-	Promoter
MACS_peak_2366	chr1:8936558-8937167	33.3	ENO1-AS1	+	Promoter
MACS_peak_2426	chr1:9187260-9188384	78.34	GPR157	-	Promoter
MACS_peak_2976	chr1:11042190-11042571	56.03	C1orf127	-	Promoter
MACS_peak_2977	chr1:11043269-11043876	83.99	C1orf127	-	Promoter
MACS_peak_2981	chr1:11071561-11072084	31.96	TARDBP	+	Promoter
MACS_peak_3008	chr1:11160167-11160727	36.11	EXOSC10	-	Promoter
MACS_peak_3041	chr1:11331129-11331668	31.05	UBIAD1	+	Promoter
MACS_peak_3129	chr1:11712415-11713060	64.79	FBXO44	+	Promoter
MACS_peak_3140	chr1:11739726-11740571	63.81	MAD2L2	-	Promoter
MACS_peak_3760	chr1:15734146-15734792	37.36	EFHD2	+	Promoter
MACS_peak_3789	chr1:15849637-15850143	46.63	CASP9	-	Promoter
MACS_peak_3815	chr1:15984784-15985397	39.3	RSC1A1	+	Promoter
MACS_peak_3842	chr1:16082781-16083343	56.81	FBLIM1	+	Promoter
MACS_peak_3887	chr1:16330593-16331034	104.61	C1orf64	+	Promoter
MACS_peak_3899	chr1:16374109-16374894	48	CLCNKB	+	Promoter
MACS_peak_3950	chr1:16565290-16565684	40.37	RSG1	-	Promoter
MACS_peak_3970	chr1:16768076-16768906	45.4	NECAP2	+	Promoter
MACS_peak_3997	chr1:16972745-16973118	48	MST1P2	+	Promoter
MACS_peak_4012	chr1:17046359-17046979	32.71	ESPNP	-	Promoter
MACS_peak_4013	chr1:17047274-17048135	69.54	ESPNP	-	Promoter
MACS_peak_4087	chr1:17444918-17445571	31.02	PADI2	-	Promoter
MACS_peak_4168	chr1:17905459-17906043	62.46	ARHGEF10L	+	Promoter
MACS_peak_4408	chr1:19186962-19187481	45.64	TAS1R2	-	Promoter
MACS_peak_4625	chr1:20208119-20208629	32.73	OTUD3	+	Promoter
MACS_peak_4646	chr1:20395061-20395558	54.8	PLA2G5	+	Promoter
MACS_peak_4656	chr1:20465431-20466365	71.19	PLA2G2F	+	Promoter
MACS_peak_4672	chr1:20511454-20512165	39.85	UBXN10	+	Promoter
MACS_peak_4835	chr1:21619998-21620640	37.59	LOC100506801	+	Promoter
MACS_peak_4977	chr1:22261879-22263293	67.38	HSPG2	-	Promoter
MACS_peak_5144	chr1:22970242-22970967	65.65	C1QC	+	Promoter
MACS_peak_5147	chr1:22977602-22977954	56.03	C1QB	+	Promoter
MACS_peak_5320	chr1:24152411-24153004	54.32	HMGCL	-	Promoter
MACS_peak_5331	chr1:24238460-24239067	33.41	CNR2	-	Promoter
MACS_peak_5372	chr1:24469316-24469821	33.03	IL22RA1	-	Promoter
MACS_peak_5436	chr1:24826730-24827054	64.43	RCAN3	+	Promoter
MACS_peak_5478	chr1:25070466-25071021	65.04	CLIC4	+	Promoter
MACS_peak_5689	chr1:26235324-26236134	46.53	STMN1	-	Promoter
MACS_peak_5763	chr1:26681037-26681791	163.06	AIM1L	-	Promoter
MACS_peak_5770	chr1:26757455-26758017	35.99	DHDDS	+	Promoter
MACS_peak_5787	chr1:26881943-26882615	85.53	MIR1976	+	Promoter
MACS_peak_5883	chr1:27559092-27559568	56.69	WDTC1	+	Promoter
MACS_peak_5895	chr1:27649858-27650290	37.9	LOC644961	+	Promoter
MACS_peak_5920	chr1:27719572-27719998	97.28	GPR3	+	Promoter
MACS_peak_5984	chr1:28198282-28198837	36.42	THEMIS2	+	Promoter
MACS_peak_6048	chr1:28654802-28655311	46.4	MED18	+	Promoter
MACS_peak_6054	chr1:28695215-28695825	60.27	PHACTR4	+	Promoter
MACS_peak_6327	chr1:31190187-31190658	35.18	MATN1-AS1	+	Promoter
MACS_peak_6329	chr1:31196251-31196746	33.64	MATN1	-	Promoter
MACS_peak_6387	chr1:31540455-31541051	34.02	PUM1	-	Promoter
MACS_peak_6447	chr1:31971451-31972096	31.42	LOC149086	+	Promoter
MACS_peak_6466	chr1:32082559-32083134	35.22	HCRTR1	+	Promoter
MACS_peak_6557	chr1:32477431-32477981	30.44	KHDRBS1	+	Promoter
MACS_peak_6590	chr1:32688711-32689073	40.37	TMEM234	-	Promoter
MACS_peak_6712	chr1:33368382-33369207	65.22	TMEM54	-	Promoter
MACS_peak_6787	chr1:33936882-33937422	30.99	ZSCAN20	+	Promoter
MACS_peak_6911	chr1:35257769-35258242	35.05	GJA4	+	Promoter
MACS_peak_6937	chr1:35545849-35546399	30.44	ZMYM1	+	Promoter
MACS_peak_7009	chr1:36236123-36236785	63.39	CLSPN	-	Promoter
MACS_peak_7049	chr1:36564462-36565174	33.84	COL8A2	-	Promoter
MACS_peak_7050	chr1:36565588-36566218	44.75	COL8A2	-	Promoter
MACS_peak_7330	chr1:38456291-38456707	80.12	SF3A3	-	Promoter
MACS_peak_7349	chr1:38554532-38555053	32.08	MIR3659	+	Promoter
MACS_peak_7442	chr1:39326512-39326942	87.39	RRAGC	-	Promoter
MACS_peak_7456	chr1:39407067-39407796	51.52	RHBDL2	-	Promoter
MACS_peak_7459	chr1:39455289-39455599	56.03	AKIRIN1	+	Promoter
MACS_peak_7812	chr1:42618938-42619514	48.49	GUCA2B	+	Promoter
MACS_peak_7817	chr1:42630641-42631388	57.02	GUCA2A	-	Promoter
MACS_peak_7842	chr1:42998278-42998690	89.86	CCDC30	+	Promoter
MACS_peak_7872	chr1:43252163-43252523	64.43	LOC100129924	+	Promoter
MACS_peak_7876	chr1:43284663-43285033	64.43	CCDC23	-	Promoter
MACS_peak_7937	chr1:43765251-43765783	31.44	TIE1	+	Promoter
MACS_peak_8073	chr1:44411184-44411465	64.43	IPO13	+	Promoter
MACS_peak_8178	chr1:45011470-45012036	35.75	MIR5584	+	Promoter
MACS_peak_8233	chr1:45254262-45254802	30.99	BEST4	-	Promoter
MACS_peak_8259	chr1:45475590-45476187	40.29	HECTD3	-	Promoter
MACS_peak_8351	chr1:46662999-46663593	129.68	POMGNT1	-	Promoter
MACS_peak_8371	chr1:46805111-46805715	33.57	NSUN4	+	Promoter
MACS_peak_8419	chr1:47017852-47018394	51.07	KNCN	-	Promoter
MACS_peak_8643	chr1:51426625-51427128	46.86	FAF1	-	Promoter
MACS_peak_8792	chr1:53387686-53388232	36.98	ECHDC2	-	Promoter
MACS_peak_8803	chr1:53526790-53527430	31.67	PODN	+	Promoter
MACS_peak_8843	chr1:53702691-53703058	56.03	LOC100507564	+	Promoter
MACS_peak_8895	chr1:53923434-53924005	48.85	DMRTB1	+	Promoter
MACS_peak_9010	chr1:54483072-54483419	48	LDLRAD1	-	Promoter
MACS_peak_9143	chr1:55088520-55089219	107.45	FAM151A	-	Promoter
MACS_peak_9365	chr1:59165972-59166621	43.53	MYSM1	-	Promoter
MACS_peak_9366	chr1:59167453-59168355	41.6	MYSM1	-	Promoter
MACS_peak_9415	chr1:60281205-60281838	44.56	HOOK1	+	Promoter
MACS_peak_9809	chr1:66458408-66459070	42.72	PDE4B	+	Promoter
MACS_peak_9923	chr1:68917581-68917879	73.17	RPE65	-	Promoter
MACS_peak_9976	chr1:70821449-70822052	39.92	ANKRD13C	-	Promoter
MACS_peak_10101	chr1:76250494-76251082	47.62	SNORD45C	+	Promoter
MACS_peak_10192	chr1:78509927-78510432	54.11	GIPC2	+	Promoter
MACS_peak_10368	chr1:84973494-84973861	40.37	GNG5	-	Promoter
MACS_peak_10376	chr1:85102586-85103023	52.45	C1orf180	-	Promoter
MACS_peak_10736	chr1:92352123-92352936	52.67	TGFBR3	-	Promoter
MACS_peak_10751	chr1:92493812-92494312	47.1	EPHX4	+	Promoter
MACS_peak_10819	chr1:93647042-93647553	39.26	CCDC18	+	Promoter
MACS_peak_10858	chr1:94148126-94148738	45.95	BCAR3	-	Promoter
MACS_peak_11072	chr1:100230448-100231195	50.35	FRRS1	-	Promoter
MACS_peak_11097	chr1:100816200-100816630	38.05	CDC14A	+	Promoter
MACS_peak_11313	chr1:109255881-109256428	30.61	FNDC7	+	Promoter
MACS_peak_11448	chr1:110306991-110307895	135.24	EPS8L3	-	Promoter
MACS_peak_11475	chr1:110525422-110526245	79.64	AHCYL1	+	Promoter
MACS_peak_11543	chr1:111021573-111022047	56.87	CYMP	+	Promoter
MACS_peak_11577	chr1:111771914-111772191	64.43	CHI3L2	+	Promoter
MACS_peak_11661	chr1:113004531-113005311	68.56	MIR4256	-	Promoter
MACS_peak_11710	chr1:113465051-113465498	59.46	AKR7A2P1	+	Promoter
MACS_peak_11712	chr1:113466569-113467019	59.16	AKR7A2P1	+	Promoter
MACS_peak_11772	chr1:114448812-114449606	67.5	AP4B1	-	Promoter
MACS_peak_11778	chr1:114522824-114523424	93.1	OLFML3	+	Promoter
MACS_peak_11797	chr1:114697543-114698187	50.55	SYT6	-	Promoter
MACS_peak_11913	chr1:116652243-116652775	51.87	MAB21L3	+	Promoter
MACS_peak_11936	chr1:116962310-116962904	47.19	ATP1A1OS	-	Promoter
MACS_peak_12002	chr1:117753374-117753892	32.25	VTCN1	-	Promoter
MACS_peak_12209	chr1:145574218-145574725	53.94	PIAS3	+	Promoter
MACS_peak_12264	chr1:147143213-147143647	37.76	ACP6	-	Promoter
MACS_peak_12318	chr1:149907556-149908149	34.19	MTMR11	-	Promoter
MACS_peak_12414	chr1:150602621-150603279	78.94	ENSA	-	Promoter
MACS_peak_12453	chr1:150948863-150949645	41.99	CERS2	-	Promoter
MACS_peak_12458	chr1:150982425-150982891	42.5	FAM63A	-	Promoter
MACS_peak_12553	chr1:151688178-151688626	36.75	CELF3	-	Promoter
MACS_peak_12630	chr1:153509446-153510095	37.19	S100A6	-	Promoter
MACS_peak_12632	chr1:153519721-153520350	58.73	S100A4	-	Promoter
MACS_peak_12633	chr1:153520389-153521327	64.22	S100A3	-	Promoter
MACS_peak_12893	chr1:154965982-154966388	81.42	LENEP	+	Promoter
MACS_peak_12955	chr1:155243652-155244060	39.73	CLK2	-	Promoter
MACS_peak_13060	chr1:156030562-156031051	34.02	RAB25	+	Promoter
MACS_peak_13075	chr1:156122998-156123509	46.25	SEMA4A	+	Promoter
MACS_peak_13086	chr1:156181937-156182355	54.24	PMF1-BGLAP	+	Promoter
MACS_peak_13095	chr1:156216800-156217534	32.77	PAQR6	-	Promoter
MACS_peak_13185	chr1:156734797-156735485	47.59	PRCC	+	Promoter
MACS_peak_13196	chr1:156786442-156786857	39.19	SH2D2A	-	Promoter
MACS_peak_13247	chr1:157016397-157016897	40.02	ARHGEF11	-	Promoter
MACS_peak_13285	chr1:157791812-157792171	82.22	FCRL1	-	Promoter
MACS_peak_13313	chr1:158109351-158109874	45.34	LOC646268	-	Promoter
MACS_peak_13336	chr1:158748383-158748991	60.43	OR6N2	-	Promoter
MACS_peak_13375	chr1:159771662-159772632	62.17	FCRL6	+	Promoter
MACS_peak_13444	chr1:160371137-160371755	45.55	VANGL2	+	Promoter
MACS_peak_13505	chr1:161120963-161121548	34.64	UFC1	+	Promoter
MACS_peak_13519	chr1:161167566-161168404	85.82	ADAMTS4	-	Promoter
MACS_peak_13520	chr1:161171027-161171653	58.97	NDUFS2	+	Promoter
MACS_peak_13556	chr1:161474567-161475212	50.48	FCGR2A	+	Promoter
MACS_peak_13562	chr1:161656894-161657282	64.43	RPL31P11	-	Promoter
MACS_peak_13780	chr1:166124978-166125503	38.32	MIR921	-	Promoter
MACS_peak_13905	chr1:167882029-167882696	42.42	ADCY10	-	Promoter
MACS_peak_14095	chr1:172628354-172628769	39.19	FASLG	+	Promoter
MACS_peak_14358	chr1:178310223-178310892	85.83	RASAL2	+	Promoter
MACS_peak_14377	chr1:178479663-178480240	35.1	TEX35	+	Promoter
MACS_peak_14383	chr1:178512385-178512981	34.02	C1orf220	+	Promoter
MACS_peak_14424	chr1:179049687-179050083	73.17	TOR3A	+	Promoter
MACS_peak_14436	chr1:179112636-179112999	40.37	ABL2	-	Promoter
MACS_peak_14463	chr1:179710213-179710540	48	FAM163A	+	Promoter
MACS_peak_14811	chr1:183622883-183623434	36.66	APOBEC4	-	Promoter
MACS_peak_14897	chr1:185012843-185013185	48	RNF2	+	Promoter
MACS_peak_14911	chr1:185287377-185287987	60.27	IVNS1ABP	-	Promoter
MACS_peak_15137	chr1:192603019-192603371	56.03	RGS13	+	Promoter
MACS_peak_15157	chr1:193104315-193104871	36.36	MIR1278	+	Promoter
MACS_peak_15264	chr1:196945774-196946362	34.47	CFHR5	+	Promoter
MACS_peak_15442	chr1:200839765-200840182	79.99	GPR25	+	Promoter
MACS_peak_15563	chr1:201346323-201346940	59.7	TNNT2	-	Promoter
MACS_peak_15569	chr1:201367463-201367847	40.37	LAD1	-	Promoter
MACS_peak_15586	chr1:201436894-201437492	61.26	PHLDA3	-	Promoter
MACS_peak_15655	chr1:201915202-201915546	48	LMOD1	-	Promoter
MACS_peak_15793	chr1:202929510-202930009	47.18	ADIPOR1	-	Promoter
MACS_peak_15943	chr1:204166887-204167461	35.28	KISS1	-	Promoter
MACS_peak_15977	chr1:204330727-204331573	108.41	PLEKHA6	-	Promoter
MACS_peak_16333	chr1:207225572-207226038	57.62	YOD1	-	Promoter
MACS_peak_16343	chr1:207276884-207277491	46.29	C4BPA	+	Promoter
MACS_peak_16531	chr1:209978718-209979272	81.31	IRF6	-	Promoter
MACS_peak_16532	chr1:209998731-209999349	39	DIEXF	+	Promoter
MACS_peak_16770	chr1:213190812-213191138	48	ANGEL2	-	Promoter
MACS_peak_16773	chr1:213223815-213224388	41.84	RPS6KC1	+	Promoter
MACS_peak_16901	chr1:214726154-214726667	53.43	PTPN14	-	Promoter
MACS_peak_17051	chr1:217804886-217805410	31.9	GPATCH2	-	Promoter
MACS_peak_17219	chr1:220960891-220961430	58.77	2014-03-01	+	Promoter
MACS_peak_17543	chr1:225118294-225118691	48	DNAH14	+	Promoter
MACS_peak_17966	chr1:228268860-228269226	48	ARF1	+	Promoter
MACS_peak_17975	chr1:228329764-228330527	84.81	GUK1	+	Promoter
MACS_peak_17979	chr1:228337178-228337908	51.45	GJC2	+	Promoter
MACS_peak_17999	chr1:228395620-228396420	113.16	OBSCN	+	Promoter
MACS_peak_18000	chr1:228396696-228397173	34.79	OBSCN	+	Promoter
MACS_peak_18223	chr1:229695260-229695798	37.48	ABCB10	-	Promoter
MACS_peak_18411	chr1:230777216-230777931	45.88	COG2	+	Promoter
MACS_peak_18504	chr1:231322664-231323211	43.61	LOC149373	-	Promoter
MACS_peak_19009	chr1:235528263-235528844	34.87	TBCE	+	Promoter
MACS_peak_19077	chr1:235815540-235816149	60.35	GNG4	-	Promoter
MACS_peak_19397	chr1:238024096-238024764	48.9	LOC100130331	+	Promoter
MACS_peak_20477	chr1:247242521-247242913	56.03	ZNF670-ZNF695	-	Promoter
MACS_peak_20533	chr1:247579404-247579876	73.43	NLRP3	+	Promoter
MACS_peak_20597	chr1:248284782-248285116	82.22	OR2M1P	+	Promoter
MACS_peak_20621	chr1:248846898-248847443	37.04	OR14I1	-	Promoter
MACS_peak_21282	chr10:2056128-2056688	97.78	LOC282980	-	Promoter
MACS_peak_21970	chr10:5542138-5542723	41.06	CALML5	-	Promoter
MACS_peak_22077	chr10:5932968-5933316	56.03	ANKRD16	-	Promoter
MACS_peak_22078	chr10:5933496-5934008	61.2	ANKRD16	-	Promoter
MACS_peak_22154	chr10:6193684-6194013	56.03	MIR3155B	-	Promoter
MACS_peak_22156	chr10:6195165-6195479	64.43	MIR3155B	-	Promoter
MACS_peak_23037	chr10:12239117-12239837	58.94	NUDT5	-	Promoter
MACS_peak_23278	chr10:13204532-13205113	78.48	MCM10	+	Promoter
MACS_peak_23296	chr10:13275207-13275858	50.06	UCMA	-	Promoter
MACS_peak_23611	chr10:15131669-15132245	55.66	ACBD7	-	Promoter
MACS_peak_23708	chr10:15763010-15763592	41.25	ITGA8	-	Promoter
MACS_peak_23957	chr10:18689440-18690107	62.99	CACNB2	+	Promoter
MACS_peak_24174	chr10:22500349-22500872	31.96	EBLN1	-	Promoter
MACS_peak_24395	chr10:25350550-25351133	34.76	ENKUR	-	Promoter
MACS_peak_24915	chr10:31321770-31322393	52.06	ZNF438	-	Promoter
MACS_peak_25076	chr10:34061277-34062038	56.06	LOC100505583	-	Promoter
MACS_peak_25535	chr10:43276970-43277524	43.13	BMS1	+	Promoter
MACS_peak_25669	chr10:43930963-43931264	91.57	ZNF487P	+	Promoter
MACS_peak_25684	chr10:44070245-44070905	36.58	ZNF239	-	Promoter
MACS_peak_25686	chr10:44124650-44125101	67.29	ZNF32-AS3	+	Promoter
MACS_peak_25833	chr10:45405839-45406998	57.41	TMEM72	+	Promoter
MACS_peak_25847	chr10:45475735-45476200	35.58	C10orf10	-	Promoter
MACS_peak_26031	chr10:49701502-49702201	46.88	ARHGAP22	-	Promoter
MACS_peak_26107	chr10:50194590-50195455	69.25	MIR4294	-	Promoter
MACS_peak_26408	chr10:57357485-57358262	54.99	MTRNR2L5	+	Promoter
MACS_peak_26586	chr10:62493626-62494120	33.7	ANK3	-	Promoter
MACS_peak_26677	chr10:64132020-64132564	43.82	ZNF365	+	Promoter
MACS_peak_26714	chr10:64891863-64892355	40.58	NRBF2	+	Promoter
MACS_peak_26862	chr10:69835799-69836425	38.52	HERC4	-	Promoter
MACS_peak_26864	chr10:69867223-69867554	82.22	MYPN	+	Promoter
MACS_peak_26958	chr10:70713678-70714217	37.42	DDX21	+	Promoter
MACS_peak_27526	chr10:73612473-73613073	33.8	PSAP	-	Promoter
MACS_peak_28391	chr10:81893093-81893646	36.54	PLAC9	+	Promoter
MACS_peak_28445	chr10:82301338-82301998	30.67	SH2D4B	+	Promoter
MACS_peak_28586	chr10:86001046-86001438	56.03	LRIT1	-	Promoter
MACS_peak_28593	chr10:86087254-86087782	38.13	FAM190B	+	Promoter
MACS_peak_28781	chr10:88718124-88718876	50.03	SNCG	+	Promoter
MACS_peak_28798	chr10:89417352-89418058	46.44	PAPSS2	+	Promoter
MACS_peak_28860	chr10:91172440-91172719	64.43	IFIT5	+	Promoter
MACS_peak_29004	chr10:94447034-94447746	33.84	HHEX	+	Promoter
MACS_peak_29005	chr10:94448050-94448602	30.34	HHEX	+	Promoter
MACS_peak_29208	chr10:97319747-97320215	35.38	SORBS1	-	Promoter
MACS_peak_29234	chr10:97759814-97760324	39.33	CC2D2B	+	Promoter
MACS_peak_29417	chr10:99184912-99185428	53.18	PGAM1	+	Promoter
MACS_peak_29440	chr10:99341865-99342354	71.58	HOGA1	+	Promoter
MACS_peak_29442	chr10:99348092-99348333	82.22	C10orf62	+	Promoter
MACS_peak_29453	chr10:99393628-99393945	56.03	MORN4	-	Promoter
MACS_peak_29463	chr10:99498061-99498721	36.58	ZFYVE27	+	Promoter
MACS_peak_29531	chr10:100027265-100027812	30.61	LOXL4	-	Promoter
MACS_peak_29691	chr10:101998286-101998887	46.71	SNORA12	-	Promoter
MACS_peak_29852	chr10:103349072-103349477	47.55	POLL	-	Promoter
MACS_peak_29853	chr10:103349620-103350072	84.53	POLL	-	Promoter
MACS_peak_29905	chr10:103826024-103826708	68.97	HPS6	+	Promoter
MACS_peak_30187	chr10:105506375-105507323	70.22	LOC100505839	+	Promoter
MACS_peak_30218	chr10:105725721-105726284	64.31	SLK	+	Promoter
MACS_peak_30855	chr10:115999610-116000239	51.62	VWA2	+	Promoter
MACS_peak_31131	chr10:118765689-118766187	47.25	KIAA1598	-	Promoter
MACS_peak_31325	chr10:120788244-120788645	40.29	NANOS1	+	Promoter
MACS_peak_31339	chr10:120862025-120862435	39.58	FAM45B	+	Promoter
MACS_peak_31572	chr10:122214252-122214766	32.49	PPAPDC1A	+	Promoter
MACS_peak_31864	chr10:124143496-124144168	30.09	PLEKHA1	+	Promoter
MACS_peak_32198	chr10:126106011-126106791	132.46	OAT	-	Promoter
MACS_peak_32537	chr10:127372727-127373264	31.16	LOC283038	+	Promoter
MACS_peak_32736	chr10:128592419-128593011	47.34	DOCK1	+	Promoter
MACS_peak_34319	chr10:134143157-134144057	80.73	LRRC27	+	Promoter
MACS_peak_34625	chr10:134899805-134900568	92.61	GPR123	+	Promoter
MACS_peak_34720	chr10:135185614-135186385	55.39	ECHS1	-	Promoter
MACS_peak_34809	chr11:298424-298766	64.43	IFITM5	-	Promoter
MACS_peak_34814	chr11:313943-314382	37.39	IFITM1	+	Promoter
MACS_peak_34834	chr11:370072-370655	62.54	B4GALNT4	+	Promoter
MACS_peak_34851	chr11:415175-415633	50.57	SIGIRR	-	Promoter
MACS_peak_34923	chr11:574325-574854	31.61	PHRF1	+	Promoter
MACS_peak_35012	chr11:806570-807078	32.85	PIDD	-	Promoter
MACS_peak_35020	chr11:840990-841713	80.73	TSPAN4	+	Promoter
MACS_peak_35290	chr11:1645025-1645382	40.37	KRTAP5-4	-	Promoter
MACS_peak_35378	chr11:1855336-1855856	85.1	SYT8	+	Promoter
MACS_peak_35428	chr11:1966719-1967388	48.84	MRPL23	+	Promoter
MACS_peak_35429	chr11:1967708-1968279	41.97	MRPL23	+	Promoter
MACS_peak_35443	chr11:2011669-2012409	94.86	MRPL23-AS1	-	Promoter
MACS_peak_35554	chr11:2320772-2321254	48.54	TSPAN32	+	Promoter
MACS_peak_35613	chr11:2481000-2481611	33.19	KCNQ1	+	Promoter
MACS_peak_35614	chr11:2482111-2482821	59.68	KCNQ1	+	Promoter
MACS_peak_35762	chr11:2924380-2925105	148.54	SLC22A18	+	Promoter
MACS_peak_35763	chr11:2925201-2925949	37.84	SLC22A18AS	-	Promoter
MACS_peak_35787	chr11:2984864-2985451	34.53	SNORA54	-	Promoter
MACS_peak_35909	chr11:3664915-3665462	30.61	ART1	+	Promoter
MACS_peak_35940	chr11:3828334-3828961	58.89	PGAP2	+	Promoter
MACS_peak_36009	chr11:5443445-5444056	39.43	OR51Q1	+	Promoter
MACS_peak_36052	chr11:6219241-6219806	35.81	OR52W1	+	Promoter
MACS_peak_36127	chr11:7039907-7040363	66.75	NLRP14	+	Promoter
MACS_peak_36202	chr11:8103140-8103806	36.25	TUB	+	Promoter
MACS_peak_36312	chr11:8954395-8954987	54.4	C11orf16	-	Promoter
MACS_peak_36314	chr11:8956302-8956802	33.33	C11orf16	-	Promoter
MACS_peak_36355	chr11:9336766-9337263	79.15	TMEM41B	-	Promoter
MACS_peak_36379	chr11:9480349-9481137	54.26	ZNF143	+	Promoter
MACS_peak_36709	chr11:13011047-13011634	34.53	LOC100506305	-	Promoter
MACS_peak_36872	chr11:16758633-16759122	55.51	C11orf58	+	Promoter
MACS_peak_37057	chr11:18432526-18433099	41.84	LDHC	+	Promoter
MACS_peak_37150	chr11:19735618-19736131	53.43	NAV2	+	Promoter
MACS_peak_37212	chr11:20407534-20408107	63.42	PRMT3	+	Promoter
MACS_peak_37476	chr11:30342917-30343371	36.33	ARL14EP	+	Promoter
MACS_peak_37646	chr11:33035890-33036419	44.9	DEPDC7	+	Promoter
MACS_peak_37655	chr11:33096738-33097354	45.68	LINC00294	+	Promoter
MACS_peak_37671	chr11:33277142-33277749	33.41	HIPK3	+	Promoter
MACS_peak_37752	chr11:34124890-34125179	64.43	NAT10	+	Promoter
MACS_peak_38548	chr11:46383578-46383941	48	DGKZ	+	Promoter
MACS_peak_38555	chr11:46400914-46401546	44.62	MDK	+	Promoter
MACS_peak_38575	chr11:46616138-46616693	43.06	AMBRA1	-	Promoter
MACS_peak_38596	chr11:46720911-46721362	51.18	ZNF408	+	Promoter
MACS_peak_38597	chr11:46724128-46724738	33.25	ARHGAP1	-	Promoter
MACS_peak_38632	chr11:46941716-46942358	72.63	LRP4	-	Promoter
MACS_peak_38745	chr11:47448629-47449351	45.46	PSMC3	-	Promoter
MACS_peak_38746	chr11:47449683-47450373	47.46	PSMC3	-	Promoter
MACS_peak_38845	chr11:48238201-48238652	36.54	OR4B1	+	Promoter
MACS_peak_38883	chr11:55587395-55587952	36.3	OR5D18	+	Promoter
MACS_peak_38886	chr11:55683786-55684492	59.98	OR5W2	-	Promoter
MACS_peak_38887	chr11:55737547-55738259	39.79	OR10AG1	-	Promoter
MACS_peak_38920	chr11:56411310-56411929	67.01	OR5AP2	-	Promoter
MACS_peak_38992	chr11:57336910-57337695	106.5	UBE2L6	-	Promoter
MACS_peak_38998	chr11:57424128-57424673	30.72	CLP1	+	Promoter
MACS_peak_39008	chr11:57478732-57479027	82.22	TMX2-CTNND1	+	Promoter
MACS_peak_39075	chr11:58979986-58980498	39.19	MPEG1	-	Promoter
MACS_peak_39082	chr11:59222087-59222766	35.55	OR4D6	+	Promoter
MACS_peak_39105	chr11:59437962-59438491	59.65	PATL1	-	Promoter
MACS_peak_39158	chr11:60522694-60523141	36.82	MS4A15	+	Promoter
MACS_peak_39317	chr11:61198386-61198911	38.32	SDHAF2	+	Promoter
MACS_peak_39318	chr11:61199061-61199655	47.19	CPSF7	-	Promoter
MACS_peak_39430	chr11:61581183-61582089	47.25	MIR1908	-	Promoter
MACS_peak_39478	chr11:61736220-61737075	56.49	FTH1	-	Promoter
MACS_peak_39509	chr11:61973916-61974588	48.64	SCGB2A1	+	Promoter
MACS_peak_39510	chr11:62037508-62037839	48	SCGB2A2	+	Promoter
MACS_peak_39569	chr11:62342535-62343061	67.8	EEF1G	-	Promoter
MACS_peak_39602	chr11:62433740-62434123	48	SNORA57	+	Promoter
MACS_peak_39603	chr11:62437956-62438621	111.38	C11orf83	+	Promoter
MACS_peak_39614	chr11:62477552-62477995	30.34	BSCL2	-	Promoter
MACS_peak_39685	chr11:63330679-63331384	40.18	HRASLS2	-	Promoter
MACS_peak_39727	chr11:63605309-63606004	75.56	MARK2	+	Promoter
MACS_peak_39877	chr11:64050318-64050763	36.96	GPR137	+	Promoter
MACS_peak_39879	chr11:64056138-64056935	60.35	KCNK4	+	Promoter
MACS_peak_40052	chr11:64660482-64661233	70.84	MIR194-2	-	Promoter
MACS_peak_40072	chr11:64703118-64703687	56.23	GPHA2	-	Promoter
MACS_peak_40144	chr11:65027790-65028428	50.98	POLA2	+	Promoter
MACS_peak_40156	chr11:65099815-65100104	73.17	DPF2	+	Promoter
MACS_peak_40195	chr11:65281320-65281825	33.03	MIR548AR	+	Promoter
MACS_peak_40227	chr11:65416465-65416977	69.19	MIR4489	+	Promoter
MACS_peak_40370	chr11:66105815-66106493	48.24	RIN1	-	Promoter
MACS_peak_40443	chr11:66381448-66382059	39.43	RBM14	+	Promoter
MACS_peak_40448	chr11:66404570-66405127	30.07	RBM4	+	Promoter
MACS_peak_40547	chr11:66823174-66823864	47.46	RHOD	+	Promoter
MACS_peak_40599	chr11:67142991-67143402	47.01	CLCF1	-	Promoter
MACS_peak_40603	chr11:67157661-67158263	76.39	RAD9A	+	Promoter
MACS_peak_40609	chr11:67171465-67172081	59.78	TBC1D10C	+	Promoter
MACS_peak_40621	chr11:67204460-67204853	40.37	PTPRCAP	-	Promoter
MACS_peak_40627	chr11:67220678-67221192	32.49	GPR152	-	Promoter
MACS_peak_40628	chr11:67221389-67222208	58.85	GPR152	-	Promoter
MACS_peak_40629	chr11:67222266-67222613	56.03	CABP4	+	Promoter
MACS_peak_40635	chr11:67249395-67250152	70.36	AIP	+	Promoter
MACS_peak_40665	chr11:67373360-67374072	59.53	NDUFV1	+	Promoter
MACS_peak_40705	chr11:67777771-67778324	30.28	ALDH3B1	+	Promoter
MACS_peak_41432	chr11:70115266-70115743	41.67	PPFIA1	+	Promoter
MACS_peak_41434	chr11:70127573-70128353	48.3	MIR548K	+	Promoter
MACS_peak_41858	chr11:71295570-71295957	56.03	KRTAP5-11	-	Promoter
MACS_peak_41867	chr11:71637978-71638588	39.49	RNF121	+	Promoter
MACS_peak_41876	chr11:71709627-71710072	44.14	IL18BP	+	Promoter
MACS_peak_42021	chr11:72979803-72980322	32.19	P2RY6	+	Promoter
MACS_peak_42043	chr11:73088584-73089107	68.09	RELT	+	Promoter
MACS_peak_42088	chr11:73498147-73498689	51.07	MRPL48	+	Promoter
MACS_peak_42161	chr11:74430860-74431369	46.4	MIR4696	-	Promoter
MACS_peak_42184	chr11:74870055-74870793	87.11	SLCO2B1	+	Promoter
MACS_peak_42277	chr11:75428776-75429241	57.72	MOGAT2	+	Promoter
MACS_peak_42435	chr11:76569844-76570253	63.43	ACER3	+	Promoter
MACS_peak_42472	chr11:76837111-76837658	99.38	MYO7A	+	Promoter
MACS_peak_42473	chr11:76840262-76840592	48	MYO7A	+	Promoter
MACS_peak_42527	chr11:77299618-77300156	100.52	AQP11	+	Promoter
MACS_peak_42559	chr11:77706429-77706948	32.19	INTS4	-	Promoter
MACS_peak_42601	chr11:78130723-78131655	58.12	GAB2	-	Promoter
MACS_peak_42823	chr11:84028038-84028790	37.63	DLG2	-	Promoter
MACS_peak_42977	chr11:89958324-89958913	47.55	CHORDC1	-	Promoter
MACS_peak_43061	chr11:93061751-93062274	52.6	CCDC67	+	Promoter
MACS_peak_43062	chr11:93062748-93063297	30.5	CCDC67	+	Promoter
MACS_peak_43126	chr11:94225168-94225687	68.49	ANKRD49	+	Promoter
MACS_peak_43358	chr11:100557209-100557639	53.1	ARHGAP42	+	Promoter
MACS_peak_43621	chr11:107990538-107991117	34.99	ACAT1	+	Promoter
MACS_peak_43805	chr11:111783130-111783747	82.96	HSPB2	+	Promoter
MACS_peak_43881	chr11:112830523-112831214	68.39	NCAM1	+	Promoter
MACS_peak_43963	chr11:113643128-113643586	36.06	ZW10	-	Promoter
MACS_peak_44314	chr11:117068336-117068747	54.93	TAGLN	+	Promoter
MACS_peak_44334	chr11:117160199-117160679	56.32	BACE1-AS	+	Promoter
MACS_peak_44483	chr11:117700711-117701145	45.04	FXYD2	-	Promoter
MACS_peak_44508	chr11:117801705-117802472	49.09	TMPRSS13	-	Promoter
MACS_peak_44541	chr11:118015482-118016056	48.63	SCN4B	-	Promoter
MACS_peak_44707	chr11:119204322-119204691	48	RNF26	+	Promoter
MACS_peak_44874	chr11:120080104-120080498	48	OAF	+	Promoter
MACS_peak_44880	chr11:120108778-120109105	91.57	POU2F3	+	Promoter
MACS_peak_44884	chr11:120135793-120136310	60.73	LOC649133	-	Promoter
MACS_peak_44956	chr11:120530871-120531357	63.68	GRIK4	+	Promoter
MACS_peak_45023	chr11:120893217-120893963	50.42	TBCEL	+	Promoter
MACS_peak_45141	chr11:122073985-122074346	40.37	MIR100HG	-	Promoter
MACS_peak_45211	chr11:122709262-122710338	95.66	CRTAM	+	Promoter
MACS_peak_45330	chr11:123624340-123624715	48	OR6X1	-	Promoter
MACS_peak_45390	chr11:124607590-124607979	48	NRGN	+	Promoter
MACS_peak_45413	chr11:124769780-124770435	36.86	ROBO4	-	Promoter
MACS_peak_45422	chr11:124931943-124932491	30.55	SLC37A2	+	Promoter
MACS_peak_45439	chr11:124981868-124982414	36.98	TMEM218	-	Promoter
MACS_peak_45648	chr11:126153888-126154296	39.73	TIRAP	+	Promoter
MACS_peak_45653	chr11:126171323-126171938	39.18	DCPS	+	Promoter
MACS_peak_45655	chr11:126174382-126174824	44.38	DCPS	+	Promoter
MACS_peak_45787	chr11:126808722-126809105	48	KIRREL3-AS2	+	Promoter
MACS_peak_45897	chr11:128456473-128456915	51.99	ETS1	-	Promoter
MACS_peak_45912	chr11:128567793-128568104	73.17	FLI1-AS1	-	Promoter
MACS_peak_46128	chr11:130028864-130029456	94.01	ST14	+	Promoter
MACS_peak_46187	chr11:130317004-130317433	38.12	ADAMTS15	+	Promoter
MACS_peak_46714	chr11:133899802-133900404	33.68	LOC100128239	+	Promoter
MACS_peak_46797	chr11:134199276-134199857	95.28	GLB1L2	+	Promoter
MACS_peak_47141	chr12:773447-774287	51.02	NINJ2	-	Promoter
MACS_peak_47303	chr12:1737983-1738746	125.79	WNT5B	+	Promoter
MACS_peak_47374	chr12:2028109-2028462	73.17	CACNA2D4	-	Promoter
MACS_peak_47599	chr12:2998640-2999620	81.71	TULP3	+	Promoter
MACS_peak_47614	chr12:3066571-3067210	44.17	TEAD4	+	Promoter
MACS_peak_48203	chr12:6234690-6235522	86.33	VWF	-	Promoter
MACS_peak_48252	chr12:6419009-6419569	42.71	PLEKHG6	+	Promoter
MACS_peak_48272	chr12:6484611-6485030	88.89	SCNN1A	-	Promoter
MACS_peak_48355	chr12:6881329-6881878	50.52	LAG3	+	Promoter
MACS_peak_48373	chr12:6959602-6960202	40.1	USP5	+	Promoter
MACS_peak_48401	chr12:7054790-7055200	63.32	PTPN6	+	Promoter
MACS_peak_48431	chr12:7245484-7245863	40.37	C1R	-	Promoter
MACS_peak_48619	chr12:9217869-9218322	36.4	A2M-AS1	+	Promoter
MACS_peak_48635	chr12:9386723-9387172	36.68	A2MP1	-	Promoter
MACS_peak_48662	chr12:9821850-9822493	43.91	CLEC2D	+	Promoter
MACS_peak_48816	chr12:12222023-12222773	37.74	BCL2L14	+	Promoter
MACS_peak_48822	chr12:12263504-12264100	54.09	MIR1244-2	+	Promoter
MACS_peak_48880	chr12:12765594-12766458	139.82	CREBL2	+	Promoter
MACS_peak_48917	chr12:13043435-13043800	56.03	GPRC5A	+	Promoter
MACS_peak_48921	chr12:13068518-13069181	56.13	MIR614	+	Promoter
MACS_peak_49044	chr12:14719534-14720112	41.51	PLBD1	-	Promoter
MACS_peak_49343	chr12:21811225-21811653	45.54	LDHB	-	Promoter
MACS_peak_49381	chr12:22697840-22698308	42.34	KIAA0528	-	Promoter
MACS_peak_49466	chr12:24716923-24717543	32.71	SOX5	-	Promoter
MACS_peak_49513	chr12:25404795-25405458	49.24	KRAS	-	Promoter
MACS_peak_49853	chr12:31883387-31883799	46.92	AMN1	-	Promoter
MACS_peak_50215	chr12:42539072-42539937	32.28	GXYLT1	-	Promoter
MACS_peak_50569	chr12:48918946-48919557	33.19	OR8S1	+	Promoter
MACS_peak_50577	chr12:49060668-49061098	45.37	SNORA2B	-	Promoter
MACS_peak_50600	chr12:49206661-49207649	81.11	CACNB3	+	Promoter
MACS_peak_50721	chr12:49999365-50000001	37.94	FAM186B	-	Promoter
MACS_peak_50821	chr12:50615769-50616331	35.99	LIMA1	-	Promoter
MACS_peak_50822	chr12:50617327-50618025	34.55	LIMA1	-	Promoter
MACS_peak_50827	chr12:50629074-50629574	40.02	MIR1293	-	Promoter
MACS_peak_50889	chr12:51403364-51403940	35.16	SLC11A2	-	Promoter
MACS_peak_50998	chr12:52299038-52299658	52.28	ACVRL1	+	Promoter
MACS_peak_51052	chr12:52585456-52586021	35.81	KRT80	-	Promoter
MACS_peak_51111	chr12:52915699-52916212	32.55	KRT5	-	Promoter
MACS_peak_51179	chr12:53344434-53344862	31.29	KRT8	-	Promoter
MACS_peak_51242	chr12:53686822-53687511	35.02	PFDN5	+	Promoter
MACS_peak_51270	chr12:53816605-53817234	58.73	AMHR2	+	Promoter
MACS_peak_51282	chr12:53895812-53896411	33.85	TARBP2	+	Promoter
MACS_peak_51292	chr12:54020853-54021486	32.03	ATF7	-	Promoter
MACS_peak_51406	chr12:54868930-54869348	79.86	GTSF1	-	Promoter
MACS_peak_51440	chr12:55865464-55865839	64.43	OR6C70	-	Promoter
MACS_peak_51446	chr12:56075575-56076273	53.62	METTL7B	+	Promoter
MACS_peak_51511	chr12:56545139-56545569	38.05	MYL6B	+	Promoter
MACS_peak_51571	chr12:56841606-56842231	38.58	TIMELESS	-	Promoter
MACS_peak_51572	chr12:56845119-56845647	31.67	TIMELESS	-	Promoter
MACS_peak_51575	chr12:56850009-56850465	36.19	MIP	-	Promoter
MACS_peak_51692	chr12:57646270-57646861	34.3	STAC3	-	Promoter
MACS_peak_51771	chr12:58177392-58177756	48	TSFM	+	Promoter
MACS_peak_52006	chr12:64784909-64785427	94.1	C12orf56	-	Promoter
MACS_peak_52031	chr12:65001999-65002445	51.63	RASSF3	+	Promoter
MACS_peak_52048	chr12:65153945-65154556	46.02	GNS	-	Promoter
MACS_peak_52057	chr12:65275129-65275729	33.8	FLJ41278	+	Promoter
MACS_peak_52070	chr12:65561705-65562198	88.33	LEMD3	+	Promoter
MACS_peak_52126	chr12:66523135-66523860	33.2	LLPH	-	Promoter
MACS_peak_52128	chr12:66564102-66564443	64.43	TMBIM4	-	Promoter
MACS_peak_52136	chr12:66694137-66694489	56.03	HELB	+	Promoter
MACS_peak_52281	chr12:69862849-69863484	58.26	FRS2	+	Promoter
MACS_peak_52605	chr12:79257481-79258176	40.76	SYT1	+	Promoter
MACS_peak_52606	chr12:79258275-79258920	31.42	SYT1	+	Promoter
MACS_peak_53144	chr12:94852135-94852666	44.76	LOC144486	+	Promoter
MACS_peak_53229	chr12:95700232-95700662	69.61	MIR331	+	Promoter
MACS_peak_53452	chr12:99548090-99548604	32.49	ANKS1B	-	Promoter
MACS_peak_53464	chr12:100377362-100377764	40.21	ANKS1B	-	Promoter
MACS_peak_53580	chr12:102456228-102456540	56.03	CCDC53	-	Promoter
MACS_peak_53635	chr12:103891413-103891995	41.25	C12orf42	-	Promoter
MACS_peak_54019	chr12:108733689-108734273	34.7	CMKLR1	-	Promoter
MACS_peak_54050	chr12:108991428-108991966	31.11	TMEM119	-	Promoter
MACS_peak_54318	chr12:110268807-110269424	39.06	MIR4497	+	Promoter
MACS_peak_54365	chr12:110504327-110505099	69.18	C12orf76	-	Promoter
MACS_peak_54411	chr12:110840013-110840544	31.5	ANAPC7	-	Promoter
MACS_peak_54639	chr12:112125615-112126479	62.5	BRAP	-	Promoter
MACS_peak_54667	chr12:112281559-112281986	53.38	MAPKAPK5-AS1	-	Promoter
MACS_peak_54748	chr12:112855466-112855970	54.2	PTPN11	+	Promoter
MACS_peak_54878	chr12:113795374-113795941	35.69	PLBD2	+	Promoter
MACS_peak_55497	chr12:118542912-118543783	49.2	VSIG10	-	Promoter
MACS_peak_55502	chr12:118572696-118573217	84.99	PEBP1	+	Promoter
MACS_peak_55566	chr12:119614539-119615106	42.24	HSPB8	+	Promoter
MACS_peak_55597	chr12:120106618-120107254	81.06	PRKAB1	+	Promoter
MACS_peak_55771	chr12:120905512-120906080	35.63	DYNLL1	+	Promoter
MACS_peak_55772	chr12:120908049-120908729	54.89	SRSF9	-	Promoter
MACS_peak_55952	chr12:121835645-121836048	40.13	RNF34	+	Promoter
MACS_peak_56170	chr12:122686007-122686756	71	B3GNT4	+	Promoter
MACS_peak_56279	chr12:123236357-123236618	73.17	DENR	+	Promoter
MACS_peak_56283	chr12:123259898-123260586	35.07	CCDC62	+	Promoter
MACS_peak_56315	chr12:123382564-123383024	35.92	VPS37B	-	Promoter
MACS_peak_56375	chr12:123594392-123594885	33.77	PITPNM2	-	Promoter
MACS_peak_56376	chr12:123595281-123595900	45.48	PITPNM2	-	Promoter
MACS_peak_56534	chr12:124247306-124247763	36.12	DNAH10	+	Promoter
MACS_peak_56998	chr12:125550866-125551412	30.66	AACS	+	Promoter
MACS_peak_57280	chr12:128363966-128364521	30.17	FLJ37505	+	Promoter
MACS_peak_57441	chr12:129309534-129310107	35.34	SLC15A4	-	Promoter
MACS_peak_58524	chr12:133065249-133065729	48.7	FBRSL1	+	Promoter
MACS_peak_58736	chr12:133756086-133756600	53.35	ZNF268	+	Promoter
MACS_peak_58799	chr13:20205923-20206285	48	MPHOSPH8	+	Promoter
MACS_peak_58874	chr13:20768693-20769281	40.86	GJB2	-	Promoter
MACS_peak_59082	chr13:22177019-22177595	35.16	EFHA1	-	Promoter
MACS_peak_59348	chr13:24141990-24142613	52.06	TNFRSF19	+	Promoter
MACS_peak_59833	chr13:27996910-27997680	42.66	GTF3A	+	Promoter
MACS_peak_59926	chr13:28715265-28715744	64.38	PAN3-AS1	-	Promoter
MACS_peak_60176	chr13:30946893-30947357	42.65	LINC00426	-	Promoter
MACS_peak_60433	chr13:33780749-33781283	37.74	STARD13	-	Promoter
MACS_peak_60584	chr13:36944195-36944840	50.48	SPG20	-	Promoter
MACS_peak_60802	chr13:41303794-41304318	31.9	MIR320D1	-	Promoter
MACS_peak_60845	chr13:42029807-42030264	50.65	RGCC	+	Promoter
MACS_peak_60993	chr13:44454445-44454869	53.66	CCDC122	-	Promoter
MACS_peak_61358	chr13:49976693-49977115	38.65	CAB39L	-	Promoter
MACS_peak_61448	chr13:51481897-51482253	40.37	RNASEH2B	+	Promoter
MACS_peak_61477	chr13:51642271-51642683	46.92	GUCY1B2	-	Promoter
MACS_peak_61992	chr13:64311196-64311933	79.48	OR7E156P	+	Promoter
MACS_peak_62280	chr13:73300063-73300763	75.12	BORA	+	Promoter
MACS_peak_62413	chr13:76057818-76058293	41.82	TBC1D4	-	Promoter
MACS_peak_63277	chr13:98605689-98606478	60.91	IPO5	+	Promoter
MACS_peak_63441	chr13:99229920-99230730	46.53	STK24	-	Promoter
MACS_peak_63750	chr13:101132737-101133343	33.47	PCCA-AS1	-	Promoter
MACS_peak_63751	chr13:101134616-101135195	48.27	PCCA-AS1	-	Promoter
MACS_peak_63897	chr13:102621475-102621820	111.08	MIR2681	-	Promoter
MACS_peak_64671	chr13:110961342-110962405	50.73	COL4A1	-	Promoter
MACS_peak_64764	chr13:111162317-111162727	63.32	COL4A2-AS1	-	Promoter
MACS_peak_64838	chr13:111363371-111363962	40.67	ING1	+	Promoter
MACS_peak_65387	chr13:113244448-113245018	42.04	TUBGCP3	-	Promoter
MACS_peak_65594	chr13:113759891-113760528	37.88	F7	+	Promoter
MACS_peak_65723	chr13:114102991-114103609	45.55	ADPRHL1	-	Promoter
MACS_peak_66010	chr14:20711720-20712053	48	OR11H4	+	Promoter
MACS_peak_66013	chr14:20775074-20775528	36.33	TTC5	-	Promoter
MACS_peak_66020	chr14:20793269-20793728	35.99	SNORD126	-	Promoter
MACS_peak_66051	chr14:20976570-20977047	41.67	RNASE10	+	Promoter
MACS_peak_66261	chr14:23350017-23350895	42.82	REM2	+	Promoter
MACS_peak_66269	chr14:23399829-23400520	68.39	PRMT5	-	Promoter
MACS_peak_66350	chr14:23845536-23846106	63.69	CMTM5	+	Promoter
MACS_peak_66365	chr14:23879111-23880110	80.3	MYH6	-	Promoter
MACS_peak_66389	chr14:23981055-23981873	72.78	THTPA	+	Promoter
MACS_peak_66406	chr14:24024331-24024810	64.38	THTPA	+	Promoter
MACS_peak_66415	chr14:24049604-24050188	41.12	JPH4	-	Promoter
MACS_peak_66459	chr14:24611478-24611993	32.43	EMC9	-	Promoter
MACS_peak_66478	chr14:24658592-24659123	31.5	IPO4	-	Promoter
MACS_peak_66503	chr14:24767743-24768394	31.12	NOP9	+	Promoter
MACS_peak_66564	chr14:25517862-25518274	89.86	STXBP6	-	Promoter
MACS_peak_66762	chr14:31483407-31483944	31.16	MIR624	-	Promoter
MACS_peak_66811	chr14:32181484-32181885	55.93	NUBPL	+	Promoter
MACS_peak_66951	chr14:34421242-34421667	45.8	EGLN3	-	Promoter
MACS_peak_67102	chr14:36279178-36279568	40.37	RALGAPA1	-	Promoter
MACS_peak_67243	chr14:39640563-39641060	33.52	TRAPPC6B	-	Promoter
MACS_peak_67244	chr14:39642820-39643434	45.82	PNN	+	Promoter
MACS_peak_67445	chr14:48229664-48230118	36.33	MIR548Y	-	Promoter
MACS_peak_67514	chr14:50358123-50358704	34.87	ARF6	+	Promoter
MACS_peak_67555	chr14:50777435-50778087	37.02	L2HGDH	-	Promoter
MACS_peak_67661	chr14:52181952-52182361	39.65	FRMD6	+	Promoter
MACS_peak_67805	chr14:54864398-54865099	40.41	CDKN3	+	Promoter
MACS_peak_68073	chr14:58665503-58665844	48	ACTR10	+	Promoter
MACS_peak_68139	chr14:60043771-60044274	46.86	CCDC175	-	Promoter
MACS_peak_68187	chr14:61191647-61192299	43.34	SIX4	-	Promoter
MACS_peak_68212	chr14:61748194-61748670	49.03	TMEM30B	-	Promoter
MACS_peak_68239	chr14:62035248-62035927	35.55	FLJ22447	+	Promoter
MACS_peak_68337	chr14:64106866-64107691	65.22	WDR89	-	Promoter
MACS_peak_68386	chr14:64751524-64751995	73.54	ESR2	-	Promoter
MACS_peak_68498	chr14:65512085-65512531	44.06	MIR4706	+	Promoter
MACS_peak_68628	chr14:67983749-67984222	56.97	TMEM229B	-	Promoter
MACS_peak_68656	chr14:68167009-68167482	41.97	RDH12	+	Promoter
MACS_peak_69000	chr14:71864612-71865125	32.55	SNORD56B	+	Promoter
MACS_peak_69235	chr14:74056150-74056715	35.81	ACOT4	+	Promoter
MACS_peak_69236	chr14:74057110-74057782	42.11	ACOT4	+	Promoter
MACS_peak_69243	chr14:74109300-74109727	45.63	DNAL1	+	Promoter
MACS_peak_69244	chr14:74110454-74110772	64.43	DNAL1	+	Promoter
MACS_peak_69336	chr14:74815088-74815842	126.87	VRTN	+	Promoter
MACS_peak_69421	chr14:75390178-75391199	78.71	RPS6KL1	-	Promoter
MACS_peak_69478	chr14:75896989-75897626	89.09	JDP2	+	Promoter
MACS_peak_69509	chr14:76072065-76072567	33.21	FLVCR2	+	Promoter
MACS_peak_69653	chr14:77292065-77292679	45.82	C14orf166B	+	Promoter
MACS_peak_69756	chr14:77925753-77926343	69.62	VIPAS39	-	Promoter
MACS_peak_70491	chr14:90861190-90862057	62.3	CALM1	+	Promoter
MACS_peak_71017	chr14:93648947-93649327	40.37	TMEM251	+	Promoter
MACS_peak_71117	chr14:94384433-94384761	101.19	FAM181A	+	Promoter
MACS_peak_71118	chr14:94385148-94385456	64.43	FAM181A	+	Promoter
MACS_peak_71148	chr14:94464583-94465241	56.5	LINC00521	+	Promoter
MACS_peak_71173	chr14:94597867-94598394	31.73	IFI27L2	-	Promoter
MACS_peak_71189	chr14:94791352-94791774	79.36	SERPINA6	-	Promoter
MACS_peak_71470	chr14:96343633-96344075	37.18	LINC00617	+	Promoter
MACS_peak_71513	chr14:96668810-96669314	39.74	BDKRB2	+	Promoter
MACS_peak_71543	chr14:96830993-96831368	40.37	ATG2B	-	Promoter
MACS_peak_71749	chr14:98444077-98444626	73.59	C14orf64	-	Promoter
MACS_peak_72071	chr14:100138267-100138905	31.77	MIR5698	+	Promoter
MACS_peak_72246	chr14:100788601-100788999	40.37	SLC25A47	+	Promoter
MACS_peak_72326	chr14:101035981-101036540	97.9	BEGAIN	-	Promoter
MACS_peak_72440	chr14:101281171-101281728	36.3	MIR2392	+	Promoter
MACS_peak_72463	chr14:101338544-101339343	74.27	MIR337	+	Promoter
MACS_peak_72467	chr14:101345281-101346113	51.5	MIR431	+	Promoter
MACS_peak_72489	chr14:101488208-101488680	57.06	MIR411	+	Promoter
MACS_peak_72514	chr14:101536028-101536715	41.22	MEG9	+	Promoter
MACS_peak_72663	chr14:102022279-102022991	52.66	DIO3OS	-	Promoter
MACS_peak_72701	chr14:102195651-102196000	48	LINC00239	+	Promoter
MACS_peak_72769	chr14:102428953-102429568	67.36	DYNC1H1	+	Promoter
MACS_peak_72866	chr14:102827575-102828079	39.74	TECPR2	+	Promoter
MACS_peak_72929	chr14:103056352-103057029	48.31	RCOR1	+	Promoter
MACS_peak_73062	chr14:103524770-103525377	39.67	CDC42BPB	-	Promoter
MACS_peak_73147	chr14:103798685-103799231	43.68	EIF5	+	Promoter
MACS_peak_73302	chr14:104388644-104389219	41.71	C14orf2	-	Promoter
MACS_peak_73332	chr14:104551057-104551600	43.9	ASPG	+	Promoter
MACS_peak_73543	chr14:105072330-105072853	45.34	TMEM179	-	Promoter
MACS_peak_73623	chr14:105260348-105260890	30.88	AKT1	-	Promoter
MACS_peak_73680	chr14:105450137-105450740	33.63	C14orf79	+	Promoter
MACS_peak_73698	chr14:105489418-105489742	48	CDCA4	-	Promoter
MACS_peak_73743	chr14:105635469-105636180	39.85	JAG2	-	Promoter
MACS_peak_73827	chr14:105863805-105864380	104.78	TEX22	+	Promoter
MACS_peak_73828	chr14:105865679-105866141	183.52	TEX22	+	Promoter
MACS_peak_73835	chr14:105884979-105885654	35.76	MTA1	+	Promoter
MACS_peak_73934	chr14:106382915-106383565	37.14	KIAA0125	+	Promoter
MACS_peak_74201	chr15:25296758-25297084	48	SNORD116-1	+	Promoter
MACS_peak_74232	chr15:25450412-25451365	91.02	SNORD115-15	+	Promoter
MACS_peak_74233	chr15:25451732-25452331	46.84	SNORD115-15	+	Promoter
MACS_peak_74234	chr15:25454352-25454831	72.66	SNORD115-22	+	Promoter
MACS_peak_74235	chr15:25455583-25456144	97.66	SNORD115-23	+	Promoter
MACS_peak_74236	chr15:25459097-25460044	77.16	SNORD115-24	+	Promoter
MACS_peak_74237	chr15:25460830-25461255	53.57	SNORD115-25	+	Promoter
MACS_peak_74240	chr15:25477626-25478213	62.2	SNORD115-35	+	Promoter
MACS_peak_74245	chr15:25493748-25494093	56.03	SNORD115-44	+	Promoter
MACS_peak_74246	chr15:25495962-25496573	33.19	SNORD115-44	+	Promoter
MACS_peak_74252	chr15:25685162-25685753	40.67	UBE3A	-	Promoter
MACS_peak_74663	chr15:28343045-28343735	108.47	OCA2	-	Promoter
MACS_peak_74921	chr15:30115795-30116380	34.64	TJP1	-	Promoter
MACS_peak_74972	chr15:31193659-31194293	44.49	FAN1	+	Promoter
MACS_peak_75023	chr15:31454395-31454771	64.43	TRPM1	-	Promoter
MACS_peak_75379	chr15:34876506-34876902	73.17	GOLGA8B	-	Promoter
MACS_peak_75380	chr15:34877206-34877803	54.01	GOLGA8B	-	Promoter
MACS_peak_75409	chr15:35262569-35262939	40.37	AQR	-	Promoter
MACS_peak_75698	chr15:40401978-40402567	40.8	BMF	-	Promoter
MACS_peak_75746	chr15:40600232-40601029	53.68	PLCB2	-	Promoter
MACS_peak_75756	chr15:40643283-40643851	49.08	PHGR1	+	Promoter
MACS_peak_75796	chr15:40855959-40856403	37.03	C15orf57	-	Promoter
MACS_peak_75907	chr15:41521170-41521570	73.17	CHP1	+	Promoter
MACS_peak_75937	chr15:41693660-41694222	42.58	NDUFAF1	-	Promoter
MACS_peak_75968	chr15:41836782-41837209	45.63	RPAP1	-	Promoter
MACS_peak_76081	chr15:42344707-42345266	36.17	PLA2G4E	-	Promoter
MACS_peak_76095	chr15:42386264-42386624	40.37	PLA2G4D	-	Promoter
MACS_peak_76096	chr15:42388081-42388443	142.15	PLA2G4D	-	Promoter
MACS_peak_76225	chr15:43476485-43476893	39.73	CCNDBP1	+	Promoter
MACS_peak_76246	chr15:43594007-43594884	42.87	TGM7	-	Promoter
MACS_peak_76325	chr15:44579005-44579428	38.57	CASC4	+	Promoter
MACS_peak_76409	chr15:45721405-45722042	44.3	C15orf48	+	Promoter
MACS_peak_76660	chr15:51058429-51059259	64.86	SPPL2A	-	Promoter
MACS_peak_76788	chr15:52570873-52571547	35.82	MIR1266	-	Promoter
MACS_peak_76861	chr15:54050820-54051376	36.36	WDR72	-	Promoter
MACS_peak_76915	chr15:55610191-55610716	45.2	PIGB	+	Promoter
MACS_peak_76942	chr15:55792714-55793088	40.37	DYX1C1-CCPG1	-	Promoter
MACS_peak_76943	chr15:55800492-55801016	52.52	DYX1C1	-	Promoter
MACS_peak_76999	chr15:56758045-56758541	40.3	MNS1	-	Promoter
MACS_peak_77229	chr15:59464892-59465629	64.72	MIR2116	-	Promoter
MACS_peak_77638	chr15:63115930-63116266	56.03	MIR190A	+	Promoter
MACS_peak_77884	chr15:65056469-65057003	83.51	MIR1272	-	Promoter
MACS_peak_78022	chr15:65823734-65824372	31.77	PTPLAD1	+	Promoter
MACS_peak_78133	chr15:66859667-66860004	64.43	LCTL	-	Promoter
MACS_peak_78229	chr15:67417237-67417847	33.25	SMAD3	+	Promoter
MACS_peak_78230	chr15:67418029-67418672	50.62	SMAD3	+	Promoter
MACS_peak_78420	chr15:69099655-69100352	67.89	ANP32A-IT1	-	Promoter
MACS_peak_78712	chr15:71407162-71407634	35.11	CT62	-	Promoter
MACS_peak_78781	chr15:72101554-72102358	88.8	NR2E3	+	Promoter
MACS_peak_78840	chr15:72977126-72977471	73.17	BBS4	+	Promoter
MACS_peak_78841	chr15:72977643-72978090	43.98	BBS4	+	Promoter
MACS_peak_78955	chr15:74285797-74286264	42.42	STOML1	-	Promoter
MACS_peak_78999	chr15:74608355-74609584	84.57	CCDC33	+	Promoter
MACS_peak_79009	chr15:74658800-74659461	49.38	CYP11A1	-	Promoter
MACS_peak_79010	chr15:74659623-74660298	62.35	CYP11A1	-	Promoter
MACS_peak_79039	chr15:74831920-74832337	46.49	ARID3B	+	Promoter
MACS_peak_79050	chr15:74906154-74906559	47.55	CLK3	+	Promoter
MACS_peak_79075	chr15:75081388-75081901	77.37	MIR4513	-	Promoter
MACS_peak_79078	chr15:75104883-75105364	41.38	LMAN1L	+	Promoter
MACS_peak_79080	chr15:75119024-75119575	36.66	CPLX3	+	Promoter
MACS_peak_79114	chr15:75313842-75314926	95.03	PPCDC	+	Promoter
MACS_peak_79188	chr15:75872480-75873036	30.12	PTPN9	-	Promoter
MACS_peak_79220	chr15:76197097-76197567	65.29	FBXO22	+	Promoter
MACS_peak_79259	chr15:76552456-76552882	38.35	TYRO3P	-	Promoter
MACS_peak_79319	chr15:77364726-77365272	36.98	TSPAN3	-	Promoter
MACS_peak_79462	chr15:78382445-78383103	42.97	SH2D7	+	Promoter
MACS_peak_79499	chr15:78526657-78527058	55.93	ACSBG1	-	Promoter
MACS_peak_79627	chr15:79501117-79501688	41.97	MIR184	+	Promoter
MACS_peak_79633	chr15:79602428-79603014	34.58	TMED3	+	Promoter
MACS_peak_79678	chr15:80262931-80263414	34.4	BCL2A1	-	Promoter
MACS_peak_79718	chr15:80633712-80634229	38.85	LOC283688	-	Promoter
MACS_peak_79815	chr15:81291248-81291775	67.7	MESDC1	+	Promoter
MACS_peak_79999	chr15:83736954-83737821	32.19	BTBD1	-	Promoter
MACS_peak_80109	chr15:85358030-85358487	58.48	ALPK3	+	Promoter
MACS_peak_80205	chr15:86315725-86316388	30.52	MIR1276	-	Promoter
MACS_peak_80480	chr15:89785575-89786135	36.11	FANCI	+	Promoter
MACS_peak_80481	chr15:89786210-89786875	120.18	FANCI	+	Promoter
MACS_peak_80542	chr15:90197360-90197971	67.71	KIF7	-	Promoter
MACS_peak_80593	chr15:90456384-90457102	59.09	C15orf38-AP3S2	-	Promoter
MACS_peak_80650	chr15:90793737-90794532	47.4	TTLL13	+	Promoter
MACS_peak_80758	chr15:91447038-91447975	51.58	MAN2A2	+	Promoter
MACS_peak_80772	chr15:91496835-91497156	64.43	RCCD1	+	Promoter
MACS_peak_80988	chr15:93338391-93338964	35.34	ASB9P1	+	Promoter
MACS_peak_81471	chr15:98501586-98502306	45.58	ARRDC4	+	Promoter
MACS_peak_82382	chr16:282718-283274	30.12	ITFG3	+	Promoter
MACS_peak_82433	chr16:429893-430420	31.73	LOC100134368	+	Promoter
MACS_peak_82434	chr16:430508-430840	48	LOC100134368	+	Promoter
MACS_peak_82453	chr16:473912-474565	56.88	RAB11FIP3	+	Promoter
MACS_peak_82557	chr16:775348-776033	61.57	HAGHL	+	Promoter
MACS_peak_82708	chr16:1201607-1202057	59.16	CACNA1H	+	Promoter
MACS_peak_82759	chr16:1386461-1387053	54.4	BAIAP3	+	Promoter
MACS_peak_82940	chr16:1920925-1921359	37.76	MEIOB	-	Promoter
MACS_peak_82974	chr16:2008340-2008791	36.54	NDUFB10	+	Promoter
MACS_peak_83041	chr16:2274165-2274813	37.25	E4F1	+	Promoter
MACS_peak_83058	chr16:2320609-2321322	66.6	MIR940	+	Promoter
MACS_peak_83136	chr16:2561116-2561780	70.68	ATP6V0C	+	Promoter
MACS_peak_83141	chr16:2583657-2584262	53.4	MIR3178	-	Promoter
MACS_peak_83293	chr16:3253447-3253862	54.53	OR1F1	+	Promoter
MACS_peak_83330	chr16:3422898-3423433	51.62	MTRNR2L4	-	Promoter
MACS_peak_83345	chr16:3495199-3495761	49.53	ZNF597	-	Promoter
MACS_peak_83364	chr16:3548975-3549370	48	CLUAP1	+	Promoter
MACS_peak_83389	chr16:3626194-3626745	30.39	NLRC3	-	Promoter
MACS_peak_83652	chr16:4419223-4420001	30.73	VASN	+	Promoter
MACS_peak_83694	chr16:4524867-4525142	64.43	HMOX2	+	Promoter
MACS_peak_83879	chr16:5084754-5085314	64.59	NAGPA	-	Promoter
MACS_peak_85249	chr16:15527675-15528225	36.73	C16orf45	+	Promoter
MACS_peak_85302	chr16:15742486-15742930	37.03	NDE1	+	Promoter
MACS_peak_85542	chr16:17565444-17566124	41.64	XYLT1	-	Promoter
MACS_peak_85617	chr16:18938761-18939295	37.74	SMG1	-	Promoter
MACS_peak_85640	chr16:19124205-19124856	43.41	ITPRIPL2	+	Promoter
MACS_peak_85669	chr16:19467101-19467635	31.33	TMC5	+	Promoter
MACS_peak_85682	chr16:19534452-19534922	42.19	GDE1	-	Promoter
MACS_peak_85868	chr16:21688632-21688985	56.03	OTOA	+	Promoter
MACS_peak_86074	chr16:23764425-23764763	64.43	CHP2	+	Promoter
MACS_peak_86661	chr16:28935611-28935984	40.37	RABEP2	-	Promoter
MACS_peak_86749	chr16:29758556-29759124	63.86	C16orf54	-	Promoter
MACS_peak_86757	chr16:29800882-29801478	47.05	KIF22	+	Promoter
MACS_peak_86830	chr16:30085988-30086584	54.09	PPP4C	+	Promoter
MACS_peak_86836	chr16:30104531-30105467	34.51	TBX6	-	Promoter
MACS_peak_86866	chr16:30386773-30387674	60.07	ZNF48	+	Promoter
MACS_peak_86876	chr16:30442745-30443324	55.42	DCTPP1	-	Promoter
MACS_peak_86927	chr16:30711597-30712191	34.13	LOC730183	-	Promoter
MACS_peak_87139	chr16:31711039-31711354	64.43	KIAA0664L3	+	Promoter
MACS_peak_87264	chr16:34980588-34981170	41.25	FLJ26245	+	Promoter
MACS_peak_87334	chr16:46783120-46783708	34.47	MYLK3	-	Promoter
MACS_peak_87351	chr16:46920003-46920521	32.25	GPT2	+	Promoter
MACS_peak_87488	chr16:48277653-48278038	48	LONP2	+	Promoter
MACS_peak_87972	chr16:52642280-52642710	45.37	LOC643714	-	Promoter
MACS_peak_88275	chr16:55514168-55514693	38.32	MMP2	+	Promoter
MACS_peak_88281	chr16:55542586-55542920	48	LPCAT2	+	Promoter
MACS_peak_88352	chr16:56459970-56460428	50.57	AMFR	-	Promoter
MACS_peak_88353	chr16:56483649-56484328	41.69	OGFOD1	+	Promoter
MACS_peak_88360	chr16:56554726-56555236	39.33	BBS2	-	Promoter
MACS_peak_88365	chr16:56598667-56599249	34.81	MT4	+	Promoter
MACS_peak_88376	chr16:56685205-56685759	36.48	MT1B	+	Promoter
MACS_peak_88422	chr16:56964660-56965400	71.73	HERPUD1	+	Promoter
MACS_peak_88541	chr16:57652692-57653262	35.51	GPR56	+	Promoter
MACS_peak_88545	chr16:57661838-57662397	89.21	GPR56	+	Promoter
MACS_peak_88551	chr16:57673163-57673770	46.29	GPR56	+	Promoter
MACS_peak_88722	chr16:58548246-58548838	40.61	SETD6	+	Promoter
MACS_peak_88733	chr16:58665184-58665549	48	CNOT1	-	Promoter
MACS_peak_89119	chr16:66863566-66864280	33.74	NAE1	-	Promoter
MACS_peak_89169	chr16:67205021-67205528	32.91	NOL3	+	Promoter
MACS_peak_89177	chr16:67231734-67232405	62.67	ELMO3	+	Promoter
MACS_peak_89242	chr16:67561927-67562478	30.39	FAM65A	+	Promoter
MACS_peak_89299	chr16:67841250-67841824	35.28	RANBP10	-	Promoter
MACS_peak_89319	chr16:67925064-67925660	40.36	PSKH1	+	Promoter
MACS_peak_89549	chr16:69372322-69372712	40.37	NIP7	+	Promoter
MACS_peak_89606	chr16:69790668-69791163	47.49	NOB1	-	Promoter
MACS_peak_89664	chr16:70324041-70324622	48.12	DDX19B	+	Promoter
MACS_peak_89718	chr16:70570227-70570705	41.6	SNORD111	+	Promoter
MACS_peak_89937	chr16:71733454-71734029	35.22	SNORA70D	-	Promoter
MACS_peak_89954	chr16:71878410-71878901	55.33	ATXN1L	+	Promoter
MACS_peak_90134	chr16:73124954-73125547	47.27	HTA	+	Promoter
MACS_peak_90354	chr16:74702205-74702731	31.79	RFWD3	-	Promoter
MACS_peak_90419	chr16:75031812-75032298	34.21	ZNRF1	+	Promoter
MACS_peak_90460	chr16:75251993-75252570	35.1	CTRB1	+	Promoter
MACS_peak_90475	chr16:75281906-75283175	95.25	BCAR1	-	Promoter
MACS_peak_90482	chr16:75301260-75301764	54.2	BCAR1	-	Promoter
MACS_peak_90544	chr16:75680266-75680762	47.41	TERF2IP	+	Promoter
MACS_peak_90621	chr16:77230859-77231349	40.72	SYCE1L	+	Promoter
MACS_peak_91392	chr16:81813838-81814221	40.37	PLCG2	+	Promoter
MACS_peak_91835	chr16:84402964-84403318	48	ATP2C2	+	Promoter
MACS_peak_91944	chr16:84653394-84653734	64.43	COTL1	-	Promoter
MACS_peak_92134	chr16:85145211-85145872	56.28	FAM92B	-	Promoter
MACS_peak_92440	chr16:85786583-85787267	47.85	C16orf74	-	Promoter
MACS_peak_93078	chr16:87525210-87525727	53.1	ZCCHC14	-	Promoter
MACS_peak_93187	chr16:87800067-87800660	77.27	KLHDC4	-	Promoter
MACS_peak_93488	chr16:88754788-88755439	57.03	SNAI3	-	Promoter
MACS_peak_93498	chr16:88784447-88784953	39.6	MIR4722	-	Promoter
MACS_peak_93530	chr16:88853024-88853589	35.81	PIEZO1	-	Promoter
MACS_peak_93538	chr16:88880220-88880819	46.84	APRT	-	Promoter
MACS_peak_93679	chr16:89266271-89266799	110.97	SLC22A31	-	Promoter
MACS_peak_93808	chr16:89575545-89576018	35.05	SPG7	+	Promoter
MACS_peak_93950	chr16:89884930-89885171	82.22	FANCA	-	Promoter
MACS_peak_93953	chr16:89892483-89893031	43.54	SPIRE2	+	Promoter
MACS_peak_94039	chr16:90086938-90087251	64.43	GAS8	+	Promoter
MACS_peak_94255	chr17:636768-637506	87.11	FAM57A	+	Promoter
MACS_peak_94261	chr17:653925-654440	38.99	DBIL5P	+	Promoter
MACS_peak_94447	chr17:1092241-1092996	77.92	ABR	-	Promoter
MACS_peak_94632	chr17:1588467-1588998	31.5	PRPF8	-	Promoter
MACS_peak_94642	chr17:1621539-1622032	97.31	MIR22HG	-	Promoter
MACS_peak_94678	chr17:1734085-1734744	36.63	SMYD4	-	Promoter
MACS_peak_94767	chr17:1929691-1930025	48	RTN4RL1	-	Promoter
MACS_peak_94789	chr17:1991305-1991751	36.89	SMG6	-	Promoter
MACS_peak_94843	chr17:2242063-2242756	34.81	TSR1	-	Promoter
MACS_peak_95073	chr17:3214231-3214795	49.38	OR3A4P	+	Promoter
MACS_peak_95080	chr17:3376907-3377449	30.88	ASPA	+	Promoter
MACS_peak_95215	chr17:3747718-3748641	40.56	C17orf85	-	Promoter
MACS_peak_95235	chr17:3795101-3795441	48	CAMKK1	-	Promoter
MACS_peak_95418	chr17:4400434-4401301	184.36	SPNS2	+	Promoter
MACS_peak_95516	chr17:4700186-4701343	103.65	PSMB6	+	Promoter
MACS_peak_95559	chr17:4854982-4855610	115.93	ENO3	+	Promoter
MACS_peak_95616	chr17:5139636-5140131	33.64	SCIMP	-	Promoter
MACS_peak_95868	chr17:6918763-6919235	65.09	C17orf49	+	Promoter
MACS_peak_95870	chr17:6922526-6923071	30.72	MIR195	-	Promoter
MACS_peak_95873	chr17:6940330-6940920	61.94	SLC16A13	+	Promoter
MACS_peak_95888	chr17:6984622-6985047	78.98	CLEC10A	-	Promoter
MACS_peak_95896	chr17:7017576-7018081	33.03	ASGR2	-	Promoter
MACS_peak_95908	chr17:7082171-7082852	54.82	ASGR1	-	Promoter
MACS_peak_95988	chr17:7336983-7337800	34.43	TMEM102	+	Promoter
MACS_peak_96000	chr17:7381199-7382115	65.68	ZBTB4	-	Promoter
MACS_peak_96015	chr17:7453180-7453858	35.6	TNFSF12-TNFSF13	+	Promoter
MACS_peak_96019	chr17:7461136-7461496	56.03	TNFSF13	+	Promoter
MACS_peak_96035	chr17:7533350-7533901	30.39	SHBG	+	Promoter
MACS_peak_96050	chr17:7580488-7580969	34.53	TP53	-	Promoter
MACS_peak_96112	chr17:7808826-7809502	35.71	SCARNA21	+	Promoter
MACS_peak_96118	chr17:7820680-7821237	72.79	LOC284023	-	Promoter
MACS_peak_96163	chr17:7990343-7990893	30.44	ALOX12B	-	Promoter
MACS_peak_96218	chr17:8197407-8198013	33.47	SLC25A35	-	Promoter
MACS_peak_96221	chr17:8213515-8214244	87.96	ARHGEF15	+	Promoter
MACS_peak_96228	chr17:8243430-8244011	34.87	ODF4	+	Promoter
MACS_peak_96234	chr17:8276289-8276582	73.17	KRBA2	-	Promoter
MACS_peak_96354	chr17:8816608-8817165	42.92	PIK3R5	-	Promoter
MACS_peak_96364	chr17:8869607-8870075	49.71	PIK3R5	-	Promoter
MACS_peak_96368	chr17:8923253-8923857	60.76	NTN1	+	Promoter
MACS_peak_96631	chr17:9862671-9863327	36.8	GAS7	-	Promoter
MACS_peak_96651	chr17:9928345-9928988	50.62	GAS7	-	Promoter
MACS_peak_96726	chr17:10422038-10422641	33.63	MYH1	-	Promoter
MACS_peak_96787	chr17:10705856-10706720	69.32	LINC00675	-	Promoter
MACS_peak_96941	chr17:12452006-12452611	39.79	LINC00670	+	Promoter
MACS_peak_97487	chr17:17183054-17183542	40.87	COPS3	-	Promoter
MACS_peak_97575	chr17:17496687-17497116	38.12	PEMT	-	Promoter
MACS_peak_97704	chr17:18009501-18010081	41.38	MYO15A	+	Promoter
MACS_peak_97787	chr17:18279652-18280023	40.37	EVPLL	+	Promoter
MACS_peak_97793	chr17:18760166-18760904	38.37	PRPSAP2	+	Promoter
MACS_peak_97854	chr17:19208936-19209510	35.28	EPN2-AS1	-	Promoter
MACS_peak_97868	chr17:19246981-19247492	53.6	MIR1180	-	Promoter
MACS_peak_97933	chr17:19619754-19620117	48	SLC47A2	-	Promoter
MACS_peak_97947	chr17:19647557-19647985	53.28	ALDH3A1	-	Promoter
MACS_peak_97951	chr17:19651210-19651774	42.44	ALDH3A1	-	Promoter
MACS_peak_98117	chr17:21186810-21187214	47.64	MAP2K3	+	Promoter
MACS_peak_98342	chr17:26128567-26129156	54.63	NOS2	-	Promoter
MACS_peak_98558	chr17:27506128-27506721	40.55	MYO18A	-	Promoter
MACS_peak_98580	chr17:27718866-27719399	51.78	TAOK1	+	Promoter
MACS_peak_98977	chr17:31620569-31620965	111.08	ASIC2	-	Promoter
MACS_peak_99096	chr17:33447245-33447685	44.55	RAD51L3-RFFL	-	Promoter
MACS_peak_99113	chr17:33522867-33523131	73.17	SLC35G3	-	Promoter
MACS_peak_99163	chr17:34121204-34121955	31.96	MMP28	-	Promoter
MACS_peak_99203	chr17:34843243-34843797	30.23	ZNHIT3	+	Promoter
MACS_peak_99340	chr17:35657952-35658568	52.57	ACACA	-	Promoter
MACS_peak_99357	chr17:35850788-35851127	64.43	DUSP14	+	Promoter
MACS_peak_99477	chr17:36873406-36874180	36.51	MIR4726	+	Promoter
MACS_peak_99511	chr17:36998506-36998793	64.43	C17orf98	-	Promoter
MACS_peak_99617	chr17:37606332-37606935	33.63	MED1	-	Promoter
MACS_peak_99656	chr17:37820036-37820356	56.03	TCAP	+	Promoter
MACS_peak_99657	chr17:37821374-37821739	40.37	TCAP	+	Promoter
MACS_peak_99658	chr17:37821936-37822581	50.48	PNMT	+	Promoter
MACS_peak_99684	chr17:37935353-37935799	59.56	IKZF3	-	Promoter
MACS_peak_99772	chr17:38462831-38463546	97.39	RARA	+	Promoter
MACS_peak_99813	chr17:38656574-38657471	80.97	TNS4	-	Promoter
MACS_peak_99870	chr17:39334554-39335165	67.71	KRTAP4-2	-	Promoter
MACS_peak_99881	chr17:39508919-39509451	31.44	KRT33A	-	Promoter
MACS_peak_99896	chr17:39581860-39582635	42.38	KRT37	-	Promoter
MACS_peak_99934	chr17:39742835-39743122	73.17	KRT14	-	Promoter
MACS_peak_99937	chr17:39768442-39769173	51.39	KRT16	-	Promoter
MACS_peak_99939	chr17:39782570-39782874	91.57	KRT17	-	Promoter
MACS_peak_99958	chr17:39867967-39868426	50.48	GAST	+	Promoter
MACS_peak_100037	chr17:40189457-40190080	45.21	ZNF385C	-	Promoter
MACS_peak_100134	chr17:40720021-40720759	64.65	MLX	+	Promoter
MACS_peak_100186	chr17:40974966-40975773	40.65	BECN1	-	Promoter
MACS_peak_100189	chr17:41001071-41001626	30.17	AOC3	+	Promoter
MACS_peak_100190	chr17:41002096-41002551	43.35	AOC3	+	Promoter
MACS_peak_100191	chr17:41003180-41003655	41.82	AOC3	+	Promoter
MACS_peak_100212	chr17:41175934-41176422	40.87	VAT1	-	Promoter
MACS_peak_100230	chr17:41320313-41320780	42.42	NBR1	+	Promoter
MACS_peak_100248	chr17:41467280-41467879	33.85	LOC100130581	-	Promoter
MACS_peak_100293	chr17:41741064-41741468	40.05	MEOX1	-	Promoter
MACS_peak_100339	chr17:41986174-41986599	31.49	MPP2	-	Promoter
MACS_peak_100471	chr17:42768119-42768637	53.01	CCDC43	-	Promoter
MACS_peak_100567	chr17:43213460-43214065	84.2	ACBD4	+	Promoter
MACS_peak_100617	chr17:43511014-43511546	51.87	ARHGAP27	-	Promoter
MACS_peak_100810	chr17:45268485-45269094	53.1	CDC27	-	Promoter
MACS_peak_100897	chr17:46046315-46047144	79.15	CDK5RAP3	+	Promoter
MACS_peak_100923	chr17:46180467-46180959	33.83	CBX1	-	Promoter
MACS_peak_100936	chr17:46234410-46234784	56.03	MIR1203	-	Promoter
MACS_peak_101012	chr17:46871699-46872368	48.84	TTLL6	-	Promoter
MACS_peak_101024	chr17:46968123-46968554	37.98	ATP5G1	+	Promoter
MACS_peak_101099	chr17:47492874-47493456	48.05	PHB	-	Promoter
MACS_peak_101107	chr17:47570161-47570757	34.02	NGFR	+	Promoter
MACS_peak_101142	chr17:47786032-47786556	31.9	SLC35B1	-	Promoter
MACS_peak_101204	chr17:48131741-48132277	59.03	ITGA3	+	Promoter
MACS_peak_101230	chr17:48205871-48206430	49.75	SAMD14	-	Promoter
MACS_peak_101241	chr17:48243188-48243524	82.22	SGCA	+	Promoter
MACS_peak_101258	chr17:48280432-48281157	51.78	COL1A1	-	Promoter
MACS_peak_101269	chr17:48347796-48348351	116.51	TMEM92	+	Promoter
MACS_peak_101286	chr17:48448224-48448649	53.57	EME1	+	Promoter
MACS_peak_101673	chr17:55122160-55122750	34.36	RNF126P1	+	Promoter
MACS_peak_101886	chr17:56246896-56247692	67.35	OR4D2	+	Promoter
MACS_peak_101946	chr17:56604076-56604458	56.03	2014-09-04	-	Promoter
MACS_peak_102014	chr17:57231002-57231355	56.03	PRR11	+	Promoter
MACS_peak_102103	chr17:58042702-58043387	47.78	RNFT1	-	Promoter
MACS_peak_102155	chr17:58604431-58605002	35.46	APPBP2	-	Promoter
MACS_peak_102288	chr17:59942106-59942737	89.72	BRIP1	-	Promoter
MACS_peak_102382	chr17:60886450-60886777	48	2014-03-10	-	Promoter
MACS_peak_102440	chr17:61552749-61553293	30.77	ACE	+	Promoter
MACS_peak_102441	chr17:61555207-61555662	43.35	ACE	+	Promoter
MACS_peak_102508	chr17:61932643-61933304	56.28	TCAM1P	+	Promoter
MACS_peak_102513	chr17:61958686-61959318	44.62	GH2	-	Promoter
MACS_peak_102599	chr17:62409030-62409514	55.96	PECAM1	-	Promoter
MACS_peak_102971	chr17:65363248-65363810	42.58	PSMD12	-	Promoter
MACS_peak_103043	chr17:65711985-65712267	64.43	NOL11	+	Promoter
MACS_peak_103092	chr17:66097117-66097466	48	LINC00674	+	Promoter
MACS_peak_103159	chr17:66452781-66453128	48	WIPI1	-	Promoter
MACS_peak_103177	chr17:66553643-66554284	31.62	FAM20A	-	Promoter
MACS_peak_103223	chr17:67409704-67410448	57.23	MAP2K6	+	Promoter
MACS_peak_103469	chr17:70590514-70590806	56.03	LINC00673	-	Promoter
MACS_peak_103608	chr17:71186668-71187280	60.1	COG1	+	Promoter
MACS_peak_103620	chr17:71226516-71227219	40.3	C17orf80	+	Promoter
MACS_peak_103813	chr17:71823431-71824219	41.66	LINC00469	-	Promoter
MACS_peak_103928	chr17:72244983-72245898	72.55	TTYH2	+	Promoter
MACS_peak_104027	chr17:72619971-72620360	56.03	CD300E	-	Promoter
MACS_peak_104085	chr17:72865639-72866146	32.91	FDXR	-	Promoter
MACS_peak_104086	chr17:72866160-72866527	40.37	FDXR	-	Promoter
MACS_peak_104147	chr17:73082777-73083585	52.98	SLC16A5	+	Promoter
MACS_peak_104149	chr17:73084733-73085087	56.03	SLC16A5	+	Promoter
MACS_peak_104237	chr17:73507226-73507557	56.03	CASKIN2	-	Promoter
MACS_peak_104239	chr17:73510403-73510860	43.19	TSEN54	+	Promoter
MACS_peak_104332	chr17:73780119-73780499	40.37	UNK	+	Promoter
MACS_peak_104365	chr17:73891768-73892189	53.95	TRIM65	-	Promoter
MACS_peak_104378	chr17:73938798-73939472	35.82	FBF1	-	Promoter
MACS_peak_104404	chr17:74023195-74023925	65.26	EVPL	-	Promoter
MACS_peak_104405	chr17:74024375-74025089	39.68	EVPL	-	Promoter
MACS_peak_104547	chr17:74485945-74486471	38.26	RHBDF2	-	Promoter
MACS_peak_104558	chr17:74521414-74521706	73.17	PRCD	+	Promoter
MACS_peak_104574	chr17:74556548-74557182	38.05	SNORD1B	+	Promoter
MACS_peak_104596	chr17:74640728-74641432	74.77	ST6GALNAC1	-	Promoter
MACS_peak_104643	chr17:74867268-74867879	33.19	MGAT5B	+	Promoter
MACS_peak_105083	chr17:76162654-76163239	41.06	SYNGR2	+	Promoter
MACS_peak_105133	chr17:76276153-76276582	87.53	LOC100996291	-	Promoter
MACS_peak_105433	chr17:77023586-77024324	64.65	LOC100507410	-	Promoter
MACS_peak_105446	chr17:77071879-77072235	56.03	ENGASE	+	Promoter
MACS_peak_105680	chr17:77749396-77750195	47.17	CBX2	+	Promoter
MACS_peak_106184	chr17:78963030-78963736	53.06	CHMP6	+	Promoter
MACS_peak_106442	chr17:79608009-79608630	99.25	TSPAN10	+	Promoter
MACS_peak_106471	chr17:79679912-79680338	45.71	SLC25A10	+	Promoter
MACS_peak_106512	chr17:79830849-79831577	80.28	ARHGDIA	-	Promoter
MACS_peak_106533	chr17:79893977-79894553	48.49	PYCR1	-	Promoter
MACS_peak_106762	chr17:80475205-80475725	45.57	FOXK2	+	Promoter
MACS_peak_106982	chr17:81035276-81035740	35.65	METRNL	+	Promoter
MACS_peak_107090	chr18:655307-655873	56.48	TYMS	+	Promoter
MACS_peak_107091	chr18:656043-656435	40.37	TYMS	+	Promoter
MACS_peak_107283	chr18:3246438-3246981	91.07	MYL12A	+	Promoter
MACS_peak_107300	chr18:3411631-3412364	79.83	TGIF1	+	Promoter
MACS_peak_107512	chr18:6373060-6373618	36.24	MIR4317	-	Promoter
MACS_peak_107911	chr18:9615411-9616031	45.41	PPP4R1	-	Promoter
MACS_peak_108292	chr18:12253104-12253753	43.53	CIDEA	+	Promoter
MACS_peak_108840	chr18:19998806-19999327	60.37	CTAGE1	-	Promoter
MACS_peak_108978	chr18:21081930-21082369	37.39	C18orf8	+	Promoter
MACS_peak_109427	chr18:28898510-28899108	33.91	DSG1	+	Promoter
MACS_peak_109475	chr18:29342187-29342586	56.03	SLC25A52	-	Promoter
MACS_peak_109562	chr18:30352623-30353274	43.41	KLHL14	-	Promoter
MACS_peak_109620	chr18:32333127-32333941	46.3	DTNA	+	Promoter
MACS_peak_109621	chr18:32395762-32396387	32.45	DTNA	+	Promoter
MACS_peak_110112	chr18:43548061-43548659	33.91	EPG5	-	Promoter
MACS_peak_110205	chr18:44238675-44239236	42.65	LOXHD1	-	Promoter
MACS_peak_110805	chr18:53304327-53304771	44.22	TCF4	-	Promoter
MACS_peak_111073	chr18:56337605-56338056	51.18	MALT1	+	Promoter
MACS_peak_111219	chr18:58038505-58039251	37.95	MC4R	-	Promoter
MACS_peak_112055	chr18:72342773-72343207	45.04	ZNF407	+	Promoter
MACS_peak_113661	chr19:410151-411045	74.09	C2CD4C	-	Promoter
MACS_peak_113743	chr19:588958-589324	73.17	HCN2	+	Promoter
MACS_peak_113847	chr19:838855-839340	48.29	PRTN3	+	Promoter
MACS_peak_113848	chr19:840470-841164	108.01	PRTN3	+	Promoter
MACS_peak_113851	chr19:849291-850525	65.26	ELANE	+	Promoter
MACS_peak_113876	chr19:924070-924566	33.58	ARID3A	+	Promoter
MACS_peak_113910	chr19:999554-999975	70.65	GRIN3B	+	Promoter
MACS_peak_113945	chr19:1096756-1097428	42.11	POLR2E	-	Promoter
MACS_peak_113957	chr19:1133991-1134657	55.91	SBNO2	-	Promoter
MACS_peak_114000	chr19:1247156-1247958	66.9	MIDN	+	Promoter
MACS_peak_114185	chr19:1810520-1811478	83.38	ATP8B3	-	Promoter
MACS_peak_114207	chr19:1865003-1865410	39.81	KLF16	-	Promoter
MACS_peak_114258	chr19:2014580-2014945	40.37	BTBD2	-	Promoter
MACS_peak_114375	chr19:2330434-2331276	44.73	LSM7	-	Promoter
MACS_peak_114571	chr19:2838846-2839530	47.85	ZNF555	+	Promoter
MACS_peak_114572	chr19:2840179-2840808	38.35	ZNF555	+	Promoter
MACS_peak_114674	chr19:3134862-3135507	31.42	GNA15	+	Promoter
MACS_peak_114699	chr19:3225813-3226381	35.63	CELF5	+	Promoter
MACS_peak_114816	chr19:3584805-3585354	50.52	GIPC3	+	Promoter
MACS_peak_114832	chr19:3627625-3628085	74.78	CACTIN	-	Promoter
MACS_peak_114862	chr19:3701609-3702228	45.48	PIP5K1C	-	Promoter
MACS_peak_114890	chr19:3773599-3774066	35.45	RAX2	-	Promoter
MACS_peak_114898	chr19:3800916-3801312	40.37	MATK	-	Promoter
MACS_peak_114973	chr19:3983813-3984470	43.03	SNORD37	-	Promoter
MACS_peak_114976	chr19:4005762-4006282	32.13	PIAS4	+	Promoter
MACS_peak_115088	chr19:4303537-4304243	34.15	TMIGD2	-	Promoter
MACS_peak_115145	chr19:4458422-4459095	48.57	UBXN6	-	Promoter
MACS_peak_115165	chr19:4516505-4517089	34.7	PLIN4	-	Promoter
MACS_peak_115461	chr19:5452889-5453879	67.39	ZNRF4	+	Promoter
MACS_peak_115580	chr19:5852728-5853171	44.3	FUT3	-	Promoter
MACS_peak_115592	chr19:5902509-5903139	38.29	NDUFA11	-	Promoter
MACS_peak_115769	chr19:6482152-6482825	30.04	DENND1C	-	Promoter
MACS_peak_115852	chr19:6884767-6885576	40.54	EMR1	+	Promoter
MACS_peak_115869	chr19:7008331-7008807	41.74	FLJ25758	-	Promoter
MACS_peak_115973	chr19:7554791-7555392	53.7	PEX11G	-	Promoter
MACS_peak_116004	chr19:7658787-7659347	49.68	CAMSAP3	+	Promoter
MACS_peak_116031	chr19:7744693-7745267	35.28	TRAPPC5	+	Promoter
MACS_peak_116039	chr19:7768981-7769551	35.51	FCER2	-	Promoter
MACS_peak_116087	chr19:7979755-7980657	41.6	TGFBR3L	+	Promoter
MACS_peak_116213	chr19:8507967-8508500	37.8	HNRNPM	+	Promoter
MACS_peak_116258	chr19:8676347-8676946	76.68	ADAMTS10	-	Promoter
MACS_peak_116270	chr19:8840587-8841157	35.51	OR2Z1	+	Promoter
MACS_peak_116276	chr19:8935109-8936094	118.68	ZNF558	-	Promoter
MACS_peak_116316	chr19:9416495-9417094	33.85	ZNF699	-	Promoter
MACS_peak_116347	chr19:9881190-9881643	58.87	ZNF846	-	Promoter
MACS_peak_116355	chr19:9937035-9937591	36.36	UBL5	+	Promoter
MACS_peak_116402	chr19:10215423-10215945	45.42	PPAN-P2RY11	+	Promoter
MACS_peak_116480	chr19:10562931-10563247	73.17	PDE4A	+	Promoter
MACS_peak_116548	chr19:10826494-10827116	32.6	DNM2	+	Promoter
MACS_peak_116549	chr19:10827133-10827896	49.34	DNM2	+	Promoter
MACS_peak_116735	chr19:11374851-11375508	56.58	DOCK6	-	Promoter
MACS_peak_116754	chr19:11455881-11456477	47.05	TMEM205	-	Promoter
MACS_peak_116756	chr19:11466972-11467411	60.26	LPPR2	+	Promoter
MACS_peak_116802	chr19:11617006-11617521	32.43	ZNF653	-	Promoter
MACS_peak_116812	chr19:11650028-11650458	38.05	CNN1	+	Promoter
MACS_peak_116863	chr19:12074311-12074733	38.65	ZNF763	+	Promoter
MACS_peak_116871	chr19:12164524-12165177	49.92	ZNF878	-	Promoter
MACS_peak_116884	chr19:12272160-12272590	38.05	ZNF136	+	Promoter
MACS_peak_116908	chr19:12477428-12478115	35.12	ZNF442	-	Promoter
MACS_peak_116963	chr19:12779059-12779552	40.51	WDR83	+	Promoter
MACS_peak_116986	chr19:12835231-12835837	33.47	TNPO2	-	Promoter
MACS_peak_117166	chr19:13618103-13618558	43.35	CACNA1A	-	Promoter
MACS_peak_117234	chr19:14014648-14015289	44.04	CC2D1A	+	Promoter
MACS_peak_117235	chr19:14018726-14019229	87.11	C19orf57	-	Promoter
MACS_peak_117292	chr19:14224701-14225429	33.06	PRKACA	-	Promoter
MACS_peak_117393	chr19:14691736-14692346	53.02	CLEC17A	+	Promoter
MACS_peak_117427	chr19:15050169-15050652	34.4	OR7C2	+	Promoter
MACS_peak_117437	chr19:15120584-15120889	101.19	CCDC105	+	Promoter
MACS_peak_117564	chr19:15752145-15752762	45.61	CYP4F3	+	Promoter
MACS_peak_117574	chr19:15905034-15905667	38.11	OR10H5	+	Promoter
MACS_peak_117971	chr19:17446198-17446900	40.36	GTPBP3	+	Promoter
MACS_peak_118263	chr19:18549366-18549793	53.38	ISYNA1	-	Promoter
MACS_peak_118305	chr19:18667368-18668134	69.65	KXD1	+	Promoter
MACS_peak_118498	chr19:19248205-19248575	48	TMEM161A	-	Promoter
MACS_peak_118523	chr19:19314782-19315287	33.03	NR2C2AP	-	Promoter
MACS_peak_118537	chr19:19373379-19373850	35.18	HAPLN4	-	Promoter
MACS_peak_118607	chr19:19627566-19628047	41.38	NDUFA13	+	Promoter
MACS_peak_118680	chr19:19885332-19886282	39.28	LINC00663	-	Promoter
MACS_peak_118689	chr19:19974498-19974906	39.73	ZNF253	+	Promoter
MACS_peak_118758	chr19:21540712-21541222	53.68	ZNF738	+	Promoter
MACS_peak_118829	chr19:22814855-22815774	52.61	ZNF492	+	Promoter
MACS_peak_118844	chr19:23186531-23186972	52.08	ZNF728	-	Promoter
MACS_peak_119464	chr19:32080735-32081201	35.51	THEG5	+	Promoter
MACS_peak_119640	chr19:33164506-33165138	44.62	ANKRD27	-	Promoter
MACS_peak_119729	chr19:33621222-33621652	106.28	WDR88	+	Promoter
MACS_peak_119899	chr19:34174588-34175202	45.82	CHST8	+	Promoter
MACS_peak_120016	chr19:34892620-34893410	54.13	PDCD2L	+	Promoter
MACS_peak_120208	chr19:35981173-35981676	87.11	KRTDAP	-	Promoter
MACS_peak_120225	chr19:36017517-36018356	39.01	SBSN	-	Promoter
MACS_peak_120255	chr19:36117616-36118091	41.82	RBM42	+	Promoter
MACS_peak_120277	chr19:36202781-36203264	34.4	ZBTB32	+	Promoter
MACS_peak_120296	chr19:36264946-36265413	35.45	ARHGAP33	+	Promoter
MACS_peak_120332	chr19:36426374-36426669	56.03	LRFN3	+	Promoter
MACS_peak_120346	chr19:36498983-36499680	53.69	SYNE4	-	Promoter
MACS_peak_120419	chr19:37020324-37020968	50.55	ZNF260	-	Promoter
MACS_peak_120423	chr19:37093671-37094282	33.19	ZNF382	+	Promoter
MACS_peak_120478	chr19:37701917-37702491	63.33	ZNF585B	-	Promoter
MACS_peak_120666	chr19:38752569-38753318	50.22	SPINT2	+	Promoter
MACS_peak_120683	chr19:38805408-38806016	33.36	YIF1B	-	Promoter
MACS_peak_120709	chr19:38917255-38917885	73.73	RASGRP4	-	Promoter
MACS_peak_120821	chr19:39235729-39236298	35.57	CAPN12	-	Promoter
MACS_peak_120826	chr19:39279218-39279699	41.38	LGALS7B	+	Promoter
MACS_peak_120893	chr19:39575192-39575714	32.02	PAPL	+	Promoter
MACS_peak_120901	chr19:39617201-39617813	45.95	PAK4	+	Promoter
MACS_peak_120969	chr19:39898976-39899433	50.65	MIR4530	-	Promoter
MACS_peak_120977	chr19:39934449-39935183	38.58	SUPT5H	+	Promoter
MACS_peak_120993	chr19:39968496-39969068	48.78	TIMM50	+	Promoter
MACS_peak_121047	chr19:40474419-40475138	33.5	PSMC4	+	Promoter
MACS_peak_121059	chr19:40698260-40698576	56.03	MAP3K10	+	Promoter
MACS_peak_121123	chr19:40917779-40918353	35.28	PRX	-	Promoter
MACS_peak_121155	chr19:41083464-41083824	56.03	SHKBP1	+	Promoter
MACS_peak_121235	chr19:41620794-41621125	73.17	CYP2F1	+	Promoter
MACS_peak_121379	chr19:42464121-42464616	47.49	RABAC1	-	Promoter
MACS_peak_121410	chr19:42578795-42579510	52.45	ZNF574	+	Promoter
MACS_peak_121453	chr19:42760921-42761918	73.59	ERF	-	Promoter
MACS_peak_121495	chr19:42899812-42900364	30.34	LOC100996307	+	Promoter
MACS_peak_121505	chr19:42930590-42931049	66.44	LIPE	-	Promoter
MACS_peak_121510	chr19:43099985-43100670	54.53	CEACAM8	-	Promoter
MACS_peak_121555	chr19:44083228-44084013	54.46	PINLYP	+	Promoter
MACS_peak_121556	chr19:44084602-44085293	47.39	PINLYP	+	Promoter
MACS_peak_121609	chr19:44406060-44406410	48	LOC100505715	-	Promoter
MACS_peak_121712	chr19:45443276-45443842	35.75	APOC4	+	Promoter
MACS_peak_121718	chr19:45456410-45456871	42.88	CLPTM1	+	Promoter
MACS_peak_121801	chr19:45663005-45663595	69.62	NKPD1	-	Promoter
MACS_peak_121811	chr19:45679814-45680423	39.55	BLOC1S3	+	Promoter
MACS_peak_121951	chr19:46285345-46285772	69.96	DMPK	-	Promoter
MACS_peak_122040	chr19:46801549-46802019	42.19	HIF3A	+	Promoter
MACS_peak_122161	chr19:47332645-47333189	37.1	SNAR-E	-	Promoter
MACS_peak_122162	chr19:47333770-47334175	55.53	SNAR-E	-	Promoter
MACS_peak_122254	chr19:47758463-47759102	37.76	CCDC9	+	Promoter
MACS_peak_122269	chr19:47810810-47811210	40.37	C5AR1	+	Promoter
MACS_peak_122346	chr19:48110720-48111164	37.03	GLTSCR1	+	Promoter
MACS_peak_122408	chr19:48325413-48325991	55.5	CRX	+	Promoter
MACS_peak_122430	chr19:48494051-48494572	32.08	BSPH1	-	Promoter
MACS_peak_122503	chr19:48827737-48828626	48.18	EMP3	+	Promoter
MACS_peak_122567	chr19:49052903-49053625	33.35	SULT2B1	+	Promoter
MACS_peak_122569	chr19:49056029-49056429	48	SULT2B1	+	Promoter
MACS_peak_122604	chr19:49175600-49175946	48	NTN5	-	Promoter
MACS_peak_122625	chr19:49245381-49245983	33.68	RASIP1	-	Promoter
MACS_peak_122710	chr19:49533015-49533619	39.86	CGB2	+	Promoter
MACS_peak_122711	chr19:49553464-49554028	88.65	CGB8	-	Promoter
MACS_peak_122830	chr19:50013559-50013859	56.03	FCGRT	+	Promoter
MACS_peak_122991	chr19:50551641-50552187	36.98	FLJ26850	+	Promoter
MACS_peak_123137	chr19:51106589-51106969	40.37	SNAR-F	+	Promoter
MACS_peak_123175	chr19:51226195-51226757	35.99	CLEC11A	+	Promoter
MACS_peak_123298	chr19:51859861-51860371	46.32	ETFB	-	Promoter
MACS_peak_123311	chr19:51920385-51921003	91.11	SIGLEC10	-	Promoter
MACS_peak_123323	chr19:52004678-52005252	41.78	SIGLEC12	-	Promoter
MACS_peak_123416	chr19:52770939-52771343	40.05	ZNF766	+	Promoter
MACS_peak_123417	chr19:52772059-52772513	36.33	ZNF766	+	Promoter
MACS_peak_123633	chr19:54179801-54180245	44.22	MIR520E	+	Promoter
MACS_peak_123634	chr19:54183771-54184251	41.45	MIR520F	+	Promoter
MACS_peak_123644	chr19:54235479-54236154	35.76	MIR518D	+	Promoter
MACS_peak_123645	chr19:54240985-54241591	53.32	MIR518A2	+	Promoter
MACS_peak_123652	chr19:54289728-54290162	86.86	MIR372	+	Promoter
MACS_peak_123671	chr19:54367121-54367626	39.67	MYADM	+	Promoter
MACS_peak_123695	chr19:54484089-54484469	40.37	MIR935	+	Promoter
MACS_peak_123713	chr19:54568579-54569335	37.42	VSTM1	-	Promoter
MACS_peak_123751	chr19:54677016-54677454	44.71	TMC4	-	Promoter
MACS_peak_123759	chr19:54702510-54703204	40.81	RPS9	+	Promoter
MACS_peak_123775	chr19:54760074-54760728	36.91	LILRB5	-	Promoter
MACS_peak_123779	chr19:54824928-54825520	94.01	LILRA5	-	Promoter
MACS_peak_123787	chr19:54850239-54850970	87.77	LILRA4	-	Promoter
MACS_peak_123788	chr19:54852327-54852975	50.27	LILRA4	-	Promoter
MACS_peak_123860	chr19:55174353-55174954	53.7	LILRB4	+	Promoter
MACS_peak_123865	chr19:55220578-55221158	34.93	LILRP2	+	Promoter
MACS_peak_123875	chr19:55316024-55316636	75.42	KIR2DL4	+	Promoter
MACS_peak_123887	chr19:55417900-55418267	56.03	NCR1	+	Promoter
MACS_peak_123906	chr19:55472080-55472423	82.22	RNU6-35	-	Promoter
MACS_peak_123942	chr19:55585008-55585584	48.49	EPS8L1	+	Promoter
MACS_peak_123980	chr19:55720410-55721486	55.95	PTPRH	-	Promoter
MACS_peak_124022	chr19:55836572-55837445	75.67	TMEM150B	-	Promoter
MACS_peak_124088	chr19:56058560-56059791	126.99	SGK110	-	Promoter
MACS_peak_124104	chr19:56122792-56123399	46.29	ZNF865	+	Promoter
MACS_peak_124227	chr19:56650287-56650898	60.18	ZNF444	+	Promoter
MACS_peak_124489	chr19:58338685-58339224	44.18	FKBP1AP1	-	Promoter
MACS_peak_124505	chr19:58445519-58446089	96.57	ZNF418	-	Promoter
MACS_peak_124607	chr19:58918684-58919316	65.88	ZNF584	+	Promoter
MACS_peak_125915	chr2:4703383-4703990	46.29	LOC727982	-	Promoter
MACS_peak_126663	chr2:9615575-9616170	40.42	IAH1	+	Promoter
MACS_peak_126883	chr2:10440842-10441334	47.73	HPCAL1	+	Promoter
MACS_peak_126906	chr2:10507717-10508100	73.17	HPCAL1	+	Promoter
MACS_peak_127019	chr2:10830709-10831183	64.88	NOL10	-	Promoter
MACS_peak_127050	chr2:10954811-10955383	71.32	PDIA6	-	Promoter
MACS_peak_127127	chr2:11296400-11296977	35.1	PQLC3	+	Promoter
MACS_peak_127370	chr2:12878124-12878689	49.3	MIR3125	+	Promoter
MACS_peak_128206	chr2:24231355-24231894	37.42	MFSD2B	+	Promoter
MACS_peak_128216	chr2:24308938-24309294	64.43	TP53I3	-	Promoter
MACS_peak_128220	chr2:24344933-24345270	48	FAM228B	+	Promoter
MACS_peak_128491	chr2:25897566-25897999	45.12	DTNB	-	Promoter
MACS_peak_128679	chr2:27007459-27008035	41.64	CENPA	+	Promoter
MACS_peak_128789	chr2:27496711-27497075	73.17	DNAJC5G	+	Promoter
MACS_peak_128858	chr2:27806771-27807095	91.57	ZNF512	+	Promoter
MACS_peak_129020	chr2:29204857-29205637	30.64	FAM179A	+	Promoter
MACS_peak_129052	chr2:29295915-29296290	56.03	C2orf71	-	Promoter
MACS_peak_129056	chr2:29337305-29337973	55.76	CLIP4	+	Promoter
MACS_peak_129349	chr2:32263846-32264312	57.62	DPY30	-	Promoter
MACS_peak_129352	chr2:32286206-32286855	72	SPAST	+	Promoter
MACS_peak_129377	chr2:32492198-32492795	40.29	NLRC4	-	Promoter
MACS_peak_129492	chr2:33660291-33660839	73.69	RASGRP3	+	Promoter
MACS_peak_129695	chr2:37424507-37425135	44.88	LOC100505876	+	Promoter
MACS_peak_129703	chr2:37572584-37573167	95.04	QPCT	+	Promoter
MACS_peak_129820	chr2:39003451-39003986	51.62	GEMIN6	+	Promoter
MACS_peak_130246	chr2:44502331-44503358	146.85	SLC3A1	+	Promoter
MACS_peak_130254	chr2:44590551-44591150	33.85	PREPL	-	Promoter
MACS_peak_130479	chr2:46747336-46748083	57.02	ATP6V1E2	-	Promoter
MACS_peak_130481	chr2:46768165-46768648	34.4	RHOQ	+	Promoter
MACS_peak_130521	chr2:47144057-47144605	36.85	MCFD2	-	Promoter
MACS_peak_130686	chr2:48794350-48795216	83.47	STON1-GTF2A1L	+	Promoter
MACS_peak_131000	chr2:55510094-55510552	36.06	PRORSD1P	+	Promoter
MACS_peak_131008	chr2:55648681-55649258	63.07	CCDC88A	-	Promoter
MACS_peak_131271	chr2:61373631-61374008	48	LOC339803	-	Promoter
MACS_peak_131275	chr2:61389995-61390877	74.99	C2orf74	+	Promoter
MACS_peak_131343	chr2:62080056-62080469	46.84	FAM161A	-	Promoter
MACS_peak_131434	chr2:63347564-63347990	38.35	DBIL5P2	-	Promoter
MACS_peak_131466	chr2:64372125-64372692	35.69	PELI1	-	Promoter
MACS_peak_131548	chr2:65358823-65359292	35.31	RAB1A	-	Promoter
MACS_peak_131579	chr2:65593572-65593975	64.09	SPRED2	-	Promoter
MACS_peak_131718	chr2:68382486-68383098	33.14	PNO1	+	Promoter
MACS_peak_131829	chr2:70140533-70141113	41.38	MXD1	+	Promoter
MACS_peak_132337	chr2:74701339-74701905	35.75	MRPL53	-	Promoter
MACS_peak_132348	chr2:74735380-74736018	31.77	PCGF1	-	Promoter
MACS_peak_132361	chr2:74780327-74781138	88.18	DOK1	+	Promoter
MACS_peak_132429	chr2:75939817-75940121	56.03	GCFC2	-	Promoter
MACS_peak_132939	chr2:86360837-86361492	71.47	SNORD94	+	Promoter
MACS_peak_132965	chr2:86565796-86566208	46.92	REEP1	-	Promoter
MACS_peak_132992	chr2:88355629-88356122	33.77	KRCC1	-	Promoter
MACS_peak_132995	chr2:88382741-88383352	60.18	MIR4780	-	Promoter
MACS_peak_133055	chr2:89109776-89110395	59.53	MIR4436A	+	Promoter
MACS_peak_133127	chr2:95536016-95536535	52.93	TEKT4	+	Promoter
MACS_peak_133180	chr2:95824163-95824696	59.29	ZNF514	-	Promoter
MACS_peak_133204	chr2:95961571-95961962	56.03	KCNIP3	+	Promoter
MACS_peak_133273	chr2:96812012-96812826	40.28	DUSP2	-	Promoter
MACS_peak_133359	chr2:97305222-97305724	46.94	KANSL3	-	Promoter
MACS_peak_133430	chr2:97561734-97562308	55.83	FAM178B	-	Promoter
MACS_peak_133947	chr2:101616815-101617412	129.25	RPL31	+	Promoter
MACS_peak_134087	chr2:102613401-102613943	30.88	IL1R2	+	Promoter
MACS_peak_134120	chr2:102926017-102926465	43.9	IL1RL1	+	Promoter
MACS_peak_134165	chr2:103352084-103352726	37.59	MFSD9	-	Promoter
MACS_peak_134548	chr2:107504459-107505131	35.92	ST6GAL2	-	Promoter
MACS_peak_134603	chr2:109064413-109064755	64.43	GCC2	+	Promoter
MACS_peak_134666	chr2:109604789-109605473	92.41	EDAR	-	Promoter
MACS_peak_134848	chr2:111489284-111489817	92.27	ACOXL	+	Promoter
MACS_peak_135027	chr2:113400410-113400966	30.12	FLJ42351	-	Promoter
MACS_peak_135115	chr2:114515452-114515984	31.44	SLC35F5	-	Promoter
MACS_peak_136299	chr2:128405202-128406097	41.95	LIMS2	-	Promoter
MACS_peak_136308	chr2:128433948-128434474	31.79	LIMS2	-	Promoter
MACS_peak_136373	chr2:128847220-128847905	41.34	UGGT1	+	Promoter
MACS_peak_136674	chr2:130886779-130887366	40.93	POTEF	-	Promoter
MACS_peak_136713	chr2:131486798-131487180	40.37	GPR148	+	Promoter
MACS_peak_136825	chr2:132201460-132201862	64.21	RNU6-81	+	Promoter
MACS_peak_137253	chr2:139654560-139655253	47.27	LOC647012	+	Promoter
MACS_peak_137836	chr2:155313465-155313889	38.5	LOC100144595	-	Promoter
MACS_peak_137920	chr2:158455189-158456011	52.11	ACVR1C	-	Promoter
MACS_peak_138135	chr2:162270093-162270769	41.87	TBR1	+	Promoter
MACS_peak_138785	chr2:174831941-174832512	35.46	SP3	-	Promoter
MACS_peak_139025	chr2:178939313-178939709	64.43	PDE11A	-	Promoter
MACS_peak_139062	chr2:179387677-179388321	37.48	TTN-AS1	+	Promoter
MACS_peak_139401	chr2:190540066-190540548	34.46	ANKAR	+	Promoter
MACS_peak_139852	chr2:201729962-201730634	30.09	CLK1	-	Promoter
MACS_peak_139875	chr2:202005567-202005911	48	CFLAR	+	Promoter
MACS_peak_139888	chr2:202125956-202126572	59.78	CASP8	+	Promoter
MACS_peak_139972	chr2:203103743-203104398	56.73	SUMO1	-	Promoter
MACS_peak_140371	chr2:207976480-207977233	43.62	MIR2355	-	Promoter
MACS_peak_140757	chr2:216174588-216175197	46.15	ATIC	+	Promoter
MACS_peak_140825	chr2:216878944-216879273	56.03	MREG	-	Promoter
MACS_peak_141028	chr2:219123511-219124592	125.25	GPBAR1	+	Promoter
MACS_peak_141037	chr2:219186616-219187063	36.82	PNKD	+	Promoter
MACS_peak_141187	chr2:220144984-220145515	44.76	DNAJB2	+	Promoter
MACS_peak_141501	chr2:224700969-224701550	34.87	AP1S3	-	Promoter
MACS_peak_141631	chr2:226629050-226629424	48	MIR548AR	+	Promoter
MACS_peak_141662	chr2:227699413-227700049	37.94	RHBDD1	+	Promoter
MACS_peak_141921	chr2:231576142-231576943	35.18	CAB39	+	Promoter
MACS_peak_141961	chr2:231791844-231793094	156.32	GPR55	-	Promoter
MACS_peak_142059	chr2:232377790-232378260	57.25	LINC00471	-	Promoter
MACS_peak_142212	chr2:233319290-233319897	46.29	ALPI	+	Promoter
MACS_peak_142331	chr2:233877812-233878298	48.21	NGEF	-	Promoter
MACS_peak_142399	chr2:234183271-234183618	48	SCARNA5	+	Promoter
MACS_peak_142514	chr2:234763939-234764444	33.03	HJURP	-	Promoter
MACS_peak_143422	chr2:238499118-238499536	71	RAB17	-	Promoter
MACS_peak_143495	chr2:238767354-238768012	103.58	RAMP1	+	Promoter
MACS_peak_143617	chr2:239198221-239198823	33.68	PER2	-	Promoter
MACS_peak_143855	chr2:239991834-239992688	44.08	MIR4440	-	Promoter
MACS_peak_144583	chr2:242040620-242041117	54.8	MTERFD2	-	Promoter
MACS_peak_144699	chr2:242449564-242450223	42.91	STK25	-	Promoter
MACS_peak_144717	chr2:242500393-242501005	52.87	BOK-AS1	-	Promoter
MACS_peak_144824	chr2:242810057-242810606	50.52	CXXC11	+	Promoter
MACS_peak_144960	chr20:634393-634897	33.09	SRXN1	-	Promoter
MACS_peak_144995	chr20:895807-896355	30.55	ANGPT4	-	Promoter
MACS_peak_145044	chr20:1304605-1305080	34.92	SDCBP2-AS1	+	Promoter
MACS_peak_145148	chr20:2361029-2361780	136.05	TGM6	+	Promoter
MACS_peak_145162	chr20:2445254-2445602	73.17	SNORD119	-	Promoter
MACS_peak_145235	chr20:3022316-3022829	32.55	GNRH2	+	Promoter
MACS_peak_145364	chr20:3750887-3751630	44.2	C20orf27	-	Promoter
MACS_peak_145366	chr20:3762307-3763189	31.55	SPEF1	-	Promoter
MACS_peak_145454	chr20:4701733-4702241	32.85	PRND	+	Promoter
MACS_peak_145505	chr20:4990301-4990773	35.11	SLC23A2	-	Promoter
MACS_peak_145552	chr20:5450537-5451105	42.17	LOC643406	+	Promoter
MACS_peak_145579	chr20:5729652-5730270	32.82	C20orf196	+	Promoter
MACS_peak_145608	chr20:6104457-6105049	40.61	FERMT1	-	Promoter
MACS_peak_146299	chr20:18358025-18358545	32.13	DZANK1-AS1	+	Promoter
MACS_peak_146812	chr20:23619072-23619783	59.61	CST3	-	Promoter
MACS_peak_146820	chr20:23859213-23859749	31.22	CST5	-	Promoter
MACS_peak_147173	chr20:29637930-29638621	34.92	MLLT10P1	-	Promoter
MACS_peak_147223	chr20:30191477-30191843	40.37	ID1	+	Promoter
MACS_peak_147225	chr20:30194775-30195158	64.43	MIR3193	+	Promoter
MACS_peak_147523	chr20:31869217-31869750	31.39	BPIFB1	+	Promoter
MACS_peak_147552	chr20:32076012-32076549	31.16	CBFA2T2	+	Promoter
MACS_peak_147644	chr20:32636210-32636698	34.08	MIR4755	+	Promoter
MACS_peak_147653	chr20:32701502-32701984	34.46	EIF2S2	-	Promoter
MACS_peak_147680	chr20:32892271-32893389	92.43	AHCY	-	Promoter
MACS_peak_147802	chr20:33872842-33873400	36.24	EIF6	-	Promoter
MACS_peak_147873	chr20:34285479-34286162	47.91	ROMO1	+	Promoter
MACS_peak_147912	chr20:34742848-34743425	63.07	EPB41L1	+	Promoter
MACS_peak_148051	chr20:35487563-35488092	31.61	SOGA1	-	Promoter
MACS_peak_148076	chr20:35726174-35726684	32.73	RBL1	-	Promoter
MACS_peak_148156	chr20:36152399-36153021	66.75	BLCAP	-	Promoter
MACS_peak_148292	chr20:37055707-37056200	33.77	SNORA71A	-	Promoter
MACS_peak_148296	chr20:37074405-37074957	36.6	SNHG11	+	Promoter
MACS_peak_148314	chr20:37228340-37228782	51.99	ARHGAP40	+	Promoter
MACS_peak_148332	chr20:37375151-37375891	32.48	ACTR5	+	Promoter
MACS_peak_148674	chr20:42186431-42186956	31.84	SGK2	+	Promoter
MACS_peak_148868	chr20:43343788-43344307	32.19	WISP2	+	Promoter
MACS_peak_148893	chr20:43539185-43539948	117.22	PABPC1L	+	Promoter
MACS_peak_148931	chr20:43938776-43939119	48	MATN4	-	Promoter
MACS_peak_148986	chr20:44541245-44541936	54.11	PLTP	-	Promoter
MACS_peak_149115	chr20:45312328-45313380	63.49	SLC13A3	-	Promoter
MACS_peak_149645	chr20:48427664-48428039	40.37	SLC9A8	+	Promoter
MACS_peak_149664	chr20:48533387-48533991	39.86	SPATA2	-	Promoter
MACS_peak_150339	chr20:52683732-52684138	47.46	MIR4756	-	Promoter
MACS_peak_150354	chr20:52792377-52792900	31.96	CYP24A1	-	Promoter
MACS_peak_152134	chr20:60962859-60963485	38.52	RPS21	+	Promoter
MACS_peak_152365	chr20:61584439-61584894	36.26	SLC17A9	+	Promoter
MACS_peak_152673	chr20:62341123-62341405	64.43	ARFRP1	-	Promoter
MACS_peak_152775	chr20:62611734-62612292	36.24	PRPF6	+	Promoter
MACS_peak_153472	chr21:26211922-26212250	73.17	LOC339622	+	Promoter
MACS_peak_153568	chr21:27544493-27544890	48	APP	-	Promoter
MACS_peak_153670	chr21:29910282-29910856	41.78	LINC00161	+	Promoter
MACS_peak_153713	chr21:30669299-30669890	34.3	BACH1	+	Promoter
MACS_peak_153783	chr21:31747059-31747602	58.42	MIR4327	-	Promoter
MACS_peak_153784	chr21:31747698-31748018	56.03	MIR4327	-	Promoter
MACS_peak_153785	chr21:31766344-31766859	38.99	KRTAP13-1	+	Promoter
MACS_peak_153791	chr21:31863965-31864564	68.79	KRTAP19-3	-	Promoter
MACS_peak_153803	chr21:31972481-31973137	36.8	KRTAP6-2	-	Promoter
MACS_peak_154001	chr21:33458520-33459009	34.02	LINC00159	-	Promoter
MACS_peak_154217	chr21:34862542-34862973	61.08	DNAJC28	-	Promoter
MACS_peak_154378	chr21:35827865-35828310	44.14	KCNE1	-	Promoter
MACS_peak_154382	chr21:35882216-35882810	40.48	KCNE1	-	Promoter
MACS_peak_154410	chr21:36116149-36116826	69.56	LOC100506385	+	Promoter
MACS_peak_154824	chr21:38793558-38794183	38.58	DYRK1A	+	Promoter
MACS_peak_154914	chr21:39491384-39491853	35.31	DSCR8	+	Promoter
MACS_peak_154918	chr21:39578036-39578518	41.3	DSCR10	+	Promoter
MACS_peak_154954	chr21:39870528-39870840	73.17	ERG	-	Promoter
MACS_peak_154955	chr21:39871893-39872382	34.02	ERG	-	Promoter
MACS_peak_155088	chr21:40753004-40753393	64.43	WRB	+	Promoter
MACS_peak_155128	chr21:41028455-41028878	38.57	B3GALT5	+	Promoter
MACS_peak_155163	chr21:41237868-41238922	76.4	PCP4	+	Promoter
MACS_peak_155164	chr21:41239749-41240280	44.76	PCP4	+	Promoter
MACS_peak_155295	chr21:42219943-42220533	61.94	DSCAM	-	Promoter
MACS_peak_155329	chr21:42518693-42519485	67.65	LINC00323	-	Promoter
MACS_peak_155331	chr21:42521689-42522595	47.25	LINC00323	-	Promoter
MACS_peak_155461	chr21:43099323-43099763	44.55	LINC00111	+	Promoter
MACS_peak_155589	chr21:43432369-43433005	37.94	ZNF295	-	Promoter
MACS_peak_155613	chr21:43483823-43484455	44.62	UMODL1	+	Promoter
MACS_peak_155934	chr21:44311286-44311945	42.91	NDUFV3	+	Promoter
MACS_peak_155953	chr21:44393356-44394035	35.55	PKNOX1	+	Promoter
MACS_peak_156022	chr21:44587069-44587644	71.03	CRYAA	+	Promoter
MACS_peak_156212	chr21:45198001-45198798	41.18	CSTB	-	Promoter
MACS_peak_156264	chr21:45343735-45344091	56.03	AGPAT3	+	Promoter
MACS_peak_156514	chr21:45959093-45959496	40.13	KRTAP10-1	-	Promoter
MACS_peak_156515	chr21:45959895-45960871	89.15	KRTAP10-1	-	Promoter
MACS_peak_156528	chr21:45999488-45999787	91.57	KRTAP10-5	-	Promoter
MACS_peak_156556	chr21:46115159-46115841	35.39	KRTAP10-12	+	Promoter
MACS_peak_156642	chr21:46348259-46348747	40.87	ITGB2	-	Promoter
MACS_peak_156643	chr21:46349130-46349780	50.13	ITGB2	-	Promoter
MACS_peak_157008	chr21:47399711-47400154	30.34	COL6A1	+	Promoter
MACS_peak_157040	chr21:47516819-47517544	65.65	COL6A2	+	Promoter
MACS_peak_157114	chr21:47745457-47745830	64.43	C21orf58	-	Promoter
MACS_peak_157258	chr22:17603369-17603991	90.68	CECR6	-	Promoter
MACS_peak_157270	chr22:17641383-17641975	34.24	CECR5	-	Promoter
MACS_peak_157273	chr22:17647038-17647690	64.21	CECR5	-	Promoter
MACS_peak_157405	chr22:18109890-18110655	62.63	ATP6V1E1	-	Promoter
MACS_peak_157556	chr22:18507722-18508353	44.69	MICAL3	-	Promoter
MACS_peak_157604	chr22:18957035-18957576	74.4	DGCR5	+	Promoter
MACS_peak_157724	chr22:19512531-19513211	61.96	CLDN5	-	Promoter
MACS_peak_157918	chr22:20068620-20069171	73.38	DGCR8	+	Promoter
MACS_peak_157920	chr22:20072320-20072859	31.05	MIR1306	+	Promoter
MACS_peak_158007	chr22:20236924-20237819	119.63	MIR1286	-	Promoter
MACS_peak_158114	chr22:21126413-21127073	49.44	SERPIND1	+	Promoter
MACS_peak_158176	chr22:21398313-21398719	72.43	P2RX6P	-	Promoter
MACS_peak_158341	chr22:23228902-23229654	56.68	IGLL5	+	Promoter
MACS_peak_158403	chr22:23521912-23522418	69.8	BCR	+	Promoter
MACS_peak_158465	chr22:23724179-23724584	55.53	CES5AP1	-	Promoter
MACS_peak_158473	chr22:23743654-23744616	113.01	ZDHHC8P1	-	Promoter
MACS_peak_158527	chr22:24058132-24058844	33.84	GUSBP11	-	Promoter
MACS_peak_158781	chr22:25594532-25594842	111.08	CRYBB3	+	Promoter
MACS_peak_158787	chr22:25613766-25614307	74.4	CRYBB2	+	Promoter
MACS_peak_158817	chr22:25776547-25776894	73.17	LRP5L	-	Promoter
MACS_peak_159343	chr22:29457001-29457600	53.86	C22orf31	-	Promoter
MACS_peak_159398	chr22:29713655-29714284	162.82	RASL10A	-	Promoter
MACS_peak_159558	chr22:30643755-30644313	57.14	LIF	-	Promoter
MACS_peak_159598	chr22:30772856-30773471	32.98	KIAA1656	-	Promoter
MACS_peak_159651	chr22:31004340-31004829	34.02	PES1	-	Promoter
MACS_peak_159727	chr22:31474783-31475677	54.09	SMTN	+	Promoter
MACS_peak_159827	chr22:32146543-32146970	45.63	PRR14L	-	Promoter
MACS_peak_159828	chr22:32147777-32148062	64.43	DEPDC5	+	Promoter
MACS_peak_159909	chr22:32765926-32766552	58.97	RFPL3-AS1	-	Promoter
MACS_peak_159910	chr22:32766955-32767483	38.13	RFPL3-AS1	-	Promoter
MACS_peak_159996	chr22:33454586-33455390	40.81	SYN3	-	Promoter
MACS_peak_160180	chr22:35462706-35463439	79.83	ISX	+	Promoter
MACS_peak_160342	chr22:36426243-36426605	40.37	RBFOX2	-	Promoter
MACS_peak_160549	chr22:37310003-37310459	36.19	CSF2RB	+	Promoter
MACS_peak_160615	chr22:37500336-37500855	32.19	TMPRSS6	-	Promoter
MACS_peak_160645	chr22:37583655-37584431	36.41	C1QTNF6	-	Promoter
MACS_peak_160796	chr22:38070150-38070452	64.43	LGALS1	+	Promoter
MACS_peak_160914	chr22:38479906-38480346	68.49	SLC16A8	-	Promoter
MACS_peak_160978	chr22:38669848-38670476	44.88	TMEM184B	-	Promoter
MACS_peak_161069	chr22:39077035-39077488	36.4	TOMM22	+	Promoter
MACS_peak_161604	chr22:41636723-41637330	83.99	CHADL	-	Promoter
MACS_peak_161658	chr22:41778598-41779209	33.19	TEF	+	Promoter
MACS_peak_161764	chr22:42296214-42297271	76.2	MIR33A	+	Promoter
MACS_peak_161787	chr22:42371798-42372079	64.43	2014-09-03	+	Promoter
MACS_peak_162024	chr22:43355388-43355819	37.98	PACSIN2	-	Promoter
MACS_peak_162063	chr22:43485622-43486138	38.92	TTLL1	-	Promoter
MACS_peak_162172	chr22:43740503-43740979	34.85	SCUBE1	-	Promoter
MACS_peak_162594	chr22:45073014-45074202	74.2	PRR5	+	Promoter
MACS_peak_162726	chr22:45406847-45407636	35.77	PHF21B	-	Promoter
MACS_peak_162816	chr22:45702669-45703162	33.77	FAM118A	+	Promoter
MACS_peak_162817	chr22:45703346-45703902	57.31	FAM118A	+	Promoter
MACS_peak_163043	chr22:46506406-46507066	36.58	MIRLET7A3	+	Promoter
MACS_peak_163119	chr22:46691838-46692129	73.17	GTSE1	+	Promoter
MACS_peak_163613	chr22:48028677-48029258	34.87	FLJ46257	-	Promoter
MACS_peak_164486	chr22:50526256-50526856	40.1	MLC1	-	Promoter
MACS_peak_164545	chr22:50681808-50682449	50.76	TUBGCP6	-	Promoter
MACS_peak_164623	chr22:50914569-50914997	31.29	SBF1	-	Promoter
MACS_peak_164863	chr3:3169276-3169806	31.56	TRNT1	+	Promoter
MACS_peak_165221	chr3:9006125-9006471	101.19	RAD18	-	Promoter
MACS_peak_165354	chr3:9852234-9852795	64.5	TTLL3	+	Promoter
MACS_peak_165366	chr3:9884443-9884794	48	RPUSD3	-	Promoter
MACS_peak_165367	chr3:9886489-9887199	66.84	RPUSD3	-	Promoter
MACS_peak_165387	chr3:10027279-10027655	48	EMC3	-	Promoter
MACS_peak_165390	chr3:10051595-10052197	76.39	LOC401052	-	Promoter
MACS_peak_165437	chr3:10327251-10327806	72.98	GHRLOS	+	Promoter
MACS_peak_165440	chr3:10335816-10336471	56.73	GHRL	-	Promoter
MACS_peak_165762	chr3:12327249-12327818	49	PPARG	+	Promoter
MACS_peak_165829	chr3:12800544-12801281	38.42	TMEM40	-	Promoter
MACS_peak_165832	chr3:12836323-12836689	56.03	CAND2	+	Promoter
MACS_peak_165930	chr3:13115589-13116211	144.52	IQSEC1	-	Promoter
MACS_peak_166399	chr3:15107183-15107475	56.03	MRPS25	-	Promoter
MACS_peak_166755	chr3:23373549-23373862	56.03	MIR548AC	+	Promoter
MACS_peak_166806	chr3:24145911-24146354	44.3	LOC152024	-	Promoter
MACS_peak_167084	chr3:31743740-31744301	49.6	OSBPL10-AS1	+	Promoter
MACS_peak_167136	chr3:32431975-32432657	35.39	CMTM7	+	Promoter
MACS_peak_167164	chr3:32737020-32737441	46.14	CNOT10	+	Promoter
MACS_peak_167219	chr3:33156193-33156600	39.81	CRTAP	+	Promoter
MACS_peak_167236	chr3:33261915-33262619	34.25	SUSD5	-	Promoter
MACS_peak_167457	chr3:38307535-38308072	37.55	SLC22A13	+	Promoter
MACS_peak_167530	chr3:38835104-38835616	39.19	SCN10A	-	Promoter
MACS_peak_167537	chr3:38993531-38993865	82.22	SCN11A	-	Promoter
MACS_peak_167611	chr3:40564829-40565143	111.08	ZNF621	+	Promoter
MACS_peak_167763	chr3:42847984-42848562	48.34	HIGD1A	-	Promoter
MACS_peak_167799	chr3:43326655-43327545	54.33	SNRK	+	Promoter
MACS_peak_167912	chr3:45018714-45019069	73.17	ZDHHC3	-	Promoter
MACS_peak_168037	chr3:46538845-46539392	36.91	RTP3	+	Promoter
MACS_peak_168047	chr3:46613954-46614596	43.98	TDGF1	+	Promoter
MACS_peak_168067	chr3:46717598-46718890	152.22	ALS2CL	-	Promoter
MACS_peak_168099	chr3:46905110-46905688	48.34	MYL3	-	Promoter
MACS_peak_168106	chr3:46917133-46917546	46.84	PTH1R	+	Promoter
MACS_peak_168107	chr3:46922552-46923226	69.82	PTH1R	+	Promoter
MACS_peak_168293	chr3:48265012-48265623	67.71	CAMP	+	Promoter
MACS_peak_168309	chr3:48413414-48413906	40.58	FBXW12	+	Promoter
MACS_peak_168324	chr3:48469739-48470158	38.88	PLXNB1	-	Promoter
MACS_peak_168353	chr3:48616175-48617007	86.33	MIR711	-	Promoter
MACS_peak_168510	chr3:49467619-49467976	64.43	NICN1	-	Promoter
MACS_peak_168567	chr3:49892689-49893198	39.39	TRAIP	-	Promoter
MACS_peak_168580	chr3:49942522-49943045	31.96	MST1R	-	Promoter
MACS_peak_168586	chr3:49975317-49975944	58.89	RBM6	+	Promoter
MACS_peak_168619	chr3:50193136-50193605	49.62	SEMA3F	+	Promoter
MACS_peak_168633	chr3:50229290-50229829	74.61	GNAT1	+	Promoter
MACS_peak_168654	chr3:50330668-50331019	48	IFRD2	-	Promoter
MACS_peak_168672	chr3:50389536-50389920	48	NPRL2	-	Promoter
MACS_peak_168777	chr3:51576360-51576918	42.85	RAD54L2	+	Promoter
MACS_peak_168835	chr3:51997701-51998247	30.66	PCBP4	-	Promoter
MACS_peak_168863	chr3:52100485-52100989	54.2	C3orf74	-	Promoter
MACS_peak_168972	chr3:52478285-52479021	57.8	SEMA3G	-	Promoter
MACS_peak_169034	chr3:52826913-52827767	107.61	ITIH3	+	Promoter
MACS_peak_169036	chr3:52829596-52830035	60.26	ITIH3	+	Promoter
MACS_peak_169383	chr3:56503668-56504052	40.37	ERC2	-	Promoter
MACS_peak_169602	chr3:59034427-59034969	30.88	C3orf67	-	Promoter
MACS_peak_169856	chr3:63537512-63538008	47.41	SYNPR-AS1	-	Promoter
MACS_peak_169869	chr3:63850966-63851803	109.31	THOC7	-	Promoter
MACS_peak_169881	chr3:64007878-64008463	34.64	PSMD6	-	Promoter
MACS_peak_170013	chr3:66025674-66026295	45.35	MAGI1	-	Promoter
MACS_peak_170166	chr3:69103246-69103896	37.14	TMF1	-	Promoter
MACS_peak_170377	chr3:71775045-71775616	35.46	EIF4E3	-	Promoter
MACS_peak_170481	chr3:72935612-72935935	121.21	GXYLT2	+	Promoter
MACS_peak_170774	chr3:79069394-79069939	43.75	ROBO1	-	Promoter
MACS_peak_170982	chr3:85433254-85433938	41.4	MIR5688	+	Promoter
MACS_peak_171280	chr3:98449988-98450670	47.98	ST3GAL6-AS1	-	Promoter
MACS_peak_171301	chr3:99534974-99535588	39.24	CMSS1	+	Promoter
MACS_peak_171371	chr3:101230609-101231154	50.83	SENP7	-	Promoter
MACS_peak_171374	chr3:101238142-101238467	82.22	FAM172BP	+	Promoter
MACS_peak_171388	chr3:101407365-101407848	41.23	RPL24	-	Promoter
MACS_peak_171584	chr3:107595954-107596411	43.19	LINC00635	-	Promoter
MACS_peak_171585	chr3:107601710-107602202	40.58	LINC00636	+	Promoter
MACS_peak_171767	chr3:112050408-112050750	64.43	CD200	+	Promoter
MACS_peak_171897	chr3:114343284-114343825	30.94	ZBTB20	-	Promoter
MACS_peak_172032	chr3:118892141-118892772	44.69	UPK1B	+	Promoter
MACS_peak_172086	chr3:119419943-119420642	53.55	MAATS1	+	Promoter
MACS_peak_172134	chr3:120313156-120313694	66.64	NDUFB4	+	Promoter
MACS_peak_172233	chr3:122511394-122511857	42.73	HSPBAP1	-	Promoter
MACS_peak_172255	chr3:122696899-122697349	103.28	SEMA5B	-	Promoter
MACS_peak_172356	chr3:123339026-123339673	50.34	MYLK	-	Promoter
MACS_peak_172585	chr3:125822444-125823208	69.81	ALDH1L1-AS1	+	Promoter
MACS_peak_172605	chr3:125897936-125898414	41.6	ALDH1L1-AS2	+	Promoter
MACS_peak_172775	chr3:126704904-126705590	54.46	PLXNA1	+	Promoter
MACS_peak_173102	chr3:128180300-128180775	34.92	DNAJB8-AS1	+	Promoter
MACS_peak_173118	chr3:128226574-128227211	44.3	LOC90246	+	Promoter
MACS_peak_173336	chr3:129326606-129327212	109.79	PLXND1	-	Promoter
MACS_peak_173365	chr3:129613215-129613795	48.2	LOC100507032	+	Promoter
MACS_peak_173723	chr3:136472659-136473457	53.62	STAG1	-	Promoter
MACS_peak_173885	chr3:139062424-139062796	48	MRPS22	+	Promoter
MACS_peak_174064	chr3:141944723-141945041	82.22	GK5	-	Promoter
MACS_peak_174303	chr3:148416218-148416694	41.74	AGTR1	+	Promoter
MACS_peak_174348	chr3:149095083-149095491	55.23	TM4SF1	-	Promoter
MACS_peak_174491	chr3:152017971-152018351	48	MBNL1	+	Promoter
MACS_peak_174621	chr3:155393989-155394475	34.21	PLCH1	-	Promoter
MACS_peak_174940	chr3:164914089-164914822	51.26	SLITRK3	-	Promoter
MACS_peak_174999	chr3:167372044-167372583	31.05	WDR49	-	Promoter
MACS_peak_175130	chr3:169900286-169900624	56.03	PHC3	-	Promoter
MACS_peak_175223	chr3:171179521-171179982	35.85	TNIK	-	Promoter
MACS_peak_175823	chr3:182509973-182510455	34.46	ATP11B	+	Promoter
MACS_peak_176033	chr3:183872219-183872833	33.03	DVL3	+	Promoter
MACS_peak_176062	chr3:183965615-183966064	36.68	ALG3	-	Promoter
MACS_peak_176282	chr3:185271219-185271843	116.44	LIPH	-	Promoter
MACS_peak_176418	chr3:186329891-186330437	36.98	AHSG	+	Promoter
MACS_peak_176422	chr3:186358045-186358806	49.47	FETUB	+	Promoter
MACS_peak_176548	chr3:187870258-187870758	33.33	LPP	+	Promoter
MACS_peak_176931	chr3:193712802-193713358	72.88	LOC100128023	-	Promoter
MACS_peak_177048	chr3:194120815-194121337	38.52	GP5	-	Promoter
MACS_peak_177508	chr3:196015333-196015755	79.36	PCYT1A	-	Promoter
MACS_peak_177858	chr3:197675057-197675598	58.59	RPL35A	+	Promoter
MACS_peak_177859	chr3:197685428-197686199	76.56	IQCG	-	Promoter
MACS_peak_177910	chr4:468731-469086	64.43	ABCA11P	-	Promoter
MACS_peak_177914	chr4:494857-495485	38.41	ZNF721	-	Promoter
MACS_peak_178012	chr4:776442-777132	68.47	LOC100129917	-	Promoter
MACS_peak_178068	chr4:926707-927344	44.3	GAK	-	Promoter
MACS_peak_178143	chr4:1166764-1167282	32.25	SPON2	-	Promoter
MACS_peak_178190	chr4:1338914-1339322	55.23	UVSSA	+	Promoter
MACS_peak_178396	chr4:2012521-2013203	35.39	WHSC2	-	Promoter
MACS_peak_178594	chr4:2756578-2757140	49.53	TNIP2	-	Promoter
MACS_peak_178615	chr4:2814613-2815194	34.87	SH3BP2	+	Promoter
MACS_peak_178806	chr4:3442286-3443257	55.78	HGFAC	+	Promoter
MACS_peak_178998	chr4:4290344-4290681	48	ZBTB49	+	Promoter
MACS_peak_179285	chr4:5926216-5926700	34.33	MIR378D1	-	Promoter
MACS_peak_180107	chr4:8201633-8202080	36.82	SH3TC1	+	Promoter
MACS_peak_180385	chr4:10022155-10022999	70.8	SLC2A9	-	Promoter
MACS_peak_180873	chr4:20528712-20529320	60.43	MIR218-1	+	Promoter
MACS_peak_181074	chr4:24913496-24914225	51.52	CCDC149	-	Promoter
MACS_peak_181131	chr4:25655566-25656028	35.78	SLC34A2	+	Promoter
MACS_peak_181164	chr4:25866218-25866782	35.87	SEL1L3	-	Promoter
MACS_peak_181546	chr4:36247533-36248048	38.99	ARAP2	-	Promoter
MACS_peak_181590	chr4:37584988-37585481	63	C4orf19	+	Promoter
MACS_peak_181591	chr4:37585768-37586566	89.35	C4orf19	+	Promoter
MACS_peak_181801	chr4:39980603-39981467	55.93	PDS5A	-	Promoter
MACS_peak_181877	chr4:40517938-40518444	46.63	RBM47	-	Promoter
MACS_peak_181965	chr4:41256734-41257361	44.95	UCHL1	+	Promoter
MACS_peak_182357	chr4:53579628-53580445	72.85	SNORA26	+	Promoter
MACS_peak_182554	chr4:57372186-57372781	34.07	ARL9	+	Promoter
MACS_peak_182928	chr4:71457052-71457565	32.55	AMBN	+	Promoter
MACS_peak_182930	chr4:71534178-71534818	44.1	IGJ	-	Promoter
MACS_peak_182983	chr4:72904559-72905182	32.55	NPFFR2	+	Promoter
MACS_peak_183087	chr4:76554660-76555202	58.51	CDKL2	-	Promoter
MACS_peak_183091	chr4:76600413-76601206	47.52	G3BP2	-	Promoter
MACS_peak_183329	chr4:82125707-82126446	44.44	PRKG2	-	Promoter
MACS_peak_183421	chr4:83721929-83722375	36.89	SCD5	-	Promoter
MACS_peak_183616	chr4:88311237-88311762	31.84	HSD17B11	-	Promoter
MACS_peak_183660	chr4:89152204-89152763	36.17	ABCG2	-	Promoter
MACS_peak_183731	chr4:90757241-90757761	38.65	SNCA	-	Promoter
MACS_peak_183850	chr4:95371585-95372324	79.3	PDLIM5	+	Promoter
MACS_peak_183876	chr4:95680015-95680548	67.12	BMPR1B	+	Promoter
MACS_peak_183889	chr4:95972382-95972784	91.28	BMPR1B	+	Promoter
MACS_peak_184025	chr4:99580284-99580867	47.98	TSPAN5	-	Promoter
MACS_peak_184045	chr4:99914638-99915293	43.16	METAP1	+	Promoter
MACS_peak_184090	chr4:101595479-101595828	73.17	EMCN-IT3	-	Promoter
MACS_peak_184091	chr4:101596666-101597107	37.25	EMCN-IT3	-	Promoter
MACS_peak_184142	chr4:103247310-103247963	64.12	SLC39A8	-	Promoter
MACS_peak_184176	chr4:103941382-103942174	47.58	SLC9B1	-	Promoter
MACS_peak_184214	chr4:106065901-106066208	64.43	TET2	+	Promoter
MACS_peak_184284	chr4:108745015-108745472	36.12	SGMS2	+	Promoter
MACS_peak_184341	chr4:109682846-109683518	42.11	AGXT2L1	-	Promoter
MACS_peak_184601	chr4:115518682-115519128	36.89	UGT8	+	Promoter
MACS_peak_184724	chr4:120222193-120222821	58.81	C4orf3	-	Promoter
MACS_peak_185082	chr4:130017913-130018556	50.62	C4orf33	+	Promoter
MACS_peak_185295	chr4:139162703-139163118	39.19	SLC7A11	-	Promoter
MACS_peak_185567	chr4:144256327-144256853	45.12	GAB1	+	Promoter
MACS_peak_185611	chr4:146102778-146103445	55.84	OTUD4	-	Promoter
MACS_peak_185627	chr4:146538298-146538734	44.87	MMAA	+	Promoter
MACS_peak_185715	chr4:148536654-148537713	50.94	TMEM184C	+	Promoter
MACS_peak_185813	chr4:150998147-150999077	64.75	DCLK2	+	Promoter
MACS_peak_185990	chr4:153702515-153702899	48	TIGD4	-	Promoter
MACS_peak_186000	chr4:153864487-153865034	43.61	FHDC1	+	Promoter
MACS_peak_186030	chr4:154125408-154125842	52.72	TRIM2	+	Promoter
MACS_peak_186031	chr4:154126450-154126821	48	TRIM2	+	Promoter
MACS_peak_186247	chr4:159442605-159443041	60.57	RXFP1	+	Promoter
MACS_peak_186275	chr4:159955570-159956418	33.02	C4orf45	-	Promoter
MACS_peak_186430	chr4:164088315-164088754	52.26	NAF1	-	Promoter
MACS_peak_186497	chr4:165899226-165899932	53.06	TRIM61	-	Promoter
MACS_peak_186728	chr4:170924505-170924869	56.03	MFAP3L	-	Promoter
MACS_peak_187401	chr4:183243865-183244511	64.7	TENM3	+	Promoter
MACS_peak_187628	chr4:184364106-184364509	64.09	CDKN2AIP	+	Promoter
MACS_peak_187918	chr4:185767157-185767982	58.45	LOC731424	-	Promoter
MACS_peak_188032	chr4:186315809-186316404	34.07	ANKRD37	+	Promoter
MACS_peak_188039	chr4:186349101-186349615	32.49	UFSP2	-	Promoter
MACS_peak_188112	chr4:186732772-186733364	47.34	SORBS2	-	Promoter
MACS_peak_189406	chr5:1798489-1799086	54.01	MRPL36	-	Promoter
MACS_peak_190970	chr5:12573922-12574311	101.19	TAG	+	Promoter
MACS_peak_190971	chr5:12574705-12575299	34.13	TAG	+	Promoter
MACS_peak_191278	chr5:16510296-16510789	33.77	FAM134B	-	Promoter
MACS_peak_192253	chr5:36242824-36243363	37.42	NADKD1	-	Promoter
MACS_peak_192437	chr5:39272370-39272857	40.94	FYB	-	Promoter
MACS_peak_192499	chr5:40800251-40800657	72.43	PRKAA1	-	Promoter
MACS_peak_192587	chr5:43039453-43039899	36.89	ANXA2R	-	Promoter
MACS_peak_192970	chr5:56510620-56511135	45.94	GPBP1	+	Promoter
MACS_peak_193168	chr5:61713695-61714169	41.89	IPO11	+	Promoter
MACS_peak_193262	chr5:64859994-64860596	46.64	PPWD1	+	Promoter
MACS_peak_193273	chr5:65019216-65019682	49.88	SGTB	-	Promoter
MACS_peak_193404	chr5:67584800-67585296	40.3	PIK3R1	+	Promoter
MACS_peak_193638	chr5:72744891-72745428	58.94	FOXD1	-	Promoter
MACS_peak_193722	chr5:74061245-74062206	162.97	GFM2	-	Promoter
MACS_peak_193768	chr5:75013805-75014433	44.88	POC5	-	Promoter
MACS_peak_194123	chr5:79782893-79783461	56.31	FAM151B	+	Promoter
MACS_peak_194135	chr5:79947467-79948037	96.57	MTRNR2L2	-	Promoter
MACS_peak_194228	chr5:81601172-81601584	32.35	ATP6AP1L	+	Promoter
MACS_peak_195125	chr5:110849070-110849625	36.42	STARD4	-	Promoter
MACS_peak_195685	chr5:125929557-125930127	48.93	ALDH7A1	-	Promoter
MACS_peak_195736	chr5:126368007-126368662	36.86	2014-03-03	-	Promoter
MACS_peak_195833	chr5:129083287-129083973	54.46	KIAA1024L	+	Promoter
MACS_peak_195928	chr5:131410226-131410696	42.19	CSF2	+	Promoter
MACS_peak_195959	chr5:131706688-131707027	64.43	LOC553103	-	Promoter
MACS_peak_195966	chr5:131892047-131892407	64.43	RAD50	+	Promoter
MACS_peak_195979	chr5:132009623-132010181	36.24	IL4	+	Promoter
MACS_peak_195980	chr5:132010565-132010873	56.03	IL4	+	Promoter
MACS_peak_196255	chr5:134180309-134180836	45.05	C5orf24	+	Promoter
MACS_peak_196261	chr5:134239305-134239823	38.79	PCBD2	+	Promoter
MACS_peak_196266	chr5:134262624-134263260	37.94	MIR4461	+	Promoter
MACS_peak_196382	chr5:135169093-135169644	50.37	SLC25A48	+	Promoter
MACS_peak_196514	chr5:137668646-137669141	40.37	CDC25C	-	Promoter
MACS_peak_196557	chr5:137911673-137912251	78.79	HSPA9	-	Promoter
MACS_peak_196629	chr5:138676277-138676776	70.52	PAIP2	+	Promoter
MACS_peak_196639	chr5:138740579-138741130	30.39	SPATA24	-	Promoter
MACS_peak_196746	chr5:139683656-139684135	41.52	PFDN1	-	Promoter
MACS_peak_196772	chr5:140045067-140045840	42.49	WDR55	+	Promoter
MACS_peak_196957	chr5:141393330-141393893	88.76	GNPDA1	-	Promoter
MACS_peak_197026	chr5:141994752-141995211	35.99	FGF1	-	Promoter
MACS_peak_197111	chr5:143191584-143192151	49.15	HMHB1	+	Promoter
MACS_peak_197166	chr5:145216021-145216449	53.28	PRELID2	-	Promoter
MACS_peak_197282	chr5:147256430-147256945	32.43	SCGB3A2	+	Promoter
MACS_peak_197368	chr5:148808286-148808627	48	MIR145	+	Promoter
MACS_peak_197531	chr5:149737929-149738490	42.65	TCOF1	+	Promoter
MACS_peak_197565	chr5:149887533-149887890	64.43	NDST1	+	Promoter
MACS_peak_197611	chr5:150224725-150225406	48.04	IRGM	+	Promoter
MACS_peak_197802	chr5:153859473-153859901	31.29	HAND1	-	Promoter
MACS_peak_197929	chr5:156570382-156570896	53.35	MED7	-	Promoter
MACS_peak_197997	chr5:157169142-157169959	58.98	LSM11	+	Promoter
MACS_peak_198104	chr5:158637995-158638580	34.64	RNF145	-	Promoter
MACS_peak_198146	chr5:159436995-159437575	34.93	TTC1	+	Promoter
MACS_peak_198790	chr5:169724226-169724952	51.72	LCP2	-	Promoter
MACS_peak_199011	chr5:171434737-171435159	70.53	FBXW11	-	Promoter
MACS_peak_199718	chr5:175876196-175876685	34.02	FAF2	+	Promoter
MACS_peak_199884	chr5:176513231-176513605	48	FGFR4	+	Promoter
MACS_peak_199923	chr5:176732306-176732704	91.57	RAB24	-	Promoter
MACS_peak_199943	chr5:176784390-176785290	103.21	RGS14	+	Promoter
MACS_peak_200052	chr5:177558916-177559211	56.03	RMND5B	+	Promoter
MACS_peak_200541	chr5:179072448-179072973	38.32	C5orf60	-	Promoter
MACS_peak_200554	chr5:179158739-179159361	32.6	MAML1	+	Promoter
MACS_peak_200615	chr5:179335432-179335920	40.87	TBC1D9B	-	Promoter
MACS_peak_200616	chr5:179336533-179337453	65.41	TBC1D9B	-	Promoter
MACS_peak_200799	chr5:179919096-179919736	44.1	CNOT6	+	Promoter
MACS_peak_200889	chr5:180335372-180335876	39.74	BTNL8	+	Promoter
MACS_peak_201642	chr6:3119744-3120403	42.91	BPHL	+	Promoter
MACS_peak_202329	chr6:7314892-7315812	79.18	SSR1	-	Promoter
MACS_peak_202487	chr6:8434296-8434791	47.49	LOC100506207	+	Promoter
MACS_peak_202732	chr6:11381989-11382717	45.09	NEDD9	-	Promoter
MACS_peak_202926	chr6:13572987-13573681	68.14	SIRT5	+	Promoter
MACS_peak_203221	chr6:16140887-16141378	47.81	MIR4639	+	Promoter
MACS_peak_203241	chr6:16239766-16240167	47.91	GMPR	+	Promoter
MACS_peak_203902	chr6:24493133-24493884	37.68	ALDH5A1	+	Promoter
MACS_peak_203935	chr6:24774314-24775021	53	GMNN	+	Promoter
MACS_peak_203950	chr6:24879062-24879723	42.78	FAM65B	-	Promoter
MACS_peak_204012	chr6:25831241-25831547	56.03	SLC17A1	-	Promoter
MACS_peak_204043	chr6:26214893-26215384	40.65	HIST1H2AE	+	Promoter
MACS_peak_204063	chr6:26438837-26439323	41.01	BTN3A3	+	Promoter
MACS_peak_204100	chr6:27101479-27102052	35.34	HIST1H2BJ	-	Promoter
MACS_peak_204101	chr6:27102211-27102741	44.83	HIST1H2BJ	-	Promoter
MACS_peak_204143	chr6:27357123-27357613	33.95	ZNF391	+	Promoter
MACS_peak_204215	chr6:27838887-27839327	37.32	HIST1H3I	-	Promoter
MACS_peak_204341	chr6:29363753-29364145	48	OR12D2	+	Promoter
MACS_peak_204467	chr6:30656823-30657417	34.13	PPP1R18	-	Promoter
MACS_peak_204468	chr6:30659367-30660005	44.23	NRM	-	Promoter
MACS_peak_204492	chr6:30875103-30875638	31.27	GTF2H4	+	Promoter
MACS_peak_204495	chr6:30879735-30880586	44.24	VARS2	+	Promoter
MACS_peak_204519	chr6:31086943-31087387	37.03	CDSN	-	Promoter
MACS_peak_204545	chr6:31164230-31164818	34.47	HCG27	+	Promoter
MACS_peak_204586	chr6:31624207-31624811	39.86	APOM	+	Promoter
MACS_peak_204587	chr6:31629764-31630549	30.42	C6orf47	-	Promoter
MACS_peak_204599	chr6:31682958-31683534	95.86	LY6G6E	-	Promoter
MACS_peak_204618	chr6:31775840-31776467	58.89	LSM2	-	Promoter
MACS_peak_204620	chr6:31793882-31794464	41.25	HSPA1B	+	Promoter
MACS_peak_204641	chr6:31894879-31895526	31.32	C2	+	Promoter
MACS_peak_204642	chr6:31895540-31896041	47.02	C2	+	Promoter
MACS_peak_204739	chr6:32812813-32813169	56.03	PSMB8	-	Promoter
MACS_peak_204740	chr6:32813409-32813871	50.22	PSMB8	-	Promoter
MACS_peak_204743	chr6:32819763-32820191	31.29	PSMB9	+	Promoter
MACS_peak_204771	chr6:33169475-33169794	56.03	SLC39A7	+	Promoter
MACS_peak_204779	chr6:33243699-33244321	45.28	B3GALT4	+	Promoter
MACS_peak_204811	chr6:33406081-33406425	64.43	MIR5004	+	Promoter
MACS_peak_204844	chr6:33549811-33550234	38.57	GGNBP1	+	Promoter
MACS_peak_204845	chr6:33551232-33551769	31.16	GGNBP1	+	Promoter
MACS_peak_204945	chr6:33864114-33864668	30.23	LOC100507584	-	Promoter
MACS_peak_205008	chr6:34077797-34078310	32.55	GRM4	-	Promoter
MACS_peak_205046	chr6:34394972-34395512	44.11	RPS10-NUDT3	-	Promoter
MACS_peak_205154	chr6:35225470-35226434	50.08	ZNF76	+	Promoter
MACS_peak_205224	chr6:35704735-35705156	127.72	LOC285847	-	Promoter
MACS_peak_205407	chr6:36922317-36922969	95.79	PI16	+	Promoter
MACS_peak_205480	chr6:37320487-37321101	45.82	RNF8	+	Promoter
MACS_peak_205504	chr6:37466128-37466965	33.51	CCDC167	-	Promoter
MACS_peak_205753	chr6:39693262-39693836	55.83	KIF6	-	Promoter
MACS_peak_205755	chr6:39760705-39761466	56.06	DAAM2	+	Promoter
MACS_peak_205854	chr6:41253506-41254259	31.87	TREM1	-	Promoter
MACS_peak_205953	chr6:41715793-41716316	76.29	PGC	-	Promoter
MACS_peak_206137	chr6:42945701-42946241	58.68	PEX6	-	Promoter
MACS_peak_206138	chr6:42950485-42951185	67.65	PPP2R5D	+	Promoter
MACS_peak_206149	chr6:42990132-42990553	53.95	RRP36	+	Promoter
MACS_peak_206231	chr6:43266759-43267875	78.88	SLC22A7	+	Promoter
MACS_peak_206245	chr6:43399762-43400650	81.68	ABCC10	+	Promoter
MACS_peak_206270	chr6:43544530-43545065	51.62	XPO5	-	Promoter
MACS_peak_206393	chr6:44222357-44222794	37.54	MIR4647	-	Promoter
MACS_peak_206576	chr6:46653616-46654082	35.51	TDRD6	+	Promoter
MACS_peak_206782	chr6:52862065-52862730	70.59	GSTA4	-	Promoter
MACS_peak_206813	chr6:53214537-53215171	44.49	ELOVL5	-	Promoter
MACS_peak_207202	chr6:71121809-71122262	67.07	FAM135A	+	Promoter
MACS_peak_207303	chr6:73936062-73936802	38.26	KHDC1L	-	Promoter
MACS_peak_207315	chr6:74070458-74070998	51.23	KHDC3L	+	Promoter
MACS_peak_207330	chr6:74162585-74163174	34.41	MB21D1	-	Promoter
MACS_peak_207331	chr6:74163739-74164337	33.91	MB21D1	-	Promoter
MACS_peak_207407	chr6:75954823-75955277	36.33	COX7A2	-	Promoter
MACS_peak_207721	chr6:88181659-88182294	58.26	SLC35A1	+	Promoter
MACS_peak_207813	chr6:89788542-89788834	56.03	PNRC1	+	Promoter
MACS_peak_207851	chr6:90024324-90024964	37.71	GABRR2	-	Promoter
MACS_peak_208215	chr6:99842719-99843356	89.09	COQ3	-	Promoter
MACS_peak_208380	chr6:105586348-105586711	48	BVES-AS1	+	Promoter
MACS_peak_208522	chr6:107434854-107435416	35.99	BEND3	-	Promoter
MACS_peak_208626	chr6:108583589-108584482	67.26	SNX3	-	Promoter
MACS_peak_208690	chr6:109448748-109449247	47.18	CEP57L1	+	Promoter
MACS_peak_208702	chr6:109614766-109615197	37.98	CCDC162P	+	Promoter
MACS_peak_208802	chr6:111194147-111194755	92.21	AMD1	+	Promoter
MACS_peak_208806	chr6:111277627-111278326	40.53	GTF3C6	+	Promoter
MACS_peak_208872	chr6:112080915-112081427	46.17	FYN	-	Promoter
MACS_peak_209028	chr6:116832865-116833453	34.47	FAM26E	+	Promoter
MACS_peak_209031	chr6:116868050-116868742	54.04	BET3L	-	Promoter
MACS_peak_209036	chr6:116990820-116991375	30.17	ZUFSP	-	Promoter
MACS_peak_209207	chr6:121755162-121755650	48.05	GJA1	+	Promoter
MACS_peak_209335	chr6:126109667-126110128	58.1	NCOA7	+	Promoter
MACS_peak_209497	chr6:130545633-130546182	30.5	SAMD3	-	Promoter
MACS_peak_209596	chr6:132910312-132910664	48	TAAR5	-	Promoter
MACS_peak_209738	chr6:135272668-135273302	58.34	ALDH8A1	-	Promoter
MACS_peak_210611	chr6:150069277-150070309	84.84	PCMT1	+	Promoter
MACS_peak_210612	chr6:150071828-150072221	40.37	PCMT1	+	Promoter
MACS_peak_210629	chr6:150183304-150183891	34.53	LOC100652739	+	Promoter
MACS_peak_210632	chr6:150208913-150209798	74.76	LOC100652739	+	Promoter
MACS_peak_210633	chr6:150218757-150219153	111.08	RAET1E	-	Promoter
MACS_peak_210663	chr6:150462016-150462688	48.64	PPP1R14C	+	Promoter
MACS_peak_210868	chr6:151644319-151644841	38.52	AKAP12	+	Promoter
MACS_peak_211007	chr6:153018239-153018751	32.61	MYCT1	+	Promoter
MACS_peak_211023	chr6:153453831-153454417	40.99	RGS17	-	Promoter
MACS_peak_211448	chr6:157745426-157746039	33.08	TMEM242	-	Promoter
MACS_peak_211492	chr6:157947330-157948263	45.81	MIR3692	+	Promoter
MACS_peak_211804	chr6:159279168-159280063	41.95	OSTCP1	-	Promoter
MACS_peak_213152	chr6:167371339-167371958	59.53	RNASET2	-	Promoter
MACS_peak_213156	chr6:167410969-167411462	40.51	FGFR1OP	+	Promoter
MACS_peak_213405	chr6:168418174-168418740	64.04	KIF25	+	Promoter
MACS_peak_213431	chr6:168478547-168479167	38.88	FRMD1	-	Promoter
MACS_peak_214121	chr6:170614465-170615116	50.06	FAM120B	+	Promoter
MACS_peak_214449	chr7:767588-768281	47.27	PRKAR1B	-	Promoter
MACS_peak_214554	chr7:1015315-1015875	36.11	COX19	-	Promoter
MACS_peak_214751	chr7:1501066-1501742	110.09	MICALL2	-	Promoter
MACS_peak_214781	chr7:1596311-1596704	40.37	TMEM184A	-	Promoter
MACS_peak_214784	chr7:1610492-1611183	68.39	KIAA1908	+	Promoter
MACS_peak_215011	chr7:2273134-2273716	70.37	MAD1L1	-	Promoter
MACS_peak_215117	chr7:2549979-2550904	141.34	LFNG	+	Promoter
MACS_peak_215118	chr7:2555526-2556485	62.86	LFNG	+	Promoter
MACS_peak_215908	chr7:5570991-5571548	57.23	ACTB	-	Promoter
MACS_peak_215997	chr7:6099152-6099624	35.11	EIF2AK1	-	Promoter
MACS_peak_216034	chr7:6313478-6314011	31.39	CYTH3	-	Promoter
MACS_peak_216689	chr7:20866643-20867220	41.58	RPL23P8	+	Promoter
MACS_peak_216812	chr7:22397039-22397493	43.42	RAPGEF5	-	Promoter
MACS_peak_216907	chr7:23636087-23636591	95.88	CCDC126	+	Promoter
MACS_peak_217068	chr7:25989314-25989950	44.36	MIR148A	-	Promoter
MACS_peak_217379	chr7:29233321-29233665	48	CHN2	+	Promoter
MACS_peak_217449	chr7:30028114-30028491	64.43	SCRN1	-	Promoter
MACS_peak_217492	chr7:30517010-30517558	50.6	NOD1	-	Promoter
MACS_peak_217525	chr7:30790551-30791189	58.03	INMT-FAM188B	+	Promoter
MACS_peak_217561	chr7:30949819-30950390	41.97	AQP1	+	Promoter
MACS_peak_217620	chr7:31380121-31380850	33.01	NEUROD6	-	Promoter
MACS_peak_217795	chr7:34796984-34797563	34.99	NPSR1-AS1	-	Promoter
MACS_peak_217806	chr7:35078475-35079290	119.87	DPY19L1	-	Promoter
MACS_peak_218415	chr7:44141614-44142488	43.03	AEBP1	+	Promoter
MACS_peak_218416	chr7:44143086-44143699	45.88	AEBP1	+	Promoter
MACS_peak_218505	chr7:44580658-44581449	82.34	NPC1L1	-	Promoter
MACS_peak_218511	chr7:44615361-44615701	56.03	DDX56	-	Promoter
MACS_peak_218540	chr7:44786542-44786992	36.61	ZMIZ2	+	Promoter
MACS_peak_218589	chr7:45129626-45130209	62.54	NACAD	-	Promoter
MACS_peak_218869	chr7:47694305-47695026	105.02	C7orf65	+	Promoter
MACS_peak_219576	chr7:56018304-56018642	48	MRPS17	+	Promoter
MACS_peak_219589	chr7:56116846-56117389	43.9	CCT6A	+	Promoter
MACS_peak_219602	chr7:56172457-56173223	31.27	CHCHD2	-	Promoter
MACS_peak_220297	chr7:70770341-70771090	43.85	MIR3914-2	+	Promoter
MACS_peak_220580	chr7:73275687-73276087	40.37	WBSCR28	+	Promoter
MACS_peak_220871	chr7:75442743-75443379	58.18	CCL24	-	Promoter
MACS_peak_220915	chr7:75625512-75626044	37.87	TMEM120A	-	Promoter
MACS_peak_220972	chr7:75989605-75990117	32.61	YWHAG	-	Promoter
MACS_peak_220982	chr7:76054337-76054986	50.2	ZP3	+	Promoter
MACS_peak_221006	chr7:77046069-77046694	66.48	PION	-	Promoter
MACS_peak_221021	chr7:77164383-77165413	92.09	PTPN12	+	Promoter
MACS_peak_221253	chr7:82073838-82074620	30.56	CACNA2D1	-	Promoter
MACS_peak_221609	chr7:94138083-94138614	44.76	CASD1	+	Promoter
MACS_peak_221694	chr7:96340621-96341100	48.79	SHFM1	-	Promoter
MACS_peak_221857	chr7:98029108-98029505	40.37	BAIAP2L1	-	Promoter
MACS_peak_222112	chr7:99101133-99101787	36.91	ZKSCAN5	+	Promoter
MACS_peak_222140	chr7:99474060-99474639	34.99	OR2AE1	-	Promoter
MACS_peak_222182	chr7:99700053-99700689	37.94	MCM7	-	Promoter
MACS_peak_222195	chr7:99754920-99755431	46.25	C7orf43	-	Promoter
MACS_peak_222273	chr7:100239796-100240495	90.89	TFR2	-	Promoter
MACS_peak_222328	chr7:100426595-100427295	34.45	EPHB4	-	Promoter
MACS_peak_222339	chr7:100465666-100466468	104.77	TRIP6	+	Promoter
MACS_peak_222385	chr7:100768295-100768757	35.78	SERPINE1	+	Promoter
MACS_peak_222392	chr7:100796665-100797293	58.81	AP1S1	+	Promoter
MACS_peak_222395	chr7:100802133-100802782	72	MIR4653	+	Promoter
MACS_peak_222396	chr7:100802930-100803496	115	MIR4653	+	Promoter
MACS_peak_222442	chr7:100965759-100966259	33.33	RABL5	-	Promoter
MACS_peak_222747	chr7:101928378-101928956	41.51	SH2B2	+	Promoter
MACS_peak_222940	chr7:105319031-105319705	62.43	ATXN7L1	-	Promoter
MACS_peak_223328	chr7:116312789-116313320	31.5	MET	+	Promoter
MACS_peak_223348	chr7:116591870-116592380	32.73	ST7	+	Promoter
MACS_peak_223389	chr7:117118881-117119425	30.77	CFTR	+	Promoter
MACS_peak_223823	chr7:128549527-128550144	32.87	KCP	-	Promoter
MACS_peak_224004	chr7:129984935-129985312	56.03	CPA5	+	Promoter
MACS_peak_224384	chr7:134233522-134234191	36.09	AKR1B15	+	Promoter
MACS_peak_224415	chr7:134853412-134854190	36.31	C7orf49	-	Promoter
MACS_peak_224590	chr7:137637495-137637968	35.05	LOC100130880	+	Promoter
MACS_peak_224727	chr7:138719569-138719955	40.37	ZC3HAV1L	-	Promoter
MACS_peak_224928	chr7:139878114-139878503	40.37	JHDM1D	-	Promoter
MACS_peak_224978	chr7:140180008-140180614	33.47	MKRN1	-	Promoter
MACS_peak_225084	chr7:141249795-141250194	56.03	AGK	+	Promoter
MACS_peak_225183	chr7:142636081-142636658	35.1	C7orf34	+	Promoter
MACS_peak_225220	chr7:143058131-143058763	38.17	FAM131B	-	Promoter
MACS_peak_225248	chr7:143701303-143701699	48	OR6B1	+	Promoter
MACS_peak_225252	chr7:143771247-143771745	40.16	OR2A25	+	Promoter
MACS_peak_225623	chr7:148821586-148822066	34.59	ZNF398	+	Promoter
MACS_peak_225657	chr7:148979765-148980445	118.32	LOC155060	+	Promoter
MACS_peak_225691	chr7:149195523-149196523	54.13	ZNF746	-	Promoter
MACS_peak_225720	chr7:149471697-149472269	48.78	ZNF467	-	Promoter
MACS_peak_225763	chr7:149567878-149568603	39.07	ATP6V0E2	+	Promoter
MACS_peak_225773	chr7:150022173-150022555	40.37	ACTR3C	-	Promoter
MACS_peak_225796	chr7:150099988-150100843	32.71	LOC728743	+	Promoter
MACS_peak_225817	chr7:150212742-150213108	40.37	GIMAP7	+	Promoter
MACS_peak_227398	chr7:157128310-157129060	56.81	DNAJB6	+	Promoter
MACS_peak_228774	chr8:1993576-1994154	41.51	MYOM2	+	Promoter
MACS_peak_229786	chr8:9006769-9007472	40.3	PPP1R3B	-	Promoter
MACS_peak_230069	chr8:10511507-10511827	56.03	RP1L1	-	Promoter
MACS_peak_230259	chr8:11323167-11323735	42.17	FAM167A	-	Promoter
MACS_peak_230288	chr8:11433189-11433916	33.1	LINC00208	+	Promoter
MACS_peak_230365	chr8:11723946-11724684	57.65	CTSB	-	Promoter
MACS_peak_230366	chr8:11726428-11727250	52.11	CTSB	-	Promoter
MACS_peak_230578	chr8:16051470-16051858	40.37	MSR1	-	Promoter
MACS_peak_230671	chr8:17352557-17352924	40.37	SLC7A2	+	Promoter
MACS_peak_231144	chr8:21880908-21881377	42.27	NPM2	+	Promoter
MACS_peak_231154	chr8:21912285-21913008	45.39	EPB49	+	Promoter
MACS_peak_231185	chr8:22000828-22001338	61.38	REEP4	-	Promoter
MACS_peak_231304	chr8:22497991-22498946	69.74	FLJ14107	-	Promoter
MACS_peak_231380	chr8:22853148-22853621	49.28	RHOBTB2	+	Promoter
MACS_peak_231394	chr8:22928634-22929786	57.78	TNFRSF10B	-	Promoter
MACS_peak_231396	chr8:22941294-22941881	94.58	LOC254896	+	Promoter
MACS_peak_231501	chr8:23541040-23541843	53.3	NKX3-1	-	Promoter
MACS_peak_231818	chr8:27693736-27694396	36.58	PBK	-	Promoter
MACS_peak_231823	chr8:27744373-27744946	35.34	MIR4287	-	Promoter
MACS_peak_232250	chr8:33331691-33332013	48	FUT10	-	Promoter
MACS_peak_232253	chr8:33343664-33344078	39.26	MAK16	+	Promoter
MACS_peak_232358	chr8:36641646-36642066	70.77	KCNU1	+	Promoter
MACS_peak_232455	chr8:37652632-37653270	31.77	GPR124	+	Promoter
MACS_peak_232478	chr8:37707773-37708443	42.23	BRF2	-	Promoter
MACS_peak_232493	chr8:37824797-37825356	64.68	ADRB3	-	Promoter
MACS_peak_232513	chr8:38009409-38009756	48	STAR	-	Promoter
MACS_peak_232518	chr8:38032389-38033018	44.82	BAG4	+	Promoter
MACS_peak_232519	chr8:38035802-38036299	33.52	LSM1	-	Promoter
MACS_peak_232973	chr8:42194301-42194610	64.43	POLB	+	Promoter
MACS_peak_233073	chr8:42946837-42947607	62.27	SGK196	+	Promoter
MACS_peak_233949	chr8:57232947-57233482	31.27	SDR16C5	-	Promoter
MACS_peak_234492	chr8:67838168-67838977	59.52	SNHG6	-	Promoter
MACS_peak_234508	chr8:67975391-67976103	66.68	COPS5	-	Promoter
MACS_peak_234553	chr8:68658814-68659236	38.65	CPA6	-	Promoter
MACS_peak_234864	chr8:74889278-74889801	31.96	TMEM70	+	Promoter
MACS_peak_234897	chr8:75512309-75512845	31.22	FLJ39080	+	Promoter
MACS_peak_235014	chr8:80681538-80682092	30.23	HEY1	-	Promoter
MACS_peak_235039	chr8:81151909-81152537	58.81	MIR5708	+	Promoter
MACS_peak_235228	chr8:86131617-86132138	38.59	C8orf59	-	Promoter
MACS_peak_235238	chr8:86376837-86377439	39.98	CA2	+	Promoter
MACS_peak_235470	chr8:94178190-94178745	43.06	C8orf87	-	Promoter
MACS_peak_235523	chr8:95231172-95231827	36.86	CDH17	-	Promoter
MACS_peak_235970	chr8:101735864-101736489	38.58	PABPC1	-	Promoter
MACS_peak_236114	chr8:103562810-103563354	43.82	ODF1	+	Promoter
MACS_peak_236163	chr8:104031570-104032008	37.46	ATP6V1C1	+	Promoter
MACS_peak_236624	chr8:117769764-117770364	40.1	EIF3H	-	Promoter
MACS_peak_236640	chr8:118147145-118147684	37.42	SLC30A8	+	Promoter
MACS_peak_236646	chr8:118531395-118531927	37.87	MED30	+	Promoter
MACS_peak_236761	chr8:120845674-120846390	45.82	TAF2	-	Promoter
MACS_peak_236991	chr8:124255464-124255894	38.05	C8orf76	-	Promoter
MACS_peak_237025	chr8:124665752-124666677	46.23	KLHL38	-	Promoter
MACS_peak_237387	chr8:129162148-129162849	60.35	MIR1208	+	Promoter
MACS_peak_237560	chr8:132914875-132915428	30.28	EFR3A	+	Promoter
MACS_peak_237599	chr8:133494109-133494599	40.72	KCNQ3	-	Promoter
MACS_peak_238468	chr8:141520007-141520546	31.05	CHRAC1	+	Promoter
MACS_peak_238674	chr8:142351431-142351835	63.98	LOC731779	+	Promoter
MACS_peak_239244	chr8:143809840-143810344	54.2	LOC100288181	-	Promoter
MACS_peak_239252	chr8:143824442-143824784	56.03	SLURP1	-	Promoter
MACS_peak_239296	chr8:143960274-143960795	32.08	CYP11B1	-	Promoter
MACS_peak_239299	chr8:143997948-143998375	45.63	CYP11B2	-	Promoter
MACS_peak_239300	chr8:143999022-143999402	40.37	CYP11B2	-	Promoter
MACS_peak_239330	chr8:144101088-144101595	39.53	LOC100133669	-	Promoter
MACS_peak_239339	chr8:144121537-144122332	53.81	C8orf31	+	Promoter
MACS_peak_239434	chr8:144350567-144351035	57.43	GLI4	+	Promoter
MACS_peak_239579	chr8:144715662-144716272	83.68	ZNF623	+	Promoter
MACS_peak_239611	chr8:144816554-144816973	62.34	MIR4664	-	Promoter
MACS_peak_239612	chr8:144817613-144817960	73.17	FAM83H	-	Promoter
MACS_peak_239674	chr8:145014258-145014896	44.23	PLEC	-	Promoter
MACS_peak_239689	chr8:145046426-145047036	39.49	PLEC	-	Promoter
MACS_peak_239696	chr8:145059213-145059821	33.36	PARP10	-	Promoter
MACS_peak_239793	chr8:145596765-145597161	111.08	ADCK5	+	Promoter
MACS_peak_239943	chr8:146025130-146025845	33.69	ZNF517	+	Promoter
MACS_peak_239967	chr8:146229025-146229482	50.65	ZNF252P	-	Promoter
MACS_peak_240929	chr9:17132681-17133344	49.24	CNTLN	+	Promoter
MACS_peak_241017	chr9:19065493-19065931	52.35	SCARNA8	-	Promoter
MACS_peak_241021	chr9:19103835-19104342	46.55	HAUS6	-	Promoter
MACS_peak_241118	chr9:21337126-21337642	32.37	KLHL9	-	Promoter
MACS_peak_241122	chr9:21560212-21560828	32.92	MIR31HG	-	Promoter
MACS_peak_241134	chr9:21803556-21804082	38.26	MTAP	+	Promoter
MACS_peak_241299	chr9:26948125-26948861	38.48	IFT74	+	Promoter
MACS_peak_241378	chr9:28865303-28865865	72.29	MIR876	-	Promoter
MACS_peak_241406	chr9:30408086-30408671	41.06	LOC401497	-	Promoter
MACS_peak_241571	chr9:33751458-33751906	36.75	PRSS3	+	Promoter
MACS_peak_241584	chr9:33933934-33934239	64.43	SNORD121B	+	Promoter
MACS_peak_241715	chr9:35100601-35102318	159.98	STOML2	-	Promoter
MACS_peak_241749	chr9:35563051-35563560	46.4	FAM166B	-	Promoter
MACS_peak_241750	chr9:35563660-35564252	61.77	FAM166B	-	Promoter
MACS_peak_242075	chr9:37650193-37650657	57.81	FRMPD1	+	Promoter
MACS_peak_242308	chr9:71734766-71735585	46.02	TJP2	+	Promoter
MACS_peak_242365	chr9:72375449-72375987	37.48	PTAR1	-	Promoter
MACS_peak_242379	chr9:72659361-72660187	51.87	MAMDC2	+	Promoter
MACS_peak_242460	chr9:74527260-74527659	40.37	C9orf85	+	Promoter
MACS_peak_242499	chr9:75136491-75136829	48	TMC1	+	Promoter
MACS_peak_242584	chr9:77644168-77644734	42.31	C9orf41	-	Promoter
MACS_peak_242660	chr9:79008030-79008603	41.84	RFK	-	Promoter
MACS_peak_243061	chr9:86536934-86537534	61.1	KIF27	-	Promoter
MACS_peak_243097	chr9:86956703-86957170	73.99	SLC28A3	-	Promoter
MACS_peak_243242	chr9:88898943-88899406	35.72	ISCA1	-	Promoter
MACS_peak_243332	chr9:90111277-90111878	40.04	DAPK1	+	Promoter
MACS_peak_243388	chr9:90472986-90473326	56.03	LOC392364	-	Promoter
MACS_peak_243390	chr9:90475188-90475724	31.22	LOC392364	-	Promoter
MACS_peak_243476	chr9:91150835-91151230	56.03	NXNL2	+	Promoter
MACS_peak_243646	chr9:92255070-92255902	51.5	UNQ6494	+	Promoter
MACS_peak_243975	chr9:94876307-94876909	33.68	SPTLC1	-	Promoter
MACS_peak_243991	chr9:95089046-95089476	38.05	NOL8	-	Promoter
MACS_peak_244234	chr9:96337375-96337965	47.48	PHF2	+	Promoter
MACS_peak_244538	chr9:98225505-98226252	63.97	LOC100507346	+	Promoter
MACS_peak_244646	chr9:98826582-98827067	34.27	LOC158435	+	Promoter
MACS_peak_244695	chr9:99063341-99063759	46.4	HSD17B3	-	Promoter
MACS_peak_244769	chr9:99487971-99488435	35.65	LOC441455	+	Promoter
MACS_peak_244773	chr9:99614792-99615454	36.47	ZNF782	-	Promoter
MACS_peak_244780	chr9:99802003-99802612	46.15	CTSL2	-	Promoter
MACS_peak_245093	chr9:104294937-104295509	35.4	RNF20	+	Promoter
MACS_peak_245159	chr9:107299067-107299661	47.19	OR13C3	-	Promoter
MACS_peak_245160	chr9:107330340-107331199	43.82	OR13C8	+	Promoter
MACS_peak_245231	chr9:108424510-108424962	36.47	TAL2	+	Promoter
MACS_peak_245509	chr9:112808674-112809141	35.45	AKAP2	+	Promoter
MACS_peak_245510	chr9:112810119-112810773	87.33	AKAP2	+	Promoter
MACS_peak_245523	chr9:112970360-112970694	82.22	C9orf152	-	Promoter
MACS_peak_245583	chr9:114285793-114286389	34.02	ZNF483	+	Promoter
MACS_peak_245701	chr9:115911887-115912363	56.69	SLC31A2	+	Promoter
MACS_peak_245761	chr9:116356420-116356774	56.03	RGS3	+	Promoter
MACS_peak_245842	chr9:116840194-116840728	44.54	AMBP	-	Promoter
MACS_peak_245917	chr9:117155629-117156094	65.81	AKNA	-	Promoter
MACS_peak_246173	chr9:123343051-123343429	56.03	CDK5RAP2	-	Promoter
MACS_peak_246211	chr9:123690092-123690487	48	TRAF1	-	Promoter
MACS_peak_246234	chr9:124046724-124047376	43.34	GSN	+	Promoter
MACS_peak_246235	chr9:124048301-124048773	42.04	GSN	+	Promoter
MACS_peak_246424	chr9:124991392-124991811	46.31	LHX6	-	Promoter
MACS_peak_246454	chr9:125421972-125422542	35.51	OR1L1	+	Promoter
MACS_peak_246501	chr9:125879357-125879874	45.79	MIR600HG	-	Promoter
MACS_peak_246532	chr9:126118296-126119692	173.77	CRB2	+	Promoter
MACS_peak_246671	chr9:127018188-127018452	111.08	NEK6	+	Promoter
MACS_peak_246857	chr9:128023258-128023741	41.23	GAPVD1	+	Promoter
MACS_peak_246942	chr9:128510996-128511372	48	PBX3	+	Promoter
MACS_peak_247310	chr9:130373471-130373942	35.18	STXBP1	+	Promoter
MACS_peak_247336	chr9:130478789-130479184	91.57	TTC16	+	Promoter
[truncated: 77 more rows]
