# Supplementary material for: High-frequency aberrantly methylated targets in pancreatic adenocarcinoma identified via global DNA methylation analysis using methylCap-seq
Source: Clin Epigenetics. 2014 Sep 22;6(1):18. doi: 10.1186/1868-7083-6-18 (PMC4177372; doi:10.1186/1868-7083-6-18)
Supplement: Additional file 6: Table S5 — PC-related hyper-DMRs and the involved genes that were affected via both CGIs and CGI shore. [file 1868-7083-6-18-S6.xlsx]

## Sheet: S 5
Additional File 6: Table S5. PC related hyper-DMRs and the involved genes that were affected via both CGIs and CGI shore
DMR ID	DMR location in genome	-10logpvalue*	Gene	Transcription Direction	Gene feture	CGIs & CGI shore
MACS_peak_287	chr1:1630833-1631244	68.06	MMP23A	+	Promoter	Y
MACS_peak_3425	chr1:12123192-12124376	68.81	TNFRSF8	+	Promoter	Y
MACS_peak_3475	chr1:12289632-12289957	87.12	VPS13D	+	Promoter	Y
MACS_peak_3586	chr1:13839323-13840179	65.11	LRRC38	-	Promoter	Y
MACS_peak_4978	chr1:21836084-21836811	75.39	ALPL	+	Promoter	Y
MACS_peak_6880	chr1:35258520-35259140	30.21	GJA4	+	Promoter	Y
MACS_peak_7242	chr1:38099577-38100144	52.84	RSPO1	-	Promoter	Y
MACS_peak_7523	chr1:40157540-40158742	56.06	HPCAL4	-	Promoter	Y
MACS_peak_8309	chr1:45309036-45309902	34.54	PTCH2	-	Promoter	Y
MACS_peak_8701	chr1:50489635-50490353	91.43	AGBL4	-	Promoter	Y
MACS_peak_8891	chr1:53308600-53309510	61.37	ZYG11A	+	Promoter	Y
MACS_peak_9454	chr1:58714958-58715785	42.04	DAB1	-	Promoter	Y
MACS_peak_9544	chr1:60539169-60540270	179.26	C1orf87	-	Promoter	Y
MACS_peak_9974	chr1:66258325-66259491	132.06	PDE4B	+	Promoter	Y
MACS_peak_10362	chr1:77332790-77334451	139.74	ST6GALNAC5	+	Promoter	Y
MACS_peak_10433	chr1:78957008-78957611	87.61	PTGFR	+	Promoter	Y
MACS_peak_10450	chr1:79472139-79472789	90.59	ELTD1	-	Promoter	Y
MACS_peak_11396	chr1:99469361-99470199	87.61	LOC100129620	+	Promoter	Y
MACS_peak_11396	chr1:99469361-99470199	87.61	LPPR5	-	Promoter	Y
MACS_peak_11450	chr1:101004232-101004947	62.11	GPR88	+	Promoter	Y
MACS_peak_11797	chr1:110008610-110009124	50.05	SYPL2	+	Promoter	Y
MACS_peak_11950	chr1:111505790-111506312	35.89	LRIF1	-	Promoter	Y
MACS_peak_12185	chr1:114695765-114697222	65.05	SYT6	-	Promoter	Y
MACS_peak_12236	chr1:115632240-115632808	45.85	TSPAN2	-	Promoter	Y
MACS_peak_13701	chr1:156862812-156863805	62.27	PEAR1	+	Promoter	Y
MACS_peak_14621	chr1:169396132-169397133	210.13	C1orf114	-	Promoter	Y
MACS_peak_14742	chr1:171811019-171811742	42.05	DNM3	+	Promoter	Y
MACS_peak_14816	chr1:173638256-173639434	116.12	ANKRD45	-	Promoter	Y
MACS_peak_15059	chr1:177133381-177134065	155.89	ASTN1	-	Promoter	Y
MACS_peak_15060	chr1:177139813-177141023	113.38	FAM5B	+	Promoter	Y
MACS_peak_15699	chr1:184354919-184355421	30.87	C1orf21	+	Promoter	Y
MACS_peak_16212	chr1:197879433-197880208	332.89	LHX9	+	Promoter	Y
MACS_peak_16952	chr1:204120249-204120809	53.41	ETNK2	-	Promoter	Y
MACS_peak_17199	chr1:205537345-205537886	34.68	MFSD4	+	Promoter	Y
MACS_peak_17577	chr1:209849055-209849603	34.25	G0S2	+	Promoter	Y
MACS_peak_18015	chr1:214723596-214724577	56.86	PTPN14	-	Promoter	Y
MACS_peak_19290	chr1:228193791-228194390	43.66	WNT3A	+	Promoter	Y
MACS_peak_20577	chr1:235814008-235814623	36.35	GNG4	-	Promoter	Y
MACS_peak_21372	chr1:242686600-242687361	119.12	PLD5	-	Promoter	Y
MACS_peak_24585	chr10:11059130-11060023	38.61	CELF2	+	Promoter	Y
MACS_peak_25935	chr10:18428751-18430831	196.78	CACNB2	+	Promoter	Y
MACS_peak_26064	chr10:20104229-20104794	46.07	PLXDC2	+	Promoter	Y
MACS_peak_26361	chr10:23982281-23983176	89.91	KIAA1217	+	Promoter	Y
MACS_peak_26714	chr10:28033719-28036300	254.27	MKX	-	Promoter	Y
MACS_peak_27946	chr10:43573128-43573778	40.35	RET	+	Promoter	Y
MACS_peak_29593	chr10:71331049-71333148	195.15	NEUROG3	-	Promoter	Y
MACS_peak_29742	chr10:72200361-72202117	189.21	NODAL	-	Promoter	Y
MACS_peak_31408	chr10:88731368-88731906	34.87	AGAP11	+	Promoter	Y
MACS_peak_32091	chr10:98944418-98945233	113.03	SLIT1	-	Promoter	Y
MACS_peak_32579	chr10:102890638-102891534	89.82	TLX1	+	Promoter	Y
MACS_peak_32579	chr10:102890638-102891534	89.82	TLX1NB	-	Promoter	Y
MACS_peak_35027	chr10:124220019-124220680	52.53	HTRA1	+	Promoter	Y
MACS_peak_35134	chr10:124907804-124911681	509.4	HMX2	+	Promoter	Y
MACS_peak_35331	chr10:125850794-125851570	101.21	CHST15	-	Promoter	Y
MACS_peak_37268	chr10:133108680-133109786	178.65	TCERG1L	-	Promoter	Y
MACS_peak_37555	chr10:134000460-134001607	71.12	DPYSL4	+	Promoter	Y
MACS_peak_37961	chr10:135042698-135043884	81.2	UTF1	+	Promoter	Y
MACS_peak_39464	chr11:6676132-6676679	40.69	DCHS1	-	Promoter	Y
MACS_peak_39470	chr11:6947421-6948100	57.98	ZNF215	+	Promoter	Y
MACS_peak_39484	chr11:7272618-7273075	33.73	SYT9	+	Promoter	Y
MACS_peak_39980	chr11:12029456-12030318	40.18	DKK3	-	Promoter	Y
MACS_peak_40139	chr11:13983593-13984568	83.29	SPON1	+	Promoter	Y
MACS_peak_40360	chr11:17497315-17497703	60.98	ABCC8	-	Promoter	Y
MACS_peak_40505	chr11:18812473-18812971	66.65	PTPN5	-	Promoter	Y
MACS_peak_40643	chr11:20619767-20620333	33.18	SLC6A5	+	Promoter	Y
MACS_peak_40702	chr11:22688482-22689202	30.75	GAS2	+	Promoter	Y
MACS_peak_40745	chr11:24518205-24518820	30.47	LUZP2	+	Promoter	Y
MACS_peak_40854	chr11:27743013-27744953	232.26	BDNF	-	Promoter	Y
MACS_peak_42255	chr11:48001229-48001678	34.28	PTPRJ	+	Promoter	Y
MACS_peak_42382	chr11:56947409-56948275	64.4	LRRC55	+	Promoter	Y
MACS_peak_42770	chr11:61062919-61063402	32.04	VWCE	-	Promoter	Y
MACS_peak_42911	chr11:61596612-61597128	30.05	FADS2	+	Promoter	Y
MACS_peak_43722	chr11:65549060-65549560	37.35	AP5B1	-	Promoter	Y
MACS_peak_44099	chr11:67250853-67251299	48.56	AIP	+	Promoter	Y
MACS_peak_44729	chr11:69588719-69589533	105.17	FGF4	-	Promoter	Y
MACS_peak_46960	chr11:100999994-101000476	45.53	PGR	-	Promoter	Y
MACS_peak_46960	chr11:100999994-101000476	45.53	LOC101054525	+	Promoter	Y
MACS_peak_47128	chr11:105480661-105482236	191.58	GRIA4	+	Promoter	Y
MACS_peak_49539	chr11:126870095-126870653	68.46	KIRREL3	-	Promoter	Y
MACS_peak_49676	chr11:128562484-128563421	65.97	FLI1	+	Promoter	Y
MACS_peak_50518	chr11:133939418-133939951	132.34	JAM3	+	Promoter	Y
MACS_peak_50572	chr11:134145343-134145954	78.77	GLB1L3	+	Promoter	Y
MACS_peak_50617	chr11:134281240-134281838	31.37	B3GAT1	-	Promoter	Y
MACS_peak_51973	chr12:5539382-5540465	75.36	NTF3	+	Promoter	Y
MACS_peak_52994	chr12:14135013-14135610	37.43	GRIN2B	-	Promoter	Y
MACS_peak_53272	chr12:19591811-19592284	39.27	AEBP2	+	Promoter	Y
MACS_peak_53328	chr12:20522626-20523274	53.49	PDE3A	+	Promoter	Y
MACS_peak_53567	chr12:25101387-25102550	76.36	BCAT1	-	Promoter	Y
MACS_peak_53869	chr12:29935581-29936516	53.58	TMTC1	-	Promoter	Y
MACS_peak_54377	chr12:41582565-41583820	123.92	PDZRN4	+	Promoter	Y
MACS_peak_54567	chr12:45444064-45444682	30.31	DBX2	-	Promoter	Y
MACS_peak_55596	chr12:54366679-54367482	62.28	HOXC11	+	Promoter	Y
MACS_peak_55610	chr12:54407845-54409642	170.84	HOXC6	+	Promoter	Y
MACS_peak_55610	chr12:54407845-54409642	170.84	HOXC5	+	Promoter	Y
MACS_peak_55610	chr12:54407845-54409642	170.84	HOXC4	+	Promoter	Y
MACS_peak_55871	chr12:56881070-56881729	52.67	GLS2	-	Promoter	Y
MACS_peak_56047	chr12:58025516-58026237	91.13	B4GALNT1	-	Promoter	Y
MACS_peak_56468	chr12:66583305-66583990	38.27	IRAK3	+	Promoter	Y
MACS_peak_56879	chr12:75602757-75603607	150.73	KCNC2	-	Promoter	Y
MACS_peak_57116	chr12:81471330-81472418	206.91	ACSS3	+	Promoter	Y
MACS_peak_58009	chr12:99288046-99289787	147.22	ANKS1B	-	Promoter	Y
MACS_peak_58200	chr12:103351864-103352803	86.18	ASCL1	+	Promoter	Y
MACS_peak_58224	chr12:103889543-103890115	32.83	C12orf42	-	Promoter	Y
MACS_peak_58287	chr12:104609145-104609509	45.21	TXNRD1	+	Promoter	Y
MACS_peak_58631	chr12:108168596-108169927	161.89	ASCL4	+	Promoter	Y
MACS_peak_59198	chr12:111470993-111471761	51.65	CUX2	+	Promoter	Y
MACS_peak_60356	chr12:119772368-119773015	34.51	CCDC60	+	Promoter	Y
MACS_peak_62374	chr12:129338206-129339231	107.72	GLT1D1	+	Promoter	Y
MACS_peak_63969	chr13:21348210-21348885	45.03	N6AMT2	-	Promoter	Y
MACS_peak_65090	chr13:29067466-29068872	226.59	FLT1	-	Promoter	Y
MACS_peak_65884	chr13:36871826-36872320	31.36	CCDC169	-	Promoter	Y
MACS_peak_65884	chr13:36871826-36872320	31.36	CCDC169-SOHLH2	-	Promoter	Y
MACS_peak_66642	chr13:46961278-46962031	52.65	KIAA0226L	-	Promoter	Y
MACS_peak_68715	chr13:93879064-93881181	152.47	GPC6	+	Promoter	Y
MACS_peak_68802	chr13:95253185-95253821	54.4	GPR180	+	Promoter	Y
MACS_peak_68814	chr13:95363019-95363427	60.1	SOX21	-	Promoter	Y
MACS_peak_68986	chr13:96743294-96744508	85.74	HS6ST3	+	Promoter	Y
MACS_peak_69808	chr13:102067843-102068437	37.62	NALCN	-	Promoter	Y
MACS_peak_73394	chr14:36983112-36984066	217.13	SFTA3	-	Promoter	Y
MACS_peak_73572	chr14:42075742-42076419	32.9	LRFN5	+	Promoter	Y
MACS_peak_73982	chr14:52536123-52536897	45.07	NID2	-	Promoter	Y
MACS_peak_74310	chr14:57278415-57279275	124.29	OTX2	-	Promoter	Y
MACS_peak_74310	chr14:57278415-57279275	124.29	OTX2-AS1	+	Promoter	Y
MACS_peak_74494	chr14:60951873-60953130	185.84	C14orf39	-	Promoter	Y
MACS_peak_74495	chr14:60973332-60974552	190.16	SIX6	+	Promoter	Y
MACS_peak_74631	chr14:63512578-63513340	52.05	KCNH5	-	Promoter	Y
MACS_peak_77084	chr14:92790129-92790974	72.72	SLC24A4	+	Promoter	Y
MACS_peak_77195	chr14:93389089-93389705	42.52	CHGA	+	Promoter	Y
MACS_peak_78328	chr14:100258351-100259355	140.82	EML1	+	Promoter	Y
MACS_peak_78978	chr14:102430035-102430809	45.07	DYNC1H1	+	Promoter	Y
MACS_peak_79216	chr14:103389822-103390312	44.89	AMN	+	Promoter	Y
MACS_peak_80644	chr15:27018753-27019101	52.91	GABRB3	-	Promoter	Y
MACS_peak_80655	chr15:27112439-27114359	133.8	GABRA5	+	Promoter	Y
MACS_peak_80852	chr15:28344039-28344553	50.05	OCA2	-	Promoter	Y
MACS_peak_82656	chr15:45420918-45421499	32.32	DUOX1	+	Promoter	Y
MACS_peak_82656	chr15:45420918-45421499	32.32	DUOXA1	-	Promoter	Y
MACS_peak_82688	chr15:45670994-45671534	47.96	GATM	-	Promoter	Y
MACS_peak_82688	chr15:45670994-45671534	47.96	LOC145663	+	Promoter	Y
MACS_peak_82783	chr15:48010532-48011673	174.48	SEMA6D	+	Promoter	Y
MACS_peak_85481	chr15:74422620-74423160	41.17	ISLR2	+	Promoter	Y
MACS_peak_85481	chr15:74422620-74423160	41.17	LOC283731	-	Promoter	Y
MACS_peak_86056	chr15:78933575-78934145	45.71	CHRNB4	-	Promoter	Y
MACS_peak_86146	chr15:79576073-79576738	59.08	ANKRD34C	+	Promoter	Y
MACS_peak_86146	chr15:79576073-79576738	59.08	LOC729911	-	Promoter	Y
MACS_peak_86493	chr15:83378950-83379667	36.49	AP3B2	-	Promoter	Y
MACS_peak_86613	chr15:84748278-84749275	55.91	LOC648809	+	Promoter	Y
MACS_peak_86892	chr15:88800111-88801323	99.24	NTRK3	-	Promoter	Y
MACS_peak_86926	chr15:89148808-89149608	49.6	MIR1179	+	Promoter	Y
MACS_peak_86958	chr15:89345684-89347352	132.34	ACAN	+	Promoter	Y
MACS_peak_89906	chr16:2562929-2563497	100.13	ATP6V0C	+	Promoter	Y
MACS_peak_90093	chr16:3354689-3355441	34.66	TIGD7	-	Promoter	Y
MACS_peak_90093	chr16:3354689-3355441	34.66	ZNF75A	+	Promoter	Y
MACS_peak_93803	chr16:31227738-31228618	39.26	PYDC1	-	Promoter	Y
MACS_peak_93891	chr16:32265389-32265941	34.01	LOC729264	+	Promoter	Y
MACS_peak_95037	chr16:55512322-55513346	60.33	MMP2	+	Promoter	Y
MACS_peak_95940	chr16:66959535-66960025	31.6	RRAD	-	Promoter	Y
MACS_peak_97510	chr16:77468649-77469383	74.78	ADAMTS18	-	Promoter	Y
MACS_peak_97539	chr16:77822914-77823500	32.03	VAT1L	+	Promoter	Y
MACS_peak_98352	chr16:82045027-82045478	63.58	SDR42E1	-	Promoter	Y
MACS_peak_98402	chr16:82660278-82661004	75.48	CDH13	+	Promoter	Y
MACS_peak_99416	chr16:85931388-85932418	53.99	IRF8	+	Promoter	Y
MACS_peak_100035	chr16:87636344-87637793	181.05	JPH3	+	Promoter	Y
MACS_peak_103561	chr17:10102281-10102814	41.67	GAS7	-	Promoter	Y
MACS_peak_104273	chr17:16472761-16473186	43.03	ZNF287	-	Promoter	Y
MACS_peak_105249	chr17:26699093-26699756	33.64	VTN	-	Promoter	Y
MACS_peak_105249	chr17:26699093-26699756	33.64	SARM1	+	Promoter	Y
MACS_peak_105577	chr17:29249524-29250271	96.32	ADAP2	+	Promoter	Y
MACS_peak_105935	chr17:32905819-32906370	47.12	TMEM132E	+	Promoter	Y
MACS_peak_105935	chr17:32905819-32906370	47.12	C17orf102	-	Promoter	Y
MACS_peak_107456	chr17:42906336-42907316	63.1	GJC1	-	Promoter	Y
MACS_peak_107484	chr17:43044253-43045329	69.44	C1QL1	-	Promoter	Y
MACS_peak_107637	chr17:43970878-43971506	41.74	MAPT	+	Promoter	Y
MACS_peak_107637	chr17:43970878-43971506	41.74	MAPT-IT1	+	Promoter	Y
MACS_peak_107981	chr17:46800405-46801594	193.9	MIR3185	-	Promoter	Y
MACS_peak_107981	chr17:46800405-46801594	193.9	HOXB-AS5	+	Promoter	Y
MACS_peak_107981	chr17:46800405-46801594	193.9	PRAC	-	Promoter	Y
MACS_peak_108909	chr17:56234211-56235089	98.87	MSX2P1	+	Promoter	Y
MACS_peak_111194	chr17:72208051-72208650	31.32	TTYH2	+	Promoter	Y
MACS_peak_111194	chr17:72208051-72208650	31.32	MGC16275	-	Promoter	Y
MACS_peak_112180	chr17:75370041-75370653	36.53	2014-09-09	+	Promoter	Y
MACS_peak_112763	chr17:76921657-76922308	34.29	TIMP2	-	Promoter	Y
MACS_peak_113836	chr17:79761153-79761612	40.32	GCGR	+	Promoter	Y
MACS_peak_114232	chr17:80710747-80711375	69.45	TBCD	+	Promoter	Y
MACS_peak_114609	chr18:2847812-2848473	33.75	EMILIN2	+	Promoter	Y
MACS_peak_114869	chr18:5544071-5544647	32.6	EPB41L3	-	Promoter	Y
MACS_peak_115046	chr18:7116680-7118403	148.67	LAMA1	-	Promoter	Y
MACS_peak_116415	chr18:20714677-20715145	33	CABLES1	+	Promoter	Y
MACS_peak_117144	chr18:31802313-31803890	161.13	NOL4	-	Promoter	Y
MACS_peak_117151	chr18:32073768-32074554	38.52	DTNA	+	Promoter	Y
MACS_peak_117380	chr18:35147407-35148394	111.24	CELF4	-	Promoter	Y
MACS_peak_118665	chr18:56887053-56888795	83.63	GRP	+	Promoter	Y
MACS_peak_118673	chr18:56938974-56940740	118.64	RAX	-	Promoter	Y
MACS_peak_119050	chr18:63418613-63419334	48.38	CDH7	+	Promoter	Y
MACS_peak_119379	chr18:70536053-70537007	64.82	NETO1	-	Promoter	Y
MACS_peak_120754	chr18:76740633-76741501	39.87	SALL3	+	Promoter	Y
MACS_peak_121329	chr19:708369-708731	37.9	PALM	+	Promoter	Y
MACS_peak_121608	chr19:1450065-1450744	65.01	APC2	+	Promoter	Y
MACS_peak_122410	chr19:3785414-3786197	85.17	MATK	-	Promoter	Y
MACS_peak_122574	chr19:4279410-4280324	67.58	SHD	+	Promoter	Y
MACS_peak_123293	chr19:6590256-6590618	60.98	CD70	-	Promoter	Y
MACS_peak_123663	chr19:8272992-8273751	34.3	CERS4	+	Promoter	Y
MACS_peak_123834	chr19:9473137-9474305	155.19	ZNF177	+	Promoter	Y
MACS_peak_124684	chr19:13616677-13617312	47.73	CACNA1A	-	Promoter	Y
MACS_peak_124754	chr19:14016096-14016820	75.66	CC2D1A	+	Promoter	Y
MACS_peak_124754	chr19:14016096-14016820	75.66	C19orf57	-	Promoter	Y
MACS_peak_124888	chr19:14607375-14607843	46.67	GIPC1	-	Promoter	Y
MACS_peak_126323	chr19:22034140-22035272	72.08	ZNF43	-	Promoter	Y
MACS_peak_126336	chr19:22468696-22469801	115.27	ZNF729	+	Promoter	Y
MACS_peak_127048	chr19:31839405-31840169	65.21	TSHZ3	-	Promoter	Y
MACS_peak_128127	chr19:36908976-36910002	122.73	ZFP82	-	Promoter	Y
MACS_peak_128145	chr19:37095535-37097129	447.44	ZNF529	-	Promoter	Y
MACS_peak_128145	chr19:37095535-37097129	447.44	ZNF382	+	Promoter	Y
MACS_peak_128172	chr19:37288150-37288808	33.91	ZNF790-AS1	+	Promoter	Y
MACS_peak_128272	chr19:37996879-37998788	267.26	ZNF793	+	Promoter	Y
MACS_peak_128736	chr19:39687566-39688131	33.24	NCCRP1	+	Promoter	Y
MACS_peak_129739	chr19:46001995-46002760	58.37	PPM1N	+	Promoter	Y
MACS_peak_129739	chr19:46001995-46002760	58.37	RTN2	-	Promoter	Y
MACS_peak_130480	chr19:49242465-49242980	36.34	RASIP1	-	Promoter	Y
MACS_peak_130647	chr19:49925481-49926161	57.91	PTH2	-	Promoter	Y
MACS_peak_130862	chr19:50553994-50554981	176.44	FLJ26850	+	Promoter	Y
MACS_peak_131066	chr19:51321166-51321950	57.02	MGC45922	+	Promoter	Y
MACS_peak_131420	chr19:53635389-53636518	201.47	ZNF415	-	Promoter	Y
MACS_peak_131483	chr19:54024344-54025393	168.68	ZNF331	+	Promoter	Y
MACS_peak_131894	chr19:55791785-55792483	49.92	HSPBP1	-	Promoter	Y
MACS_peak_131945	chr19:55954282-55954810	35.5	SHISA7	-	Promoter	Y
MACS_peak_132188	chr19:56915716-56916589	63.9	ZNF583	+	Promoter	Y
MACS_peak_132200	chr19:57049343-57050137	76.87	ZFP28	+	Promoter	Y
MACS_peak_132204	chr19:57079275-57079945	73.1	ZNF470	+	Promoter	Y
MACS_peak_132328	chr19:57702221-57702791	59.81	ZNF264	+	Promoter	Y
MACS_peak_132367	chr19:58038546-58039128	32.26	ZNF549	+	Promoter	Y
MACS_peak_132380	chr19:58144795-58145574	50.94	ZNF211	+	Promoter	Y
MACS_peak_132413	chr19:58399806-58400400	31.59	ZNF814	-	Promoter	Y
MACS_peak_132542	chr19:58950949-58951463	30.17	ZNF132	-	Promoter	Y
MACS_peak_132848	chr2:946870-947367	31.17	SNTG2	+	Promoter	Y
MACS_peak_135819	chr2:17718477-17720422	145.16	VSNL1	+	Promoter	Y
MACS_peak_135843	chr2:18058660-18059257	88.28	KCNS3	+	Promoter	Y
MACS_peak_136930	chr2:27069973-27070897	54.24	DPYSL5	+	Promoter	Y
MACS_peak_137106	chr2:27887367-27887811	41.48	SUPT7L	-	Promoter	Y
MACS_peak_137583	chr2:31457242-31457871	35.53	EHD3	+	Promoter	Y
MACS_peak_140497	chr2:69664766-69665405	61.18	NFU1	-	Promoter	Y
MACS_peak_140654	chr2:70994747-70995545	62.65	ADD2	-	Promoter	Y
MACS_peak_141081	chr2:74669171-74669663	31.48	RTKN	-	Promoter	Y
MACS_peak_141121	chr2:74881819-74882473	34.13	SEMA4F	+	Promoter	Y
MACS_peak_141186	chr2:75427792-75428432	47.38	TACR1	-	Promoter	Y
MACS_peak_141836	chr2:87018080-87018674	37.62	CD8A	-	Promoter	Y
MACS_peak_141894	chr2:88750762-88751611	109.44	FOXI3	-	Promoter	Y
MACS_peak_142417	chr2:98962621-98963110	31.66	CNGA3	+	Promoter	Y
MACS_peak_142793	chr2:101437315-101437982	66.02	NPAS2	+	Promoter	Y
MACS_peak_143515	chr2:107084647-107085037	60.98	RGPD3	-	Promoter	Y
MACS_peak_143590	chr2:108443127-108443570	41.56	RGPD4	+	Promoter	Y
MACS_peak_143590	chr2:108443127-108443570	41.56	LOC729121	-	Promoter	Y
MACS_peak_146666	chr2:145274572-145275425	35.15	ZEB2-AS1	+	Promoter	Y
MACS_peak_146825	chr2:149632973-149634060	116.92	KIF5C	+	Promoter	Y
MACS_peak_147091	chr2:154334255-154335096	47.13	RPRM	-	Promoter	Y
MACS_peak_147133	chr2:155555072-155556557	133.03	KCNJ3	+	Promoter	Y
MACS_peak_148330	chr2:175190653-175191601	46.95	LOC285084	+	Promoter	Y
MACS_peak_148498	chr2:176995094-176996376	63.11	HOXD8	+	Promoter	Y
MACS_peak_148516	chr2:177052687-177053587	55.73	HOXD1	+	Promoter	Y
MACS_peak_148516	chr2:177052687-177053587	55.73	HOXD-AS1	-	Promoter	Y
MACS_peak_148544	chr2:177501646-177502489	41.18	LOC375295	-	Promoter	Y
MACS_peak_148866	chr2:183731878-183732481	37.07	FRZB	-	Promoter	Y
MACS_peak_150224	chr2:207138964-207139590	62.27	ZDBF2	+	Promoter	Y
MACS_peak_150387	chr2:208988751-208989628	45.08	CRYGD	-	Promoter	Y
MACS_peak_151170	chr2:220173064-220174428	136.18	PTPRN	-	Promoter	Y
MACS_peak_151187	chr2:220298965-220299751	56.89	SPEG	+	Promoter	Y
MACS_peak_151447	chr2:223165441-223168074	340.7	PAX3	-	Promoter	Y
MACS_peak_151956	chr2:230577979-230578594	30.47	DNER	-	Promoter	Y
MACS_peak_153582	chr2:238394914-238395356	41.64	MLPH	+	Promoter	Y
MACS_peak_155224	chr20:589824-590898	57.36	TCF15	-	Promoter	Y
MACS_peak_155285	chr20:982800-983410	30.73	RSPO4	-	Promoter	Y
MACS_peak_155295	chr20:1165058-1165508	34.21	TMEM74B	-	Promoter	Y
MACS_peak_155643	chr20:3662784-3663603	67.85	ADAM33	-	Promoter	Y
MACS_peak_156129	chr20:9494828-9495742	81.17	LAMP5	+	Promoter	Y
MACS_peak_156161	chr20:10197549-10198340	56.54	SNAP25	+	Promoter	Y
MACS_peak_156332	chr20:13199909-13201085	138.72	ISM1	+	Promoter	Y
MACS_peak_156623	chr20:17206080-17207034	154.87	PCSK2	+	Promoter	Y
MACS_peak_157347	chr20:23031771-23032358	65.72	THBD	-	Promoter	Y
MACS_peak_157506	chr20:24450457-24452082	96.46	SYNDIG1	+	Promoter	Y
MACS_peak_157943	chr20:30639286-30639921	41.29	HCK	+	Promoter	Y
MACS_peak_159012	chr20:36889252-36889779	35.56	KIAA1755	-	Promoter	Y
MACS_peak_159073	chr20:37351939-37352615	112.44	SLC32A1	+	Promoter	Y
MACS_peak_159088	chr20:37435316-37435965	67.57	PPP1R16B	+	Promoter	Y
MACS_peak_159282	chr20:39994282-39994890	36.76	EMILIN3	-	Promoter	Y
MACS_peak_159424	chr20:41818858-41819347	52.18	PTPRT	-	Promoter	Y
MACS_peak_162075	chr20:57089066-57090373	265.89	APCDD1L-AS1	+	Promoter	Y
MACS_peak_162075	chr20:57089066-57090373	265.89	APCDD1L	-	Promoter	Y
MACS_peak_162400	chr20:58179704-58180209	30.69	PHACTR3	+	Promoter	Y
MACS_peak_162712	chr20:59826520-59827327	49.17	CDH4	+	Promoter	Y
MACS_peak_163592	chr20:61886029-61886775	96.42	FLJ16779	+	Promoter	Y
MACS_peak_163592	chr20:61886029-61886775	96.42	NKAIN4	-	Promoter	Y
MACS_peak_165584	chr21:35747198-35747668	32.87	FAM165B	+	Promoter	Y
MACS_peak_165600	chr21:35831229-35831929	43.45	KCNE1	-	Promoter	Y
MACS_peak_166745	chr21:42798679-42799372	50.26	MX1	+	Promoter	Y
MACS_peak_167154	chr21:43916980-43917656	38.8	RSPH1	-	Promoter	Y
MACS_peak_168611	chr22:17081683-17082079	45.21	TPTEP1	+	Promoter	Y
MACS_peak_169041	chr22:19138267-19139139	114.95	GSC2	-	Promoter	Y
MACS_peak_169193	chr22:19742120-19742918	32.41	TBX1	+	Promoter	Y
MACS_peak_169434	chr22:20792294-20793020	68.25	SCARF2	-	Promoter	Y
MACS_peak_171424	chr22:33453785-33454520	53.89	SYN3	-	Promoter	Y
MACS_peak_172630	chr22:39549382-39549790	52.11	CBX7	-	Promoter	Y
MACS_peak_173443	chr22:43115631-43116253	62.61	A4GALT	-	Promoter	Y
MACS_peak_175357	chr22:48884367-48885019	34.24	FAM19A5	+	Promoter	Y
MACS_peak_176229	chr22:51111635-51112333	37.54	SHANK3	+	Promoter	Y
MACS_peak_176356	chr3:2139592-2140354	65.37	CNTN4	+	Promoter	Y
MACS_peak_178588	chr3:23243164-23244325	76.49	UBE2E2	+	Promoter	Y
MACS_peak_179209	chr3:35681509-35682229	30.75	ARPP21	+	Promoter	Y
MACS_peak_179926	chr3:45836662-45837658	88.58	SLC6A20	-	Promoter	Y
MACS_peak_180558	chr3:50375581-50376111	35.37	RASSF1	-	Promoter	Y
MACS_peak_181060	chr3:53880641-53881174	41.67	CHDH	-	Promoter	Y
MACS_peak_181060	chr3:53880641-53881174	41.67	IL17RB	+	Promoter	Y
MACS_peak_181155	chr3:55514893-55515554	33.75	WNT5A	-	Promoter	Y
MACS_peak_181660	chr3:62359053-62359938	113.6	FEZF2	-	Promoter	Y
MACS_peak_182567	chr3:73673004-73674547	95.5	PDZRN3	-	Promoter	Y
MACS_peak_182805	chr3:79067767-79068433	33.48	ROBO1	-	Promoter	Y
MACS_peak_183006	chr3:85008286-85008973	64.35	CADM2	+	Promoter	Y
MACS_peak_184258	chr3:119298971-119299345	45.21	ADPRH	+	Promoter	Y
MACS_peak_184428	chr3:122296269-122297152	56.81	PARP15	+	Promoter	Y
MACS_peak_185645	chr3:130064224-130064986	72.39	COL6A5	+	Promoter	Y
MACS_peak_186267	chr3:140770550-140771532	45.15	SPSB4	+	Promoter	Y
MACS_peak_186464	chr3:142682929-142683733	49.35	PAQR9	-	Promoter	Y
MACS_peak_187630	chr3:169529223-169530091	77.87	LRRC34	-	Promoter	Y
MACS_peak_187768	chr3:170746221-170746921	31.73	SLC2A2	-	Promoter	Y
MACS_peak_188374	chr3:179169489-179170060	39.08	GNB4	-	Promoter	Y
MACS_peak_189981	chr3:192127856-192128316	40.24	FGF12	-	Promoter	Y
MACS_peak_191319	chr3:197808170-197808838	58.84	ANKRD18DP	-	Promoter	Y
MACS_peak_191354	chr4:329966-330503	41.38	ZNF141	+	Promoter	Y
MACS_peak_191492	chr4:818299-819065	33.95	CPLX1	-	Promoter	Y
MACS_peak_192460	chr4:4229595-4230021	35.91	OTOP1	-	Promoter	Y
MACS_peak_194071	chr4:13547817-13548990	162.66	NKX3-2	-	Promoter	Y
MACS_peak_194071	chr4:13547817-13548990	162.66	LOC285548	-	Promoter	Y
MACS_peak_194161	chr4:15779834-15780460	35.7	CD38	+	Promoter	Y
MACS_peak_195556	chr4:40752648-40753041	45.21	NSUN7	+	Promoter	Y
MACS_peak_195631	chr4:41258586-41259312	68.25	UCHL1	+	Promoter	Y
MACS_peak_195748	chr4:42400068-42401709	155.5	SHISA3	+	Promoter	Y
MACS_peak_195819	chr4:44449101-44450605	152.99	KCTD8	-	Promoter	Y
MACS_peak_196048	chr4:52904714-52905303	123.9	SGCB	-	Promoter	Y
MACS_peak_196155	chr4:55092770-55093953	81.41	PDGFRA	+	Promoter	Y
MACS_peak_196211	chr4:55991899-55992454	53.82	KDR	-	Promoter	Y
MACS_peak_196292	chr4:57371018-57371878	34.82	ARL9	+	Promoter	Y
MACS_peak_196306	chr4:57522292-57522966	51.59	HOPX	-	Promoter	Y
MACS_peak_196762	chr4:72897438-72898467	146.17	NPFFR2	+	Promoter	Y
MACS_peak_196777	chr4:73434844-73435465	35.99	ADAMTS3	-	Promoter	Y
MACS_peak_196818	chr4:74702331-74702973	60.93	CXCL6	+	Promoter	Y
MACS_peak_196823	chr4:74863840-74864798	121.8	CXCL5	-	Promoter	Y
MACS_peak_196967	chr4:77817805-77818287	38.62	SOWAHB	-	Promoter	Y
MACS_peak_197527	chr4:89378670-89379439	86.46	HERC5	+	Promoter	Y
MACS_peak_198022	chr4:102711595-102712698	240.92	BANK1	+	Promoter	Y
MACS_peak_198181	chr4:107956152-107957909	204.27	DKK2	-	Promoter	Y
MACS_peak_198223	chr4:109092404-109093939	143.05	LEF1-AS1	+	Promoter	Y
MACS_peak_198629	chr4:118006306-118007201	49.94	TRAM1L1	-	Promoter	Y
MACS_peak_198746	chr4:121844078-121844717	54.17	PRDM5	-	Promoter	Y
MACS_peak_198772	chr4:122300944-122302066	168.4	QRFPR	-	Promoter	Y
MACS_peak_199216	chr4:134067850-134070593	417.83	PCDH10	+	Promoter	Y
MACS_peak_199609	chr4:142053085-142053746	97.5	RNF150	-	Promoter	Y
MACS_peak_200284	chr4:154709013-154710003	126.37	SFRP2	-	Promoter	Y
MACS_peak_200339	chr4:156129041-156129771	90.22	NPY2R	+	Promoter	Y
MACS_peak_200415	chr4:158141308-158141917	30.78	GRIA2	+	Promoter	Y
MACS_peak_200674	chr4:164253017-164253606	31.87	NPY1R	-	Promoter	Y
MACS_peak_200721	chr4:165304193-165305630	274.58	2014-03-01	-	Promoter	Y
MACS_peak_200752	chr4:165877909-165878586	32.9	FAM218A	+	Promoter	Y
MACS_peak_201016	chr4:170946397-170947402	80.98	MFAP3L	-	Promoter	Y
MACS_peak_203410	chr5:524782-525413	54.78	SLC9A3	-	Promoter	Y
MACS_peak_203552	chr5:1009624-1010167	40.96	NKD2	+	Promoter	Y
MACS_peak_205453	chr5:10564543-10565734	273.94	ANKRD33B	+	Promoter	Y
MACS_peak_206048	chr5:15499706-15500978	243.91	FBXL7	+	Promoter	Y
MACS_peak_206293	chr5:17216475-17217140	45.69	LOC285696	-	Promoter	Y
MACS_peak_206293	chr5:17216475-17217140	45.69	BASP1	+	Promoter	Y
MACS_peak_207291	chr5:33891664-33892800	71.82	ADAMTS12	-	Promoter	Y
MACS_peak_207942	chr5:43017191-43018801	340.12	LOC648987	-	Promoter	Y
MACS_peak_208130	chr5:50678921-50679475	40.21	ISL1	+	Promoter	Y
MACS_peak_208130	chr5:50678921-50679475	40.21	LOC642366	-	Promoter	Y
MACS_peak_208648	chr5:60458625-60459162	34.93	C5orf43	-	Promoter	Y
MACS_peak_208783	chr5:63986144-63986989	65.91	FAM159B	+	Promoter	Y
MACS_peak_209434	chr5:75377734-75378345	63.56	SV2C	+	Promoter	Y
MACS_peak_209508	chr5:76249302-76250768	120.64	CRHBP	+	Promoter	Y
MACS_peak_209530	chr5:76505164-76506077	81.25	PDE8B	+	Promoter	Y
MACS_peak_210070	chr5:83679749-83680727	90.05	EDIL3	-	Promoter	Y
MACS_peak_210199	chr5:87980817-87982976	218.9	LINC00461	-	Promoter	Y
MACS_peak_210484	chr5:94955471-94956082	157.97	GPR150	+	Promoter	Y
MACS_peak_210676	chr5:100238525-100239268	40.89	ST8SIA4	-	Promoter	Y
MACS_peak_210712	chr5:101631702-101632543	35.73	SLCO4C1	-	Promoter	Y
MACS_peak_211273	chr5:115912267-115912788	35.95	SEMA6A	-	Promoter	Y
MACS_peak_211406	chr5:119800958-119801655	43.63	PRR16	+	Promoter	Y
MACS_peak_212479	chr5:134913399-134914874	155.63	CXCL14	-	Promoter	Y
MACS_peak_212974	chr5:140220616-140221796	257.05	PCDHA8	+	Promoter	Y
MACS_peak_213018	chr5:140580224-140581005	50.81	PCDHB11	+	Promoter	Y
MACS_peak_213023	chr5:140594199-140595205	102.06	PCDHB13	+	Promoter	Y
MACS_peak_213026	chr5:140613723-140615567	188.53	PCDHB18	+	Promoter	Y
MACS_peak_213054	chr5:140766934-140767523	37.93	PCDHGB4	+	Promoter	Y
MACS_peak_213057	chr5:140777271-140777743	32.74	PCDHGB5	+	Promoter	Y
MACS_peak_213063	chr5:140794762-140795463	70.35	PCDHGB7	+	Promoter	Y
MACS_peak_213964	chr5:151149701-151150465	34.05	G3BP1	+	Promoter	Y
MACS_peak_215099	chr5:169064125-169065052	36.98	DOCK2	+	Promoter	Y
MACS_peak_216181	chr5:176056423-176057058	47.73	SNCB	-	Promoter	Y
MACS_peak_216181	chr5:176056423-176057058	47.73	EIF4E1B	+	Promoter	Y
MACS_peak_216181	chr5:176056423-176057058	47.73	MIR4281	-	Promoter	Y
MACS_peak_216245	chr5:176236535-176237268	41.47	UNC5A	+	Promoter	Y
MACS_peak_217260	chr5:180075205-180076442	118.25	FLT4	-	Promoter	Y
MACS_peak_218915	chr6:7911407-7911961	46.89	TXNDC5	-	Promoter	Y
MACS_peak_219169	chr6:10881510-10883306	156.72	GCM2	-	Promoter	Y
MACS_peak_219171	chr6:10887003-10888077	133.43	SYCP2L	+	Promoter	Y
MACS_peak_219808	chr6:16238128-16238600	32.74	GMPR	+	Promoter	Y
MACS_peak_220187	chr6:19836425-19837145	54.95	ID4	+	Promoter	Y
MACS_peak_220568	chr6:24126156-24126833	32.9	NRSN1	+	Promoter	Y
MACS_peak_220748	chr6:26044046-26044856	68.54	HIST1H2BB	-	Promoter	Y
MACS_peak_220748	chr6:26044046-26044856	68.54	HIST1H3C	+	Promoter	Y
MACS_peak_220768	chr6:26188688-26189221	35.18	HIST1H4D	-	Promoter	Y
MACS_peak_220783	chr6:26270684-26272318	185.74	HIST1H3G	-	Promoter	Y
MACS_peak_220783	chr6:26270684-26272318	185.74	HIST1H2BI	+	Promoter	Y
MACS_peak_220844	chr6:26987883-26988637	103.53	LOC100270746	-	Promoter	Y
MACS_peak_220897	chr6:27279351-27280394	59.18	POM121L2	-	Promoter	Y
MACS_peak_221001	chr6:27857843-27858558	116.18	HIST1H3J	-	Promoter	Y
MACS_peak_221062	chr6:28554615-28555856	90.38	SCAND3	-	Promoter	Y
MACS_peak_223448	chr6:46703196-46703681	60.12	PLA2G7	-	Promoter	Y
MACS_peak_223602	chr6:50787252-50788331	82.21	TFAP2B	+	Promoter	Y
MACS_peak_223920	chr6:56818349-56819340	150.48	BEND6	+	Promoter	Y
MACS_peak_224212	chr6:70991999-70993277	151.72	COL9A1	-	Promoter	Y
MACS_peak_224257	chr6:72128982-72129782	49.6	LINC00472	-	Promoter	Y
MACS_peak_224417	chr6:75916107-75916731	69.82	COL12A1	-	Promoter	Y
MACS_peak_224489	chr6:78171444-78172370	48.17	HTR1B	-	Promoter	Y
MACS_peak_224679	chr6:85472214-85475061	245.83	TBX18	-	Promoter	Y
MACS_peak_224800	chr6:88876895-88877608	69.33	CNR1	-	Promoter	Y
MACS_peak_225080	chr6:94129105-94129702	31.43	EPHA7	-	Promoter	Y
MACS_peak_225215	chr6:99283418-99284081	52.38	POU3F2	+	Promoter	Y
MACS_peak_225269	chr6:100441127-100442277	190.21	MCHR2	-	Promoter	Y
MACS_peak_225269	chr6:100441127-100442277	190.21	LOC728012	+	Promoter	Y
MACS_peak_225591	chr6:107781343-107781821	45.85	PDSS2	-	Promoter	Y
MACS_peak_225722	chr6:109168860-109169529	45.42	ARMC2	+	Promoter	Y
MACS_peak_225768	chr6:109760815-109761433	42.39	PPIL6	-	Promoter	Y
MACS_peak_225768	chr6:109760815-109761433	42.39	SMPD2	+	Promoter	Y
MACS_peak_226095	chr6:117586412-117587320	88.78	VGLL2	+	Promoter	Y
MACS_peak_226293	chr6:123316973-123317731	58.87	CLVS2	+	Promoter	Y
MACS_peak_226556	chr6:130685983-130686682	49.85	SAMD3	-	Promoter	Y
MACS_peak_226556	chr6:130685983-130686682	49.85	TMEM200A	+	Promoter	Y
MACS_peak_226693	chr6:133563311-133564281	83.68	EYA4	+	Promoter	Y
MACS_peak_226966	chr6:137813277-137815750	141.25	OLIG3	-	Promoter	Y
MACS_peak_228147	chr6:154360232-154361289	229.36	OPRM1	+	Promoter	Y
MACS_peak_228720	chr6:158401580-158402394	42.76	SYNJ2	+	Promoter	Y
MACS_peak_233654	chr7:12443522-12444351	41.93	VWDE	-	Promoter	Y
MACS_peak_233895	chr7:16794098-16794687	31.87	TSPAN13	+	Promoter	Y
MACS_peak_234039	chr7:19812456-19813659	113.97	TMEM196	-	Promoter	Y
MACS_peak_234427	chr7:24322635-24323790	148.63	NPY	+	Promoter	Y
MACS_peak_234759	chr7:27224229-27224682	34	HOXA11-AS	+	Promoter	Y
MACS_peak_234759	chr7:27224229-27224682	34	HOXA11	-	Promoter	Y
MACS_peak_235233	chr7:31092236-31093296	97.45	ADCYAP1R1	+	Promoter	Y
MACS_peak_235433	chr7:33943312-33943929	36.23	BMPER	+	Promoter	Y
MACS_peak_235766	chr7:38670279-38671130	79.25	AMPH	-	Promoter	Y
MACS_peak_235795	chr7:39015086-39016344	130.98	POU6F2	+	Promoter	Y
MACS_peak_236083	chr7:42275985-42276810	36.51	GLI3	-	Promoter	Y
MACS_peak_236121	chr7:43151954-43154253	179.02	HECW1	+	Promoter	Y
MACS_peak_236961	chr7:50518389-50518843	40.7	FIGNL1	-	Promoter	Y
MACS_peak_239101	chr7:79083322-79084497	116.38	MAGI2	-	Promoter	Y
MACS_peak_239101	chr7:79083322-79084497	116.38	MAGI2-AS3	+	Promoter	Y
MACS_peak_239441	chr7:87105249-87105852	57.01	ABCB4	-	Promoter	Y
MACS_peak_239490	chr7:88387727-88388557	36.26	ZNF804B	+	Promoter	Y
MACS_peak_239583	chr7:91510259-91511751	139.54	MTERF	-	Promoter	Y
MACS_peak_239841	chr7:97361911-97363023	107.36	TAC1	+	Promoter	Y
MACS_peak_239993	chr7:98246794-98247909	121.8	NPTX2	+	Promoter	Y
MACS_peak_240531	chr7:100845423-100846064	34.85	MOGAT3	-	Promoter	Y
MACS_peak_240973	chr7:103968175-103969204	60.02	LHFPL3	+	Promoter	Y
MACS_peak_241242	chr7:107300890-107301886	68.4	SLC26A4	+	Promoter	Y
MACS_peak_241242	chr7:107300890-107301886	68.4	SLC26A4-AS1	-	Promoter	Y
MACS_peak_241285	chr7:107643904-107644455	40.41	LAMB1	-	Promoter	Y
MACS_peak_241691	chr7:119912567-119913265	43.57	KCND2	+	Promoter	Y
MACS_peak_242095	chr7:128430267-128430940	65.51	CCDC136	+	Promoter	Y
MACS_peak_242178	chr7:129142914-129143602	102.67	LOC100287482	+	Promoter	Y
MACS_peak_242572	chr7:132262253-132262715	33.4	PLXNA4	-	Promoter	Y
MACS_peak_242831	chr7:135346347-135347060	31.09	C7orf73	+	Promoter	Y
MACS_peak_243736	chr7:145813441-145814310	70.88	CNTNAP2	+	Promoter	Y
MACS_peak_244063	chr7:148959819-148960364	54.66	ZNF783	+	Promoter	Y
MACS_peak_244182	chr7:150019811-150020235	36.06	ACTR3C	-	Promoter	Y
MACS_peak_244182	chr7:150019811-150020235	36.06	LRRC61	+	Promoter	Y
MACS_peak_244250	chr7:150496643-150497183	41.17	TMEM176A	+	Promoter	Y
MACS_peak_244250	chr7:150496643-150497183	41.17	TMEM176B	-	Promoter	Y
MACS_peak_246521	chr7:158937788-158938531	53.33	VIPR2	-	Promoter	Y
MACS_peak_247791	chr8:4852354-4852725	60.98	CSMD1	-	Promoter	Y
MACS_peak_249976	chr8:23261691-23262349	33.91	LOXL2	-	Promoter	Y
MACS_peak_250226	chr8:26239707-26240295	37.99	BNIP3L	+	Promoter	Y
MACS_peak_251063	chr8:37551460-37552039	32.43	ZNF703	+	Promoter	Y
MACS_peak_253197	chr8:65488060-65489249	202.42	LOC401463	-	Promoter	Y
MACS_peak_253647	chr8:72755487-72757087	196.82	LOC100132891	+	Promoter	Y
MACS_peak_253647	chr8:72755487-72757087	196.82	MSC	-	Promoter	Y
MACS_peak_253655	chr8:72987005-72988908	115.85	TRPA1	-	Promoter	Y
MACS_peak_253662	chr8:73163287-73164029	40.95	LOC392232	-	Promoter	Y
MACS_peak_253918	chr8:79427922-79428513	37.81	PKIA	+	Promoter	Y
MACS_peak_254396	chr8:91803286-91804220	72.78	NECAB1	+	Promoter	Y
MACS_peak_254447	chr8:93113760-93114588	41.99	RUNX1T1	-	Promoter	Y
MACS_peak_254851	chr8:98788640-98789697	58.35	LAPTM4B	+	Promoter	Y
MACS_peak_255363	chr8:104512392-104513966	146.88	RIMS2	+	Promoter	Y
MACS_peak_259085	chr8:144513668-144514200	35.25	MAFA	-	Promoter	Y
MACS_peak_259230	chr8:144911888-144912365	38.98	PUF60	-	Promoter	Y
MACS_peak_259639	chr9:840803-842181	75.2	DMRT1	+	Promoter	Y
MACS_peak_260046	chr9:6644954-6645374	75.52	GLDC	-	Promoter	Y
MACS_peak_260768	chr9:19126670-19127371	43.39	PLIN2	-	Promoter	Y
MACS_peak_264625	chr9:100613520-100615156	208.78	FOXE1	+	Promoter	Y
MACS_peak_264850	chr9:103791932-103792564	41.48	LPPR1	+	Promoter	Y
MACS_peak_270472	chrX:2747808-2748366	46.59	GYG2	+	Promoter	Y
MACS_peak_270665	chrX:6144419-6146008	111.53	NLGN4X	-	Promoter	Y
MACS_peak_270799	chrX:8698803-8699683	57	KAL1	-	Promoter	Y
MACS_peak_270882	chrX:9433988-9434580	37.74	TBL1X	+	Promoter	Y
MACS_peak_270961	chrX:9752773-9754097	84.7	SHROOM2	+	Promoter	Y
MACS_peak_271245	chrX:13587583-13588548	84.08	EGFL6	+	Promoter	Y
MACS_peak_271414	chrX:16887475-16888006	48.67	RBBP7	-	Promoter	Y
MACS_peak_271417	chrX:16964029-16964785	40.15	REPS2	+	Promoter	Y
MACS_peak_271463	chrX:17879209-17879775	33.18	RAI2	-	Promoter	Y
MACS_peak_271666	chrX:19904722-19905472	59.45	SH3KBP1	-	Promoter	Y
MACS_peak_272254	chrX:34675501-34676181	72.19	TMEM47	-	Promoter	Y
MACS_peak_272512	chrX:40033516-40035753	113.58	BCOR	-	Promoter	Y
MACS_peak_272574	chrX:40594279-40594793	30.17	MED14	-	Promoter	Y
MACS_peak_272622	chrX:41191624-41192100	32.48	DDX3X	+	Promoter	Y
MACS_peak_273169	chrX:51238269-51238952	57.68	NUDT11	-	Promoter	Y
MACS_peak_273240	chrX:53449169-53449881	36.76	RIBC1	+	Promoter	Y
MACS_peak_273240	chrX:53449169-53449881	36.76	SMC1A	-	Promoter	Y
MACS_peak_273642	chrX:70315359-70315825	39.79	FOXO4	+	Promoter	Y
MACS_peak_273769	chrX:71524549-71525081	48.59	CITED1	-	Promoter	Y
MACS_peak_273813	chrX:73511790-73512728	72.49	FTX	-	Promoter	Y
MACS_peak_273985	chrX:83443012-83443704	50.33	RPS6KA6	-	Promoter	Y
MACS_peak_274312	chrX:102840136-102841112	39.98	TCEAL4	+	Promoter	Y
MACS_peak_274314	chrX:102862779-102863384	31	TCEAL3	+	Promoter	Y
MACS_peak_274316	chrX:102883654-102885174	84.68	TCEAL1	+	Promoter	Y
MACS_peak_274557	chrX:112083368-112084038	65.76	AMOT	-	Promoter	Y
MACS_peak_274614	chrX:114467969-114468657	44.2	LRCH2	-	Promoter	Y
MACS_peak_274842	chrX:120181071-120181709	41.1	GLUD2	+	Promoter	Y
MACS_peak_275285	chrX:134232721-134233868	118.87	LINC00087	-	Promoter	Y
MACS_peak_276121	chrX:153193393-153194192	69.4	ARHGAP4	-	Promoter	Y
MACS_peak_276141	chrX:153238017-153238616	57.34	HCFC1	-	Promoter	Y
MACS_peak_276141	chrX:153238017-153238616	57.34	TMEM187	+	Promoter	Y
* logarithmic transformation of the P-values to show the significance levels of the differentially methylated regions (In DMR estimation) or methylation blocks (In MACS). Ahigher value indicates ahigher probability of a DMR or a methylation block.
