# Supplementary material for: High-frequency aberrantly methylated targets in pancreatic adenocarcinoma identified via global DNA methylation analysis using methylCap-seq
Source: Clin Epigenetics. 2014 Sep 22;6(1):18. doi: 10.1186/1868-7083-6-18 (PMC4177372; doi:10.1186/1868-7083-6-18)
Supplement: Additional file 7: Table S6 — PC-related hyper-DMRs and the involved genes that were affected via CGIs alone. [file 1868-7083-6-18-S7.xlsx]

## Sheet: S 6
Additional File 7: Table S6. PC related hyper-DMRs and the involved genes that were affected via CGIs only
DMR ID	DMR location in genome	-10logpvalue*	Gene	Transcription Direction	Gene feture	CGIs
MACS_peak_3262	chr1:11539510-11540078	33.06	PTCHD2	+	Promoter	Y
MACS_peak_4848	chr1:20878943-20879812	34.4	FAM43B	+	Promoter	Y
MACS_peak_9800	chr1:63786698-63787726	107.45	FOXD3	+	Promoter	Y
MACS_peak_11066	chr1:92950002-92950629	35.65	GFI1	-	Promoter	Y
MACS_peak_19423	chr1:228645244-228645865	30.15	HIST3H2A	-	Promoter	Y
MACS_peak_19423	chr1:228645244-228645865	30.15	HIST3H2BB	+	Promoter	Y
MACS_peak_28566	chr10:50821325-50821817	44.73	CHAT	+	Promoter	Y
MACS_peak_29180	chr10:64578020-64578731	84.37	EGR2	-	Promoter	Y
MACS_peak_31407	chr10:88730302-88730781	53.07	AGAP11	+	Promoter	Y
MACS_peak_32509	chr10:102503647-102504503	46.26	PAX2	+	Promoter	Y
MACS_peak_35129	chr10:124895616-124896879	88.83	HMX3	+	Promoter	Y
MACS_peak_38859	chr11:2290820-2291501	51.09	ASCL2	-	Promoter	Y
MACS_peak_40853	chr11:27741611-27742432	67.7	BDNF	-	Promoter	Y
MACS_peak_40914	chr11:30038427-30039024	37.43	KCNA4	-	Promoter	Y
MACS_peak_49677	chr11:128564385-128564931	40.76	FLI1	+	Promoter	Y
MACS_peak_49677	chr11:128564385-128564931	40.76	FLI1-AS1	-	Promoter	Y
MACS_peak_51660	chr12:3601328-3602023	50.12	PRMT8	+	Promoter	Y
MACS_peak_51810	chr12:4381683-4382278	37.56	CCND2	+	Promoter	Y
MACS_peak_51974	chr12:5541018-5541891	63.9	NTF3	+	Promoter	Y
MACS_peak_55589	chr12:54346638-54347118	45.69	HOXC12	+	Promoter	Y
MACS_peak_55605	chr12:54393827-54394359	35.25	HOXC9	+	Promoter	Y
MACS_peak_59199	chr12:111471799-111472429	48.08	CUX2	+	Promoter	Y
MACS_peak_65001	chr13:28365364-28366409	212.88	GSX1	+	Promoter	Y
MACS_peak_73341	chr14:36003952-36004557	31	INSM2	+	Promoter	Y
MACS_peak_73397	chr14:36986947-36988118	102.46	NKX2-1	-	Promoter	Y
MACS_peak_77723	chr14:96342432-96343417	56.62	LINC00617	+	Promoter	Y
MACS_peak_82213	chr15:41804645-41805173	42.02	LTK	-	Promoter	Y
MACS_peak_82653	chr15:45403895-45404685	56.61	DUOXA2	+	Promoter	Y
MACS_peak_83165	chr15:53079081-53081721	301.04	ONECUT1	-	Promoter	Y
MACS_peak_85479	chr15:74420807-74421508	43.39	ISLR2	+	Promoter	Y
MACS_peak_85479	chr15:74420807-74421508	43.39	LOC283731	-	Promoter	Y
MACS_peak_86125	chr15:79382635-79383364	47.86	RASGRF1	-	Promoter	Y
MACS_peak_95780	chr16:65156443-65156957	50.05	CDH11	-	Promoter	Y
MACS_peak_96328	chr16:69141641-69142097	40.55	HAS3	+	Promoter	Y
MACS_peak_99543	chr16:86320418-86320912	51.74	LOC146513	+	Promoter	Y
MACS_peak_99620	chr16:86544598-86545394	107.05	FOXF1	+	Promoter	Y
MACS_peak_104004	chr17:14202769-14203567	43.66	HS3ST3B1	+	Promoter	Y
MACS_peak_105012	chr17:21280393-21281019	35.7	KCNJ12	+	Promoter	Y
MACS_peak_105936	chr17:32906893-32908255	174.35	TMEM132E	+	Promoter	Y
MACS_peak_105936	chr17:32906893-32908255	174.35	C17orf102	-	Promoter	Y
MACS_peak_107958	chr17:46670387-46671421	99.63	HOXB-AS3	+	Promoter	Y
MACS_peak_107958	chr17:46670387-46671421	99.63	HOXB5	-	Promoter	Y
MACS_peak_107982	chr17:46802322-46803506	211.7	MIR3185	-	Promoter	Y
MACS_peak_109302	chr17:59478075-59479617	427.09	TBX2	+	Promoter	Y
MACS_peak_119189	chr18:67068376-67069523	83.92	DOK6	+	Promoter	Y
MACS_peak_119348	chr18:70210267-70210987	107.27	CBLN2	-	Promoter	Y
MACS_peak_119378	chr18:70535039-70535637	37.37	NETO1	-	Promoter	Y
MACS_peak_125473	chr19:17392709-17393272	33.35	ANKLE1	+	Promoter	Y
MACS_peak_125581	chr19:17798554-17799245	44.01	UNC13A	-	Promoter	Y
MACS_peak_125624	chr19:17982903-17983683	57.3	SLC5A5	+	Promoter	Y
MACS_peak_125727	chr19:18335957-18336713	103.32	PDE4C	-	Promoter	Y
MACS_peak_127049	chr19:31840258-31841720	70.42	TSHZ3	-	Promoter	Y
MACS_peak_130930	chr19:50833360-50834011	60.19	KCNC3	-	Promoter	Y
MACS_peak_131930	chr19:55895852-55896252	52.91	TMEM238	-	Promoter	Y
MACS_peak_131930	chr19:55895852-55896252	52.91	RPL28	+	Promoter	Y
MACS_peak_141095	chr2:74740949-74741372	36.14	TLX2	+	Promoter	Y
MACS_peak_143277	chr2:105469511-105470192	57.83	POU3F3	+	Promoter	Y
MACS_peak_143277	chr2:105469511-105470192	57.83	LOC100506421	-	Promoter	Y
MACS_peak_144449	chr2:119914846-119915547	43.39	C1QL2	-	Promoter	Y
MACS_peak_147495	chr2:162272904-162274133	164.62	TBR1	+	Promoter	Y
MACS_peak_148008	chr2:171673786-171674461	33.01	GAD1	+	Promoter	Y
MACS_peak_148117	chr2:172947250-172948488	132.81	DLX1	+	Promoter	Y
MACS_peak_148124	chr2:172965441-172966766	125.1	DLX2	-	Promoter	Y
MACS_peak_151109	chr2:219825060-219825645	32.09	CDK5R2	+	Promoter	Y
MACS_peak_151125	chr2:219921980-219922551	45.63	MIR3131	-	Promoter	Y
MACS_peak_151444	chr2:223161228-223162394	231.81	CCDC140	+	Promoter	Y
MACS_peak_159521	chr20:42544155-42545135	111.9	TOX2	+	Promoter	Y
MACS_peak_175358	chr22:48885281-48885860	38.56	FAM19A5	+	Promoter	Y
MACS_peak_178783	chr3:26664352-26665355	55.55	LRRC3B	+	Promoter	Y
MACS_peak_181156	chr3:55515714-55516742	138.22	WNT5A	-	Promoter	Y
MACS_peak_185357	chr3:128208131-128208737	30.94	GATA2	-	Promoter	Y
MACS_peak_192737	chr4:5891950-5892934	203.49	CRMP1	-	Promoter	Y
MACS_peak_193809	chr4:8873924-8875111	265.24	HMX1	-	Promoter	Y
MACS_peak_200416	chr4:158142404-158143960	120.55	GRIA2	+	Promoter	Y
MACS_peak_201661	chr4:183064513-183065227	36.65	MGC45800	-	Promoter	Y
MACS_peak_202279	chr4:185939499-185940159	39.75	HELT	+	Promoter	Y
MACS_peak_203822	chr5:1800384-1801049	52.24	MRPL36	-	Promoter	Y
MACS_peak_203822	chr5:1800384-1801049	52.24	NDUFS6	+	Promoter	Y
MACS_peak_210069	chr5:83679014-83679659	60.68	EDIL3	-	Promoter	Y
MACS_peak_210196	chr5:87969785-87972210	268.71	LINC00461	-	Promoter	Y
MACS_peak_211161	chr5:113696687-113697526	53.36	KCNN2	+	Promoter	Y
MACS_peak_214080	chr5:153856861-153857459	31.37	HAND1	-	Promoter	Y
MACS_peak_215709	chr5:172756250-172756692	34.76	STC2	-	Promoter	Y
MACS_peak_216076	chr5:175298998-175299692	63.78	CPLX2	+	Promoter	Y
MACS_peak_216665	chr5:178156363-178156890	42.1	ZNF354A	-	Promoter	Y
MACS_peak_216862	chr5:178771312-178772025	31.09	ADAMTS2	-	Promoter	Y
MACS_peak_217465	chr6:392367-393419	91.08	IRF4	+	Promoter	Y
MACS_peak_219092	chr6:10411258-10412185	66.67	TFAP2A	-	Promoter	Y
MACS_peak_219092	chr6:10411258-10412185	66.67	LOC100130275	+	Promoter	Y
MACS_peak_220784	chr6:26272351-26272852	44.03	HIST1H3G	-	Promoter	Y
MACS_peak_220784	chr6:26272351-26272852	44.03	HIST1H2BI	+	Promoter	Y
MACS_peak_224287	chr6:73331015-73331913	43.93	KCNQ5	+	Promoter	Y
MACS_peak_227737	chr6:150285202-150286379	116.21	ULBP1	+	Promoter	Y
MACS_peak_229925	chr6:166075059-166075575	30.05	PDE10A	-	Promoter	Y
MACS_peak_231856	chr7:1272805-1274285	119.55	UNCX	+	Promoter	Y
MACS_peak_234760	chr7:27224788-27225905	144.7	HOXA11-AS	+	Promoter	Y
MACS_peak_234760	chr7:27224788-27225905	144.7	HOXA11	-	Promoter	Y
MACS_peak_236466	chr7:45614183-45615461	87.79	ADCY1	+	Promoter	Y
MACS_peak_239810	chr7:96653404-96653991	31.98	DLX5	-	Promoter	Y
MACS_peak_245232	chr7:155248579-155249410	36.22	EN2	+	Promoter	Y
MACS_peak_248361	chr8:9762300-9763262	77.44	LINC00599	-	Promoter	Y
MACS_peak_248361	chr8:9762300-9763262	77.44	MIR124-1	-	Promoter	Y
MACS_peak_249614	chr8:21645008-21645682	45.1	GFRA2	-	Promoter	Y
MACS_peak_250204	chr8:25901806-25902732	42.46	EBF2	-	Promoter	Y
MACS_peak_252493	chr8:54793058-54793676	36.17	RGS20	+	Promoter	Y
MACS_peak_254448	chr8:93114602-93115179	38.69	RUNX1T1	-	Promoter	Y
MACS_peak_262583	chr9:79635353-79636570	112.79	FOXB2	+	Promoter	Y
MACS_peak_266378	chr9:126771834-126772455	42.19	LHX2	+	Promoter	Y
MACS_peak_268082	chr9:134405648-134406113	33.2	UCK1	-	Promoter	Y
MACS_peak_272486	chrX:39957789-39958385	31.48	BCOR	-	Promoter	Y
MACS_peak_276029	chrX:152907794-152908450	34.02	DUSP9	+	Promoter	Y
* logarithmic transformation of the P-values to show the significance levels of the differentially methylated regions (In DMR estimation) or methylation blocks (In MACS). Ahigher value indicates ahigher probability of a DMR or a methylation block.
