# Supplementary material for: High-frequency aberrantly methylated targets in pancreatic adenocarcinoma identified via global DNA methylation analysis using methylCap-seq
Source: Clin Epigenetics. 2014 Sep 22;6(1):18. doi: 10.1186/1868-7083-6-18 (PMC4177372; doi:10.1186/1868-7083-6-18)
Supplement: Additional file 8: Table S7 — PC-related hyper-DMRs and the involved genes that were affected via CGI shores alone. [file 1868-7083-6-18-S8.xlsx]

## Sheet: S 7
Additional File 8: Table S7. PC related hyper-DMRs and the involved genes that were affected via CGI shores only.
DMR ID	DMR location in genome	-10logpvalue*	Gene	Transcription Direction	Gene feture	CGI shore
MACS_peak_27	chr1:902697-903183	31.85	PLEKHN1	+	Promoter	Y
MACS_peak_176	chr1:1333325-1333825	30.99	CCNL2	-	Promoter	Y
MACS_peak_176	chr1:1333325-1333825	30.99	LOC148413	+	Promoter	Y
MACS_peak_190	chr1:1369448-1369804	37.9	VWA1	+	Promoter	Y
MACS_peak_389	chr1:1949779-1950158	37.9	GABRD	+	Promoter	Y
MACS_peak_408	chr1:1979829-1980392	33.35	PRKCZ	+	Promoter	Y
MACS_peak_915	chr1:3371846-3372489	47.17	ARHGEF16	+	Promoter	Y
MACS_peak_1690	chr1:6260016-6260623	43.12	RPL22	-	Promoter	Y
MACS_peak_1711	chr1:6304043-6304735	37.87	HES3	+	Promoter	Y
MACS_peak_1827	chr1:6616576-6617516	65.77	NOL9	-	Promoter	Y
MACS_peak_2513	chr1:9190389-9191026	35.07	GPR157	-	Promoter	Y
MACS_peak_2825	chr1:10055886-10057121	77.94	RBP7	+	Promoter	Y
MACS_peak_3212	chr1:11323166-11323639	32.67	MTOR	-	Promoter	Y
MACS_peak_3309	chr1:11722512-11723016	30.75	FBXO6	+	Promoter	Y
MACS_peak_3454	chr1:12226228-12226711	38.54	TNFRSF1B	+	Promoter	Y
MACS_peak_4129	chr1:16692907-16693269	37.9	SZRD1	+	Promoter	Y
MACS_peak_4153	chr1:16941270-16941716	34.48	NBPF1	-	Promoter	Y
MACS_peak_4208	chr1:17309314-17309772	33.66	MFAP2	-	Promoter	Y
MACS_peak_4239	chr1:17446347-17446691	60.98	PADI2	-	Promoter	Y
MACS_peak_4760	chr1:20206704-20207169	33.2	OTUD3	+	Promoter	Y
MACS_peak_5018	chr1:21979138-21979960	31.31	RAP1GAP	-	Promoter	Y
MACS_peak_5297	chr1:23343485-23344068	32.2	KDM1A	+	Promoter	Y
MACS_peak_5297	chr1:23343485-23344068	32.2	LOC729059	-	Promoter	Y
MACS_peak_5400	chr1:24307522-24308035	30.22	SRSF10	-	Promoter	Y
MACS_peak_5444	chr1:24512645-24513258	30.57	IL28RA	-	Promoter	Y
MACS_peak_5533	chr1:24967336-24968249	37.64	SRRM1	+	Promoter	Y
MACS_peak_5550	chr1:25069283-25069812	56.04	CLIC4	+	Promoter	Y
MACS_peak_5776	chr1:26439263-26440119	52.29	PDIK1L	+	Promoter	Y
MACS_peak_5781	chr1:26486381-26486756	105.97	FAM110D	+	Promoter	Y
MACS_peak_5932	chr1:27650658-27651089	35.55	LOC644961	+	Promoter	Y
MACS_peak_5996	chr1:27931016-27931636	36.05	AHDC1	-	Promoter	Y
MACS_peak_6002	chr1:27962580-27962998	43.63	FGR	-	Promoter	Y
MACS_peak_6052	chr1:28415924-28416420	83.32	EYA3	-	Promoter	Y
MACS_peak_6084	chr1:28654031-28654671	34.9	MED18	+	Promoter	Y
MACS_peak_6111	chr1:28917148-28917720	59.63	RAB42	+	Promoter	Y
MACS_peak_6489	chr1:32171366-32171946	32.37	COL16A1	-	Promoter	Y
MACS_peak_6548	chr1:32539280-32539713	42.37	TMEM39B	+	Promoter	Y
MACS_peak_6574	chr1:32707276-32708014	41.18	MTMR9LP	-	Promoter	Y
MACS_peak_6576	chr1:32713086-32713575	31.66	FAM167B	+	Promoter	Y
MACS_peak_6675	chr1:33352640-33353120	32.23	HPCA	+	Promoter	Y
MACS_peak_6908	chr1:35543308-35543612	78.11	ZMYM1	+	Promoter	Y
MACS_peak_7221	chr1:37982097-37982435	78.11	MEAF6	-	Promoter	Y
MACS_peak_7410	chr1:39340090-39340617	35.56	MYCBP	-	Promoter	Y
MACS_peak_7434	chr1:39545271-39545964	37.82	MACF1	+	Promoter	Y
MACS_peak_7512	chr1:40106394-40107008	36.41	HEYL	-	Promoter	Y
MACS_peak_7531	chr1:40204988-40205696	62.66	PPIE	+	Promoter	Y
MACS_peak_7568	chr1:40504043-40504441	37.9	CAP1	+	Promoter	Y
MACS_peak_7617	chr1:40914383-40914867	38.47	ZNF643	+	Promoter	Y
MACS_peak_7653	chr1:41155115-41155538	36.14	NFYC	+	Promoter	Y
MACS_peak_7663	chr1:41248134-41248519	37.9	KCNQ4	+	Promoter	Y
MACS_peak_7684	chr1:41328874-41329294	50.95	CITED4	-	Promoter	Y
MACS_peak_7730	chr1:41708361-41709063	43.32	SCMH1	-	Promoter	Y
MACS_peak_7871	chr1:42847465-42847957	31.48	RIMKLA	+	Promoter	Y
MACS_peak_7924	chr1:43231060-43231532	46.34	C1orf50	+	Promoter	Y
MACS_peak_8011	chr1:43823063-43823723	33.8	CDC20	+	Promoter	Y
MACS_peak_8014	chr1:43857295-43857643	45.21	MED8	-	Promoter	Y
MACS_peak_8142	chr1:44442404-44443170	51.79	B4GALT2	+	Promoter	Y
MACS_peak_8274	chr1:45138534-45139117	38.31	C1orf228	+	Promoter	Y
MACS_peak_8274	chr1:45138534-45139117	38.31	TMEM53	-	Promoter	Y
MACS_peak_9093	chr1:54409802-54410576	64.44	HSPB11	-	Promoter	Y
MACS_peak_9093	chr1:54409802-54410576	64.44	LRRC42	+	Promoter	Y
MACS_peak_9284	chr1:55444205-55444788	32.2	TMEM61	+	Promoter	Y
MACS_peak_9373	chr1:57046211-57047092	56.94	PPAP2B	-	Promoter	Y
MACS_peak_9646	chr1:62189719-62190176	33.73	TM2D1	-	Promoter	Y
MACS_peak_9650	chr1:62206677-62207526	52.73	INADL	+	Promoter	Y
MACS_peak_9973	chr1:66257717-66258265	94.03	PDE4B	+	Promoter	Y
MACS_peak_10302	chr1:75593419-75594326	96.19	LHX8	+	Promoter	Y
MACS_peak_10768	chr1:87596621-87597271	34.35	LOC339524	+	Promoter	Y
MACS_peak_10855	chr1:89148221-89148599	37.9	PKN2	+	Promoter	Y
MACS_peak_10868	chr1:89357715-89358393	87.66	GTF2B	-	Promoter	Y
MACS_peak_10969	chr1:91489265-91489828	46.22	ZNF644	-	Promoter	Y
MACS_peak_11165	chr1:94343499-94343990	59.53	DNTTIP2	-	Promoter	Y
MACS_peak_11680	chr1:109101694-109102377	38.39	FAM102B	+	Promoter	Y
MACS_peak_11695	chr1:109287646-109288080	35.33	STXBP3	+	Promoter	Y
MACS_peak_11732	chr1:109619477-109620074	31.43	TAF13	-	Promoter	Y
MACS_peak_11735	chr1:109641875-109642445	32.94	SCARNA2	+	Promoter	Y
MACS_peak_11739	chr1:109656985-109657933	46.95	KIAA1324	+	Promoter	Y
MACS_peak_11739	chr1:109656985-109657933	46.95	C1orf194	-	Promoter	Y
MACS_peak_11751	chr1:109755598-109756169	59.72	SARS	+	Promoter	Y
MACS_peak_12304	chr1:116519645-116520241	31.48	SLC22A15	+	Promoter	Y
MACS_peak_12372	chr1:117450631-117451123	31.48	PTGFRN	+	Promoter	Y
MACS_peak_12783	chr1:149983892-149984388	44.42	OTUD7B	-	Promoter	Y
MACS_peak_13062	chr1:152085664-152086065	37.82	TCHH	-	Promoter	Y
MACS_peak_13142	chr1:153644955-153645431	39.05	ILF2	-	Promoter	Y
MACS_peak_13204	chr1:153951380-153951924	54.75	JTB	-	Promoter	Y
MACS_peak_13266	chr1:154473121-154473638	36.21	TDRD10	+	Promoter	Y
MACS_peak_13266	chr1:154473121-154473638	36.21	SHE	-	Promoter	Y
MACS_peak_13700	chr1:156861199-156861782	32.2	PEAR1	+	Promoter	Y
MACS_peak_13745	chr1:157109405-157109821	36.66	ETV3	-	Promoter	Y
MACS_peak_14176	chr1:162465942-162466323	37.9	UHMK1	+	Promoter	Y
MACS_peak_14411	chr1:166807031-166807847	137.81	POGK	+	Promoter	Y
MACS_peak_14496	chr1:167598370-167599073	56.18	RCSD1	+	Promoter	Y
MACS_peak_14907	chr1:174967814-174968395	58.85	CACYBP	+	Promoter	Y
MACS_peak_15183	chr1:178993541-178993984	48.83	FAM20B	+	Promoter	Y
MACS_peak_15724	chr1:184725283-184725635	52.91	EDEM3	-	Promoter	Y
MACS_peak_16026	chr1:193030675-193031011	52.91	UCHL5	-	Promoter	Y
MACS_peak_16030	chr1:193089886-193090568	57.75	CDC73	+	Promoter	Y
MACS_peak_16381	chr1:200380782-200381110	52.91	ZNF281	-	Promoter	Y
MACS_peak_16533	chr1:201251801-201252215	67.71	PKP1	+	Promoter	Y
MACS_peak_16581	chr1:201477747-201478138	37.9	CSRP1	-	Promoter	Y
MACS_peak_16644	chr1:201950921-201951276	78.11	RNPEP	+	Promoter	Y
MACS_peak_16770	chr1:202858637-202858959	69.39	RABIF	-	Promoter	Y
MACS_peak_16786	chr1:202974885-202975353	33	TMEM183B	+	Promoter	Y
MACS_peak_16786	chr1:202974885-202975353	33	TMEM183A	+	Promoter	Y
MACS_peak_16953	chr1:204123010-204123454	90.01	ETNK2	-	Promoter	Y
MACS_peak_17056	chr1:204653400-204653799	52.91	LRRN2	-	Promoter	Y
MACS_peak_17231	chr1:205743214-205743660	64.11	RAB7L1	-	Promoter	Y
MACS_peak_17240	chr1:205783995-205784603	30.84	SLC41A1	-	Promoter	Y
MACS_peak_17666	chr1:211306075-211306538	40.01	KCNH1	-	Promoter	Y
MACS_peak_17778	chr1:212588575-212589135	53.41	TMEM206	-	Promoter	Y
MACS_peak_17957	chr1:214452615-214453071	33.8	SMYD2	+	Promoter	Y
MACS_peak_18156	chr1:217261843-217262541	31.83	ESRRG	-	Promoter	Y
MACS_peak_18388	chr1:220863006-220863435	50.11	C1orf115	+	Promoter	Y
MACS_peak_18458	chr1:221917133-221917503	37.9	DUSP10	-	Promoter	Y
MACS_peak_18752	chr1:224802506-224803430	31.96	CNIH3	+	Promoter	Y
MACS_peak_18824	chr1:225618020-225618504	31.98	LBR	-	Promoter	Y
MACS_peak_18973	chr1:226410128-226410604	32.48	MIXL1	+	Promoter	Y
MACS_peak_19429	chr1:228673283-228673920	100.25	RNF187	+	Promoter	Y
MACS_peak_19860	chr1:231005715-231006467	34.66	C1orf198	-	Promoter	Y
MACS_peak_19971	chr1:231663221-231663897	38.8	TSNAX-DISC1	+	Promoter	Y
MACS_peak_19971	chr1:231663221-231663897	38.8	TSNAX	+	Promoter	Y
MACS_peak_20222	chr1:233461179-233461557	37.9	KIAA1804	+	Promoter	Y
MACS_peak_20709	chr1:236559340-236560116	44.95	EDARADD	+	Promoter	Y
MACS_peak_21253	chr1:241521753-241522162	44.41	RGS7	-	Promoter	Y
MACS_peak_22174	chr1:247268214-247268579	45.21	ZNF669	-	Promoter	Y
MACS_peak_23256	chr10:3182304-3182765	40.16	LOC100507034	+	Promoter	Y
MACS_peak_24269	chr10:7859041-7859631	31.81	TAF3	+	Promoter	Y
MACS_peak_25662	chr10:15760503-15761354	93.86	ITGA8	-	Promoter	Y
MACS_peak_25677	chr10:15902606-15903329	54.73	FAM188A	-	Promoter	Y
MACS_peak_25717	chr10:16477936-16478279	60.98	PTER	+	Promoter	Y
MACS_peak_25901	chr10:17683680-17684171	37.98	STAM	+	Promoter	Y
MACS_peak_26146	chr10:21461567-21461832	69.39	LOC100128511	+	Promoter	Y
MACS_peak_26193	chr10:21816574-21817238	89.11	SKIDA1	-	Promoter	Y
MACS_peak_26494	chr10:25306429-25307015	38.12	ENKUR	-	Promoter	Y
MACS_peak_26494	chr10:25306429-25307015	38.12	THNSL1	+	Promoter	Y
MACS_peak_26619	chr10:27150472-27151374	43.72	ABI1	-	Promoter	Y
MACS_peak_26645	chr10:27391423-27391869	34.48	ANKRD26	-	Promoter	Y
MACS_peak_27241	chr10:32637078-32637664	32.03	EPC1	-	Promoter	Y
MACS_peak_27482	chr10:35105935-35106446	36.61	PARD3	-	Promoter	Y
MACS_peak_27522	chr10:35378090-35378522	35.48	CUL2	-	Promoter	Y
MACS_peak_27771	chr10:38381478-38381918	41.8	ZNF37A	+	Promoter	Y
MACS_peak_28038	chr10:44071089-44071799	55.67	ZNF239	-	Promoter	Y
MACS_peak_28559	chr10:50747942-50748829	33.58	ERCC6	-	Promoter	Y
MACS_peak_29369	chr10:69642528-69643128	43.59	SIRT1	+	Promoter	Y
MACS_peak_29409	chr10:70167626-70168265	61.18	RUFY2	-	Promoter	Y
MACS_peak_29518	chr10:70938220-70938820	31.26	SUPV3L1	+	Promoter	Y
MACS_peak_29692	chr10:71893128-71893537	37.2	AIFM2	-	Promoter	Y
MACS_peak_30430	chr10:76868604-76869106	30.87	DUSP13	-	Promoter	Y
MACS_peak_30447	chr10:76996367-76996725	37.9	COMTD1	-	Promoter	Y
MACS_peak_31425	chr10:89418418-89419232	54.99	PAPSS2	+	Promoter	Y
MACS_peak_31511	chr10:91293887-91294748	71.48	SLC16A12	-	Promoter	Y
MACS_peak_31566	chr10:93171048-93171629	44.92	HECTD2	+	Promoter	Y
MACS_peak_31882	chr10:97322421-97323003	44.85	SORBS1	-	Promoter	Y
MACS_peak_31924	chr10:97888918-97889519	37.19	ZNF518A	+	Promoter	Y
MACS_peak_32379	chr10:101493146-101493503	60.98	COX15	-	Promoter	Y
MACS_peak_32438	chr10:102028052-102028819	39.54	CWF19L1	-	Promoter	Y
MACS_peak_32442	chr10:102047365-102047919	40.21	BLOC1S2	-	Promoter	Y
MACS_peak_32707	chr10:103817639-103818017	60.98	C10orf76	-	Promoter	Y
MACS_peak_32754	chr10:104156419-104156870	40.93	NFKB2	+	Promoter	Y
MACS_peak_32911	chr10:105111280-105111693	36.89	PCGF6	-	Promoter	Y
MACS_peak_33078	chr10:106026126-106026784	89.74	GSTO2	+	Promoter	Y
MACS_peak_33107	chr10:106398256-106399063	113.9	SORCS3	+	Promoter	Y
MACS_peak_33342	chr10:111984320-111985134	82.4	MXI1	+	Promoter	Y
MACS_peak_33433	chr10:112629910-112630847	132.01	PDCD4	+	Promoter	Y
MACS_peak_33433	chr10:112629910-112630847	132.01	LOC282997	-	Promoter	Y
MACS_peak_33951	chr10:116850641-116851545	49.42	ATRNL1	+	Promoter	Y
MACS_peak_35026	chr10:124219068-124219709	75.8	HTRA1	+	Promoter	Y
MACS_peak_36644	chr10:131266059-131267235	63.28	MGMT	+	Promoter	Y
MACS_peak_37606	chr10:134146263-134147104	47.13	LRRC27	+	Promoter	Y
MACS_peak_38107	chr11:287031-287414	78.11	ATHL1	+	Promoter	Y
MACS_peak_38142	chr11:393270-393767	31.17	PKP3	+	Promoter	Y
MACS_peak_39760	chr11:9684452-9685285	41.71	SWAP70	+	Promoter	Y
MACS_peak_40520	chr11:19136969-19137501	55.78	ZDHHC13	+	Promoter	Y
MACS_peak_40617	chr11:20183408-20184208	55.93	DBX1	-	Promoter	Y
MACS_peak_40644	chr11:20621455-20621818	60.98	SLC6A5	+	Promoter	Y
MACS_peak_40974	chr11:31532979-31533998	60.63	IMMP1L	-	Promoter	Y
MACS_peak_41262	chr11:34458491-34459052	33.47	CAT	+	Promoter	Y
MACS_peak_41327	chr11:35545989-35546420	74.16	PAMR1	-	Promoter	Y
MACS_peak_41607	chr11:43378584-43378934	87.12	TTC17	+	Promoter	Y
MACS_peak_41830	chr11:45166534-45167259	61.33	PRDM11	+	Promoter	Y
MACS_peak_42085	chr11:46940272-46940799	42.1	LRP4	-	Promoter	Y
MACS_peak_42132	chr11:47268828-47269389	33.47	NR1H3	+	Promoter	Y
MACS_peak_42207	chr11:47599280-47599890	30.73	KBTBD4	-	Promoter	Y
MACS_peak_42207	chr11:47599280-47599890	30.73	NDUFS3	+	Promoter	Y
MACS_peak_42212	chr11:47616429-47616889	33.53	C1QTNF4	-	Promoter	Y
MACS_peak_42420	chr11:57196102-57196615	30.22	SLC43A3	-	Promoter	Y
MACS_peak_43100	chr11:62520406-62520892	31.85	ZBTB3	-	Promoter	Y
MACS_peak_43226	chr11:63704801-63705094	136.04	NAA40	+	Promoter	Y
MACS_peak_43371	chr11:64065441-64066137	63.61	C11orf20	+	Promoter	Y
MACS_peak_43410	chr11:64217331-64217723	60.98	LOC100996455	+	Promoter	Y
MACS_peak_43505	chr11:64578352-64578774	36.21	MEN1	-	Promoter	Y
MACS_peak_43539	chr11:64689978-64690423	34.55	PPP2R5B	+	Promoter	Y
MACS_peak_43565	chr11:64806810-64807347	62.81	SAC3D1	+	Promoter	Y
MACS_peak_43926	chr11:66446683-66447093	51.92	RBM4B	-	Promoter	Y
MACS_peak_44006	chr11:66727214-66727868	46.42	PC	-	Promoter	Y
MACS_peak_44023	chr11:66824851-66825827	63.36	RHOD	+	Promoter	Y
MACS_peak_44083	chr11:67194684-67195090	37.43	RPS6KB2	+	Promoter	Y
MACS_peak_44171	chr11:67772574-67772982	60.1	UNC93B1	-	Promoter	Y
MACS_peak_44478	chr11:68780397-68780813	51.33	MRGPRF	-	Promoter	Y
MACS_peak_45554	chr11:73472720-73473045	69.39	RAB6A	-	Promoter	Y
MACS_peak_45930	chr11:76776824-76777457	35.3	CAPN5	+	Promoter	Y
MACS_peak_46009	chr11:77298404-77298961	33.71	AQP11	+	Promoter	Y
MACS_peak_46064	chr11:77898286-77898810	35.76	USP35	+	Promoter	Y
MACS_peak_46064	chr11:77898286-77898810	35.76	KCTD21	-	Promoter	Y
MACS_peak_46296	chr11:82866486-82866983	44.34	PCF11	+	Promoter	Y
MACS_peak_46646	chr11:93516204-93516805	31.21	MED17	+	Promoter	Y
MACS_peak_46801	chr11:96124069-96124641	39.02	JRKL	+	Promoter	Y
MACS_peak_46801	chr11:96124069-96124641	39.02	CCDC82	-	Promoter	Y
MACS_peak_46936	chr11:100556445-100556892	117.54	ARHGAP42	+	Promoter	Y
MACS_peak_46983	chr11:101917128-101917713	81.47	C11orf70	+	Promoter	Y
MACS_peak_47185	chr11:107329053-107329628	32.66	CWF19L2	-	Promoter	Y
MACS_peak_47308	chr11:109292803-109293370	33.12	C11orf87	+	Promoter	Y
MACS_peak_48243	chr11:118402113-118402720	30.89	TMEM25	+	Promoter	Y
MACS_peak_48318	chr11:118901760-118902587	31.09	SLC37A4	-	Promoter	Y
MACS_peak_48381	chr11:119188105-119189249	59.23	MCAM	-	Promoter	Y
MACS_peak_48578	chr11:120195005-120195312	52.91	TMEM136	+	Promoter	Y
MACS_peak_48937	chr11:122853882-122854513	35.42	BSX	-	Promoter	Y
MACS_peak_49050	chr11:123524101-123524566	46.92	SCN3B	-	Promoter	Y
MACS_peak_49278	chr11:125771822-125772366	47.65	PUS3	-	Promoter	Y
MACS_peak_49278	chr11:125771822-125772366	47.65	DDX25	+	Promoter	Y
MACS_peak_49381	chr11:126151613-126152361	46.65	TIRAP	+	Promoter	Y
MACS_peak_50517	chr11:133937178-133937941	34.1	JAM3	+	Promoter	Y
MACS_peak_50587	chr11:134200174-134201107	66.25	GLB1L2	+	Promoter	Y
MACS_peak_50994	chr12:1057651-1058056	37.51	RAD52	-	Promoter	Y
MACS_peak_50999	chr12:1101092-1101721	41.67	ERC1	+	Promoter	Y
MACS_peak_51128	chr12:1737317-1737745	42.78	WNT5B	+	Promoter	Y
MACS_peak_51450	chr12:3000821-3001291	61.61	TULP3	+	Promoter	Y
MACS_peak_51721	chr12:3864022-3864722	56.4	EFCAB4B	-	Promoter	Y
MACS_peak_51876	chr12:4755919-4756541	48.65	NDUFA9	+	Promoter	Y
MACS_peak_51876	chr12:4755919-4756541	48.65	AKAP3	-	Promoter	Y
MACS_peak_52169	chr12:6491527-6491997	77.96	LTBR	+	Promoter	Y
MACS_peak_52219	chr12:6678002-6679176	69.42	NOP2	-	Promoter	Y
MACS_peak_52298	chr12:7035771-7036404	35.3	ATN1	+	Promoter	Y
MACS_peak_52570	chr12:9390603-9390908	78.11	LOC100499405	+	Promoter	Y
MACS_peak_52818	chr12:12507724-12508375	53.26	LOH12CR1	+	Promoter	Y
MACS_peak_52992	chr12:14132765-14133444	57.98	GRIN2B	-	Promoter	Y
MACS_peak_53378	chr12:21679346-21680162	54.86	C12orf39	+	Promoter	Y
MACS_peak_53723	chr12:27176189-27176678	44.97	MED21	+	Promoter	Y
MACS_peak_53795	chr12:28121622-28122097	32.55	PTHLH	-	Promoter	Y
MACS_peak_53962	chr12:31479620-31480161	34.68	FAM60A	-	Promoter	Y
MACS_peak_54356	chr12:41084449-41085201	46.41	CNTN1	+	Promoter	Y
MACS_peak_54566	chr12:45443209-45444021	68.39	DBX2	-	Promoter	Y
MACS_peak_54720	chr12:48153857-48154230	37.9	RAPGEF3	-	Promoter	Y
MACS_peak_54897	chr12:49464458-49465043	44.63	RHEBL1	-	Promoter	Y
MACS_peak_54902	chr12:49505995-49506652	33.97	LMBR1L	-	Promoter	Y
MACS_peak_54933	chr12:49731257-49732014	65.76	C1QL4	-	Promoter	Y
MACS_peak_55052	chr12:50421305-50421691	45.21	RACGAP1	-	Promoter	Y
MACS_peak_55077	chr12:50559705-50560219	57.38	CERS5	-	Promoter	Y
MACS_peak_55186	chr12:51612615-51613244	69.36	POU6F1	-	Promoter	Y
MACS_peak_55481	chr12:53575475-53576100	41.93	ZNF740	+	Promoter	Y
MACS_peak_55481	chr12:53575475-53576100	41.93	CSAD	-	Promoter	Y
MACS_peak_55585	chr12:54330826-54331360	41.6	HOXC13	+	Promoter	Y
MACS_peak_55595	chr12:54361784-54363041	58.77	HOTAIR	-	Promoter	Y
MACS_peak_56010	chr12:57870540-57870895	78.11	ARHGAP9	-	Promoter	Y
MACS_peak_56066	chr12:58167322-58167836	30.17	METTL21B	+	Promoter	Y
MACS_peak_56066	chr12:58167322-58167836	30.17	METTL1	-	Promoter	Y
MACS_peak_56608	chr12:69200187-69200644	33.73	MDM2	+	Promoter	Y
MACS_peak_56776	chr12:72147115-72147862	34.91	RAB21	+	Promoter	Y
MACS_peak_57579	chr12:93859710-93860161	80.28	MRPL42	+	Promoter	Y
MACS_peak_57959	chr12:98911462-98912056	31.59	TMPO-AS1	-	Promoter	Y
MACS_peak_58008	chr12:99286649-99288040	86.61	ANKS1B	-	Promoter	Y
MACS_peak_58286	chr12:104608211-104608967	52.45	TXNRD1	+	Promoter	Y
MACS_peak_58557	chr12:107347738-107348126	37.9	C12orf23	+	Promoter	Y
MACS_peak_58786	chr12:109534031-109535086	64.55	UNG	+	Promoter	Y
MACS_peak_59010	chr12:110339252-110339843	58.01	TCHP	+	Promoter	Y
MACS_peak_59046	chr12:110436359-110436728	87.12	ANKRD13A	+	Promoter	Y
MACS_peak_59106	chr12:110843148-110843484	45.21	ANAPC7	-	Promoter	Y
MACS_peak_59109	chr12:110888426-110889098	39.03	ARPC3	-	Promoter	Y
MACS_peak_59117	chr12:110940331-110941271	31.29	RAD9B	+	Promoter	Y
MACS_peak_59117	chr12:110940331-110941271	31.29	VPS29	-	Promoter	Y
MACS_peak_59148	chr12:111128080-111128492	30.22	HVCN1	-	Promoter	Y
MACS_peak_59197	chr12:111469434-111470220	38.52	CUX2	+	Promoter	Y
MACS_peak_59285	chr12:111807299-111807674	45.21	FAM109A	-	Promoter	Y
MACS_peak_59455	chr12:112847711-112848272	33.47	RPL6	-	Promoter	Y
MACS_peak_59771	chr12:114844053-114844531	122.09	TBX5	-	Promoter	Y
MACS_peak_59771	chr12:114844053-114844531	122.09	TBX5-AS1	+	Promoter	Y
MACS_peak_60140	chr12:117628508-117629019	57.66	FBXO21	-	Promoter	Y
MACS_peak_60240	chr12:118405075-118405820	66.7	KSR2	-	Promoter	Y
MACS_peak_60291	chr12:118812073-118812536	33.33	TAOK3	-	Promoter	Y
MACS_peak_60291	chr12:118812073-118812536	33.33	SUDS3	+	Promoter	Y
MACS_peak_60605	chr12:121122941-121123398	40.47	MLEC	+	Promoter	Y
MACS_peak_60812	chr12:122019555-122020319	39.71	KDM2B	-	Promoter	Y
MACS_peak_60889	chr12:122354853-122355455	31.16	WDR66	+	Promoter	Y
MACS_peak_60975	chr12:122687146-122687736	44.28	B3GNT4	+	Promoter	Y
MACS_peak_61034	chr12:122908985-122909579	44.01	CLIP1	-	Promoter	Y
MACS_peak_61052	chr12:122986145-122986660	42.97	ZCCHC8	-	Promoter	Y
MACS_peak_61444	chr12:124458989-124459854	40.02	CCDC92	-	Promoter	Y
MACS_peak_61821	chr12:125476696-125477136	73.08	BRI3BP	+	Promoter	Y
MACS_peak_62931	chr12:131324881-131325520	41.04	STX2	-	Promoter	Y
MACS_peak_63262	chr12:132411672-132412041	37.9	PUS1	+	Promoter	Y
MACS_peak_63570	chr12:133285653-133286194	41.1	PGAM5	+	Promoter	Y
MACS_peak_63661	chr12:133463374-133463735	105.97	CHFR	-	Promoter	Y
MACS_peak_63679	chr12:133533794-133534396	31.16	ZNF605	-	Promoter	Y
MACS_peak_63689	chr12:133611968-133612444	39.05	ZNF84	+	Promoter	Y
MACS_peak_63841	chr13:20768184-20768692	36.81	GJB2	-	Promoter	Y
MACS_peak_64013	chr13:21636024-21636738	69.25	LATS2	-	Promoter	Y
MACS_peak_64296	chr13:23473768-23474251	38.54	BASP1P1	-	Promoter	Y
MACS_peak_64489	chr13:24736411-24736954	40.96	MIR2276	+	Promoter	Y
MACS_peak_64628	chr13:25668277-25669429	53.08	PABPC3	+	Promoter	Y
MACS_peak_64665	chr13:25873642-25874195	53.99	NUPL1	+	Promoter	Y
MACS_peak_64954	chr13:28026410-28027019	30.78	MTIF3	-	Promoter	Y
MACS_peak_65117	chr13:29231600-29232103	37.15	POMP	+	Promoter	Y
MACS_peak_65960	chr13:38442738-38443571	103.24	TRPC4	-	Promoter	Y
MACS_peak_66159	chr13:41345948-41346371	36.14	MRPS31	-	Promoter	Y
MACS_peak_66174	chr13:41707959-41708272	69.39	KBTBD6	-	Promoter	Y
MACS_peak_66178	chr13:41768824-41769507	44.52	KBTBD7	-	Promoter	Y
MACS_peak_66322	chr13:43567634-43568268	41.36	EPSTI1	-	Promoter	Y
MACS_peak_66383	chr13:44362793-44363335	34.62	ENOX1	-	Promoter	Y
MACS_peak_66547	chr13:45993571-45994122	34.07	SLC25A30	-	Promoter	Y
MACS_peak_66720	chr13:48575742-48576095	45.21	SUCLA2	-	Promoter	Y
MACS_peak_66866	chr13:50569732-50570190	33.66	TRIM13	+	Promoter	Y
MACS_peak_66866	chr13:50569732-50570190	33.66	MIR3613	-	Promoter	Y
MACS_peak_66921	chr13:51483046-51483643	37.43	RNASEH2B	+	Promoter	Y
MACS_peak_67087	chr13:52770228-52771047	81.96	MRPS31P3	-	Promoter	Y
MACS_peak_67130	chr13:53423433-53424190	72.81	PCDH8	-	Promoter	Y
MACS_peak_67274	chr13:58205514-58206114	43.59	PCDH17	+	Promoter	Y
MACS_peak_68330	chr13:84455179-84455864	38.27	SLITRK1	-	Promoter	Y
MACS_peak_69036	chr13:97645435-97645975	41.17	OXGR1	-	Promoter	Y
MACS_peak_69616	chr13:100738788-100739332	77.82	PCCA	+	Promoter	Y
MACS_peak_69725	chr13:101328517-101329034	49.8	TMTC4	-	Promoter	Y
MACS_peak_70461	chr13:108869690-108870142	48.04	LIG4	-	Promoter	Y
MACS_peak_70461	chr13:108869690-108870142	48.04	ABHD13	+	Promoter	Y
MACS_peak_72231	chr13:114999032-114999860	41.99	CDC16	+	Promoter	Y
MACS_peak_72512	chr14:23289413-23290038	41.93	SLC7A7	-	Promoter	Y
MACS_peak_73284	chr14:35345766-35346556	50.23	BAZ1A	-	Promoter	Y
MACS_peak_73393	chr14:36982284-36983044	72.56	SFTA3	-	Promoter	Y
MACS_peak_73571	chr14:42074107-42075544	102.68	LRFN5	+	Promoter	Y
MACS_peak_73904	chr14:51412624-51412958	52.91	PYGL	-	Promoter	Y
MACS_peak_73995	chr14:52779919-52780542	42.06	PTGER2	+	Promoter	Y
MACS_peak_74005	chr14:53162979-53163446	46.76	ERO1L	-	Promoter	Y
MACS_peak_74007	chr14:53171556-53172071	49.97	PSMC6	+	Promoter	Y
MACS_peak_74165	chr14:55492026-55492332	60.98	SOCS4	+	Promoter	Y
MACS_peak_74412	chr14:59103626-59104155	41.95	DACT1	+	Promoter	Y
MACS_peak_74455	chr14:59932273-59932784	30.34	GPR135	-	Promoter	Y
MACS_peak_74522	chr14:61446074-61446542	54.07	SLC38A6	+	Promoter	Y
MACS_peak_74758	chr14:64930306-64930752	34.48	AKAP5	+	Promoter	Y
MACS_peak_75181	chr14:69862956-69863540	38.25	SLC39A9	+	Promoter	Y
MACS_peak_75182	chr14:69866916-69867457	47.89	ERH	-	Promoter	Y
MACS_peak_75198	chr14:70042074-70042726	40.23	C14orf162	-	Promoter	Y
MACS_peak_75532	chr14:73702955-73703328	45.21	PAPLN	+	Promoter	Y
MACS_peak_76298	chr14:82000458-82001204	46.78	SEL1L	-	Promoter	Y
MACS_peak_76742	chr14:90723752-90724277	35.69	PSMC1	+	Promoter	Y
MACS_peak_77011	chr14:91977582-91977965	52.91	SMEK1	-	Promoter	Y
MACS_peak_77265	chr14:93584212-93584725	57.48	ITPK1	-	Promoter	Y
MACS_peak_77810	chr14:96967000-96967588	31.92	PAPOLA	+	Promoter	Y
MACS_peak_77858	chr14:97262467-97263249	50.74	VRK1	+	Promoter	Y
MACS_peak_78476	chr14:100844649-100845534	50.53	WARS	-	Promoter	Y
MACS_peak_78906	chr14:102226109-102226605	31.23	PPP2R5C	+	Promoter	Y
MACS_peak_80322	chr15:23933906-23934344	35.05	NDN	-	Promoter	Y
MACS_peak_80853	chr15:28344600-28345035	35.26	OCA2	-	Promoter	Y
MACS_peak_81846	chr15:38855585-38856146	46.37	RASGRP1	-	Promoter	Y
MACS_peak_82017	chr15:40672901-40673493	57.92	C15orf23	+	Promoter	Y
MACS_peak_82020	chr15:40695579-40695961	37.9	IVD	+	Promoter	Y
MACS_peak_82083	chr15:41097864-41098223	52.91	ZFYVE19	+	Promoter	Y
MACS_peak_82084	chr15:41098537-41098934	52.91	DNAJC17	-	Promoter	Y
MACS_peak_82099	chr15:41167517-41167940	36.14	RHOV	-	Promoter	Y
MACS_peak_82222	chr15:41838399-41839125	36.01	RPAP1	-	Promoter	Y
MACS_peak_82327	chr15:42265465-42265918	47.95	EHD4	-	Promoter	Y
MACS_peak_82483	chr15:43423694-43424298	49.97	TMEM62	+	Promoter	Y
MACS_peak_82536	chr15:43942118-43942354	78.11	CATSPER2	-	Promoter	Y
MACS_peak_82588	chr15:44488307-44488760	63.36	FRMD5	-	Promoter	Y
MACS_peak_82632	chr15:44956785-44957230	48.65	SPG11	-	Promoter	Y
MACS_peak_82687	chr15:45668458-45669148	110.75	LOC145663	+	Promoter	Y
MACS_peak_82916	chr15:50473555-50474256	77.74	SLC27A2	+	Promoter	Y
MACS_peak_82966	chr15:50980430-50981012	32.26	TRPM7	-	Promoter	Y
MACS_peak_83089	chr15:52473675-52474053	60.98	GNB5	-	Promoter	Y
MACS_peak_83146	chr15:52861602-52862187	58.51	ARPP19	-	Promoter	Y
MACS_peak_83320	chr15:56033604-56034249	107.72	PRTG	-	Promoter	Y
MACS_peak_83460	chr15:57885051-57885543	31.48	MYZAP	+	Promoter	Y
MACS_peak_83460	chr15:57885051-57885543	31.48	GCOM1	+	Promoter	Y
MACS_peak_83673	chr15:59729243-59729800	40.01	FAM81A	+	Promoter	Y
MACS_peak_83902	chr15:61521786-61522521	47.47	RORA	-	Promoter	Y
MACS_peak_83980	chr15:62457730-62458072	69.39	C2CD4B	-	Promoter	Y
MACS_peak_84276	chr15:64455887-64456423	48.28	PPIB	-	Promoter	Y
MACS_peak_84305	chr15:64678688-64679064	69.39	TRIP4	+	Promoter	Y
MACS_peak_84517	chr15:66085608-66086004	37.9	DENND4A	-	Promoter	Y
MACS_peak_84536	chr15:66333437-66334036	37.31	MIR4311	+	Promoter	Y
MACS_peak_84595	chr15:66649693-66650179	38.33	TIPIN	-	Promoter	Y
MACS_peak_84917	chr15:69220532-69221046	30.17	NOX5	+	Promoter	Y
MACS_peak_84917	chr15:69220532-69221046	30.17	SPESP1	+	Promoter	Y
MACS_peak_85212	chr15:71408524-71409129	31	CT62	-	Promoter	Y
MACS_peak_85541	chr15:74727989-74728461	46.34	SEMA7A	-	Promoter	Y
MACS_peak_85546	chr15:74754699-74755072	52.91	UBL7	-	Promoter	Y
MACS_peak_85611	chr15:75230936-75231307	52.91	COX5A	-	Promoter	Y
MACS_peak_85619	chr15:75286089-75286623	35.12	SCAMP5	+	Promoter	Y
MACS_peak_85658	chr15:75638737-75639244	30.58	NEIL1	+	Promoter	Y
MACS_peak_85719	chr15:76134399-76134943	62.15	UBE2Q2	+	Promoter	Y
MACS_peak_86024	chr15:78631688-78632292	43.32	CRABP1	+	Promoter	Y
MACS_peak_86042	chr15:78798590-78799058	33	AGPHD1	+	Promoter	Y
MACS_peak_86052	chr15:78914180-78914570	37.9	CHRNA3	-	Promoter	Y
MACS_peak_86203	chr15:80213256-80213552	69.39	C15orf37	+	Promoter	Y
MACS_peak_86533	chr15:83655575-83656113	41.31	FAM103A1	+	Promoter	Y
MACS_peak_86893	chr15:88801350-88801678	52.91	NTRK3	-	Promoter	Y
MACS_peak_86957	chr15:89344956-89345467	36.61	ACAN	+	Promoter	Y
MACS_peak_87077	chr15:90117371-90117719	115.76	TICRR	+	Promoter	Y
MACS_peak_87101	chr15:90232744-90233485	60.12	WDR93	+	Promoter	Y
MACS_peak_87101	chr15:90232744-90233485	60.12	PEX11A	-	Promoter	Y
MACS_peak_89082	chr16:285750-286276	35.63	ITFG3	+	Promoter	Y
MACS_peak_89819	chr16:2302921-2303520	31.32	ECI1	-	Promoter	Y
MACS_peak_89905	chr16:2561884-2562579	50.12	ATP6V0C	+	Promoter	Y
MACS_peak_89961	chr16:2866593-2866987	52.91	PRSS21	+	Promoter	Y
MACS_peak_89978	chr16:2931247-2931796	54.33	FLYWCH2	+	Promoter	Y
MACS_peak_90207	chr16:3768166-3768911	40.77	TRAP1	-	Promoter	Y
MACS_peak_90441	chr16:4473237-4473837	31.26	DNAJA3	+	Promoter	Y
MACS_peak_90747	chr16:6067496-6067896	37.9	RBFOX1	+	Promoter	Y
MACS_peak_91001	chr16:8714422-8715087	45.69	METTL22	+	Promoter	Y
MACS_peak_91301	chr16:10836005-10836634	35.53	NUBP1	+	Promoter	Y
MACS_peak_92412	chr16:19178096-19178662	33.18	SYT17	+	Promoter	Y
MACS_peak_92569	chr16:20818923-20819563	40.98	ERI2	-	Promoter	Y
MACS_peak_92843	chr16:23653423-23653880	55.11	PALB2	-	Promoter	Y
MACS_peak_92843	chr16:23653423-23653880	55.11	DCTN5	+	Promoter	Y
MACS_peak_92847	chr16:23689041-23689617	32.6	PLK1	+	Promoter	Y
MACS_peak_92859	chr16:23765121-23765751	69.27	CHP2	+	Promoter	Y
MACS_peak_92984	chr16:25124039-25124506	39.71	LCMT1	+	Promoter	Y
MACS_peak_93412	chr16:28872678-28873190	50.21	SH2B1	+	Promoter	Y
MACS_peak_93495	chr16:29673392-29674186	38.1	SPN	+	Promoter	Y
MACS_peak_93559	chr16:29971483-29972156	33.11	TMEM219	+	Promoter	Y
MACS_peak_93577	chr16:30021273-30021621	45.21	DOC2A	-	Promoter	Y
MACS_peak_93590	chr16:30085075-30085681	30.94	PPP4C	+	Promoter	Y
MACS_peak_93612	chr16:30348515-30349073	46.59	LOC595101	-	Promoter	Y
MACS_peak_93628	chr16:30417785-30418395	56.44	ZNF771	+	Promoter	Y
MACS_peak_93763	chr16:31076597-31077404	75.78	ZNF668	-	Promoter	Y
MACS_peak_93849	chr16:31468415-31469186	45.25	ARMC5	+	Promoter	Y
MACS_peak_93870	chr16:31581113-31581523	37.12	CSDAP1	-	Promoter	Y
MACS_peak_93876	chr16:31722633-31723286	53.12	ZNF720	+	Promoter	Y
MACS_peak_94131	chr16:47178857-47179612	46.22	NETO2	-	Promoter	Y
MACS_peak_94710	chr16:52582851-52583211	37.9	TOX3	-	Promoter	Y
MACS_peak_95076	chr16:56223116-56223608	59.44	GNAO1	+	Promoter	Y
MACS_peak_95131	chr16:56552904-56553377	32.67	BBS2	-	Promoter	Y
MACS_peak_95142	chr16:56649478-56650109	35.42	MT1L	+	Promoter	Y
MACS_peak_95262	chr16:57277024-57277404	45.21	ARL2BP	+	Promoter	Y
MACS_peak_95305	chr16:57572025-57572699	33.06	CCDC102A	-	Promoter	Y
MACS_peak_95444	chr16:58163730-58164220	31.6	C16orf80	-	Promoter	Y
MACS_peak_95781	chr16:65157696-65158383	44.26	CDH11	-	Promoter	Y
MACS_peak_95960	chr16:67061325-67062010	50.81	CBFB	+	Promoter	Y
MACS_peak_96052	chr16:67513562-67514256	32.03	ATP6V0D1	-	Promoter	Y
MACS_peak_96121	chr16:67882010-67882366	60.98	CENPT	-	Promoter	Y
MACS_peak_96140	chr16:67967512-67968061	40.55	CTRL	-	Promoter	Y
MACS_peak_96327	chr16:69138689-69139152	33.33	HAS3	+	Promoter	Y
MACS_peak_96361	chr16:69346265-69346605	45.21	VPS4A	+	Promoter	Y
MACS_peak_96488	chr16:70321645-70322180	35.06	DDX19B	+	Promoter	Y
MACS_peak_96499	chr16:70379861-70380402	34.68	DDX19A	+	Promoter	Y
MACS_peak_96499	chr16:70379861-70380402	34.68	LOC100506083	-	Promoter	Y
MACS_peak_96543	chr16:70556079-70556470	45.21	COG4	-	Promoter	Y
MACS_peak_96543	chr16:70556079-70556470	45.21	SF3B3	+	Promoter	Y
MACS_peak_97198	chr16:74642923-74643581	39.87	GLG1	-	Promoter	Y
MACS_peak_97511	chr16:77469399-77469970	32.89	ADAMTS18	-	Promoter	Y
MACS_peak_98772	chr16:84399559-84400520	52.05	ATP2C2	+	Promoter	Y
MACS_peak_100629	chr16:89284815-89285958	53.55	ZNF778	+	Promoter	Y
MACS_peak_100858	chr16:89785257-89785812	46.82	ZNF276	+	Promoter	Y
MACS_peak_101221	chr17:686419-686770	45.21	GLOD4	-	Promoter	Y
MACS_peak_101221	chr17:686419-686770	45.21	RNMTL1	+	Promoter	Y
MACS_peak_101473	chr17:1304052-1304474	66.78	YWHAE	-	Promoter	Y
MACS_peak_101570	chr17:1548016-1548532	42.9	SCARF1	-	Promoter	Y
MACS_peak_101902	chr17:2650513-2651044	48.67	MIR1253	-	Promoter	Y
MACS_peak_102501	chr17:4902621-4903376	34.5	INCA1	-	Promoter	Y
MACS_peak_102576	chr17:5373119-5373952	41.71	DHX33	-	Promoter	Y
MACS_peak_102766	chr17:6561307-6561685	37.9	ALOX15P1	+	Promoter	Y
MACS_peak_102929	chr17:7383602-7384133	63.38	SLC35G6	+	Promoter	Y
MACS_peak_102929	chr17:7383602-7384133	63.38	ZBTB4	-	Promoter	Y
MACS_peak_102952	chr17:7494913-7495389	32.48	SOX15	-	Promoter	Y
MACS_peak_102965	chr17:7553021-7553461	41.8	ATP1B2	+	Promoter	Y
MACS_peak_103020	chr17:7762772-7763173	77.98	LSMD1	-	Promoter	Y
MACS_peak_104410	chr17:17379137-17379960	36.61	MED9	+	Promoter	Y
MACS_peak_104561	chr17:17940531-17941111	38.5	GID4	+	Promoter	Y
MACS_peak_104568	chr17:17990291-17990986	43.76	DRG2	+	Promoter	Y
MACS_peak_104749	chr17:19435421-19436061	34.9	SLC47A1	+	Promoter	Y
MACS_peak_104865	chr17:20058379-20058856	45.93	SPECC1	+	Promoter	Y
MACS_peak_105562	chr17:29152001-29152608	43.12	CRLF3	-	Promoter	Y
MACS_peak_105576	chr17:29247702-29248287	32.09	ADAP2	+	Promoter	Y
MACS_peak_105714	chr17:30467670-30468281	36.58	RHOT1	+	Promoter	Y
MACS_peak_105749	chr17:30669473-30669837	45.21	C17orf75	-	Promoter	Y
MACS_peak_105995	chr17:33445398-33445925	79.7	RAD51D	-	Promoter	Y
MACS_peak_106125	chr17:34945769-34946402	54.63	DHRS11	+	Promoter	Y
MACS_peak_106129	chr17:34956255-34956640	69.39	MRM1	+	Promoter	Y
MACS_peak_106434	chr17:37024014-37024648	61.59	LASP1	+	Promoter	Y
MACS_peak_106573	chr17:37842019-37842699	44.71	ERBB2	+	Promoter	Y
MACS_peak_106641	chr17:38209769-38210273	37.08	MED24	-	Promoter	Y
MACS_peak_106923	chr17:40022596-40023116	36.02	KLHL11	-	Promoter	Y
MACS_peak_106955	chr17:40167465-40167893	74.53	NKIRAS2	+	Promoter	Y
MACS_peak_107046	chr17:40541694-40542396	70.27	STAT3	-	Promoter	Y
MACS_peak_107051	chr17:40575615-40575988	78.11	PTRF	-	Promoter	Y
MACS_peak_107085	chr17:40763121-40763387	78.11	FAM134C	-	Promoter	Y
MACS_peak_107308	chr17:42093656-42094242	32.03	TMEM101	-	Promoter	Y
MACS_peak_107437	chr17:42837031-42837382	45.21	ADAM11	+	Promoter	Y
MACS_peak_107468	chr17:42974779-42975328	34.19	CCDC103	+	Promoter	Y
MACS_peak_107755	chr17:45057799-45058084	96.42	RPRML	-	Promoter	Y
MACS_peak_107819	chr17:45810030-45810468	35.05	TBX21	+	Promoter	Y
MACS_peak_107947	chr17:46652328-46652688	52.91	HOXB3	-	Promoter	Y
MACS_peak_107956	chr17:46668514-46668895	60.98	HOXB-AS3	+	Promoter	Y
MACS_peak_107980	chr17:46799099-46800211	169.56	HOXB-AS5	+	Promoter	Y
MACS_peak_107980	chr17:46799099-46800211	169.56	PRAC	-	Promoter	Y
MACS_peak_108057	chr17:47308564-47309099	35.06	PHOSPHO1	-	Promoter	Y
MACS_peak_108099	chr17:47651145-47651642	44.34	NXPH3	+	Promoter	Y
MACS_peak_108127	chr17:47863475-47864026	47.12	KAT7	+	Promoter	Y
MACS_peak_108140	chr17:47926768-47927122	146.5	TAC4	-	Promoter	Y
MACS_peak_108288	chr17:48623319-48624099	85.44	SPATA20	+	Promoter	Y
MACS_peak_108294	chr17:48639756-48640550	32.6	CACNA1G-AS1	-	Promoter	Y
MACS_peak_108415	chr17:49339278-49340114	47.42	MBTD1	-	Promoter	Y
MACS_peak_108573	chr17:53827162-53827716	61.24	PCTP	+	Promoter	Y
MACS_peak_108622	chr17:54669427-54669762	52.91	NOG	+	Promoter	Y
MACS_peak_109046	chr17:57285268-57285819	40.41	SMG8	+	Promoter	Y
MACS_peak_109170	chr17:58497501-58497919	75.77	C17orf64	+	Promoter	Y
MACS_peak_109549	chr17:61625861-61626450	31.87	DCAF7	+	Promoter	Y
MACS_peak_109578	chr17:61775601-61776502	49.59	LOC729683	+	Promoter	Y
MACS_peak_109760	chr17:63133947-63134883	100.98	RGS9	+	Promoter	Y
MACS_peak_110275	chr17:66096355-66096773	43.63	LINC00674	+	Promoter	Y
MACS_peak_111192	chr17:72198511-72199281	94	RPL38	+	Promoter	Y
MACS_peak_111224	chr17:72268460-72268841	45.21	DNAI2	+	Promoter	Y
MACS_peak_111458	chr17:73151541-73151950	52.01	HN1	-	Promoter	Y
MACS_peak_111490	chr17:73265273-73265742	32.93	LOC100287042	+	Promoter	Y
MACS_peak_111490	chr17:73265273-73265742	32.93	MIF4GD	-	Promoter	Y
MACS_peak_111532	chr17:73451181-73451778	31.43	KIAA0195	+	Promoter	Y
MACS_peak_111556	chr17:73519401-73520038	35.07	LLGL2	+	Promoter	Y
MACS_peak_111632	chr17:73718843-73719363	49.56	ITGB4	+	Promoter	Y
MACS_peak_111656	chr17:73778449-73778961	30.28	UNK	+	Promoter	Y
MACS_peak_111657	chr17:73782539-73783036	37.56	MIR4738	-	Promoter	Y
MACS_peak_111723	chr17:73976624-73976949	69.39	ACOX1	-	Promoter	Y
MACS_peak_111846	chr17:74350702-74351234	71.07	PRPSAP1	-	Promoter	Y
MACS_peak_112083	chr17:75135366-75135758	45.21	SEC14L1	+	Promoter	Y
MACS_peak_112764	chr17:76922908-76923476	33.06	TIMP2	-	Promoter	Y
MACS_peak_112799	chr17:77022400-77022850	34.21	LOC100507410	-	Promoter	Y
MACS_peak_112799	chr17:77022400-77022850	34.21	C1QTNF1	+	Promoter	Y
MACS_peak_113055	chr17:77750887-77751166	87.12	CBX2	+	Promoter	Y
MACS_peak_113182	chr17:78074039-78074657	42.39	GAA	+	Promoter	Y
MACS_peak_113228	chr17:78192299-78192637	52.91	SLC26A11	+	Promoter	Y
MACS_peak_113641	chr17:79198598-79199136	41.31	AZI1	-	Promoter	Y
MACS_peak_113872	chr17:79850970-79851563	37.68	ALYREF	-	Promoter	Y
MACS_peak_113877	chr17:79858817-79859258	34.83	NPB	+	Promoter	Y
MACS_peak_113944	chr17:80024543-80025100	33.71	DUS1L	-	Promoter	Y
MACS_peak_114010	chr17:80168959-80169697	60.35	CCDC57	-	Promoter	Y
MACS_peak_114428	chr18:266482-267296	42.76	THOC1	-	Promoter	Y
MACS_peak_114805	chr18:4455812-4456474	45.89	DLGAP1	-	Promoter	Y
MACS_peak_115392	chr18:9706369-9706687	60.98	RAB31	+	Promoter	Y
MACS_peak_115689	chr18:11688329-11688731	45.03	GNAL	+	Promoter	Y
MACS_peak_115827	chr18:12406908-12407430	49.39	SLMO1	+	Promoter	Y
MACS_peak_116600	chr18:21718189-21718772	73.76	CABYR	+	Promoter	Y
MACS_peak_116818	chr18:24444300-24444904	31.05	AQP4	-	Promoter	Y
MACS_peak_116818	chr18:24444300-24444904	31.05	CHST9-AS1	+	Promoter	Y
MACS_peak_117051	chr18:29670564-29671450	50.47	RNF138	+	Promoter	Y
MACS_peak_117886	chr18:46064669-46065051	69.39	CTIF	+	Promoter	Y
MACS_peak_118064	chr18:47341193-47341679	38.33	ACAA2	-	Promoter	Y
MACS_peak_118064	chr18:47341193-47341679	38.33	SCARNA17	+	Promoter	Y
MACS_peak_118114	chr18:47816315-47816899	38.25	CXXC1	-	Promoter	Y
MACS_peak_118158	chr18:48403590-48403989	45.21	ME2	+	Promoter	Y
MACS_peak_118213	chr18:49866923-49867562	34.96	DCC	+	Promoter	Y
MACS_peak_118493	chr18:55714078-55714799	36.27	NEDD4L	+	Promoter	Y
MACS_peak_118681	chr18:57027114-57027708	31.59	LMAN1	-	Promoter	Y
MACS_peak_118715	chr18:57365245-57365875	35.47	CCBE1	-	Promoter	Y
MACS_peak_119542	chr18:72164646-72164919	78.11	CNDP2	+	Promoter	Y
MACS_peak_121077	chr18:77749523-77749895	37.9	TXNL4A	-	Promoter	Y
MACS_peak_121083	chr18:77792652-77793243	37.81	RBFA	+	Promoter	Y
MACS_peak_121328	chr19:707762-708136	37.9	PALM	+	Promoter	Y
MACS_peak_121742	chr19:1849911-1850310	45.21	REXO1	-	Promoter	Y
MACS_peak_121759	chr19:1903850-1904439	37.93	SCAMP4	+	Promoter	Y
MACS_peak_121759	chr19:1903850-1904439	37.93	ADAT3	+	Promoter	Y
MACS_peak_121917	chr19:2326595-2327187	44.14	SPPL2B	+	Promoter	Y
MACS_peak_122376	chr19:3702369-3702624	69.39	PIP5K1C	-	Promoter	Y
MACS_peak_122790	chr19:4966680-4967512	47.66	KDM4B	+	Promoter	Y
MACS_peak_122956	chr19:5341576-5342115	34.81	PTPRS	-	Promoter	Y
MACS_peak_123183	chr19:6112486-6113117	35.42	RFX2	-	Promoter	Y
MACS_peak_123294	chr19:6592267-6592957	94.34	CD70	-	Promoter	Y
MACS_peak_123845	chr19:9546732-9547334	50.12	ZNF266	-	Promoter	Y
MACS_peak_123931	chr19:10229075-10229825	46.53	EIF3G	-	Promoter	Y
MACS_peak_124149	chr19:11070188-11070729	150.35	SMARCA4	+	Promoter	Y
MACS_peak_124365	chr19:11910256-11910805	40.55	ZNF491	+	Promoter	Y
MACS_peak_124374	chr19:11997175-11997848	45.16	ZNF69	+	Promoter	Y
MACS_peak_124395	chr19:12204054-12204831	44.89	ZNF788	+	Promoter	Y
MACS_peak_124531	chr19:12945378-12945838	40.24	RTBDN	-	Promoter	Y
MACS_peak_124715	chr19:13876288-13876980	37.87	MRI1	+	Promoter	Y
MACS_peak_125141	chr19:16297088-16297792	49.51	FAM32A	+	Promoter	Y
MACS_peak_125242	chr19:16607456-16607782	45.21	C19orf44	+	Promoter	Y
MACS_peak_125242	chr19:16607456-16607782	45.21	CALR3	-	Promoter	Y
MACS_peak_125455	chr19:17335041-17335934	82.88	OCEL1	+	Promoter	Y
MACS_peak_125483	chr19:17417373-17418143	33.76	MRPL34	+	Promoter	Y
MACS_peak_125712	chr19:18301655-18302266	30.68	MPV17L2	+	Promoter	Y
MACS_peak_125763	chr19:18495818-18496259	34.83	GDF15	+	Promoter	Y
MACS_peak_125763	chr19:18495818-18496259	34.83	MIR3189	+	Promoter	Y
MACS_peak_125827	chr19:18681604-18682204	37.25	UBA52	+	Promoter	Y
MACS_peak_126117	chr19:19628143-19628505	78.11	TSSK6	-	Promoter	Y
MACS_peak_126171	chr19:19773228-19773687	33.6	ATP13A1	-	Promoter	Y
MACS_peak_126183	chr19:19844873-19845403	41.88	ZNF14	-	Promoter	Y
MACS_peak_126296	chr19:21664120-21664602	45.53	LOC400680	+	Promoter	Y
MACS_peak_126326	chr19:22193914-22194307	78.11	ZNF208	-	Promoter	Y
MACS_peak_127290	chr19:33183667-33184314	34.51	NUDT19	+	Promoter	Y
MACS_peak_127457	chr19:33791437-33791908	32.8	CEBPA-AS1	+	Promoter	Y
MACS_peak_127547	chr19:34111207-34111830	30.05	CHST8	+	Promoter	Y
MACS_peak_127969	chr19:36133336-36133935	43.66	ETV2	+	Promoter	Y
MACS_peak_128144	chr19:37094664-37095255	37.81	ZNF529	-	Promoter	Y
MACS_peak_128144	chr19:37094664-37095255	37.81	ZNF382	+	Promoter	Y
MACS_peak_128165	chr19:37264159-37264593	139.73	ZNF850	-	Promoter	Y
MACS_peak_128171	chr19:37287092-37288101	156.69	ZNF790-AS1	+	Promoter	Y
MACS_peak_128180	chr19:37329574-37330043	39.56	ZNF790	-	Promoter	Y
MACS_peak_128192	chr19:37406108-37406825	36.49	ZNF568	+	Promoter	Y
MACS_peak_128192	chr19:37406108-37406825	36.49	ZNF829	-	Promoter	Y
MACS_peak_128212	chr19:37570258-37570928	39.15	ZNF420	+	Promoter	Y
MACS_peak_128240	chr19:37760547-37760831	69.39	LOC284412	-	Promoter	Y
MACS_peak_128249	chr19:37826256-37826811	33.83	HKR1	+	Promoter	Y
MACS_peak_128271	chr19:37995372-37996112	35.27	ZNF793	+	Promoter	Y
MACS_peak_128280	chr19:38041944-38042939	175.41	LOC100507433	+	Promoter	Y
MACS_peak_128280	chr19:38041944-38042939	175.41	ZNF540	+	Promoter	Y
MACS_peak_128329	chr19:38344306-38344879	32.77	LOC100631378	-	Promoter	Y
MACS_peak_128457	chr19:38755703-38756253	34.13	SPINT2	+	Promoter	Y
MACS_peak_128477	chr19:38808920-38809370	48.21	KCNK6	+	Promoter	Y
MACS_peak_128575	chr19:39107513-39108143	35.47	MAP4K1	-	Promoter	Y
MACS_peak_128575	chr19:39107513-39108143	35.47	EIF3K	+	Promoter	Y
MACS_peak_128656	chr19:39388488-39389108	36.05	NFKBIB	+	Promoter	Y
MACS_peak_128668	chr19:39418708-39419449	113.13	MRPS12	+	Promoter	Y
MACS_peak_128688	chr19:39524528-39525232	85.06	FBXO27	-	Promoter	Y
MACS_peak_128769	chr19:39882493-39883030	34.93	MED29	+	Promoter	Y
MACS_peak_128769	chr19:39882493-39883030	34.93	PAF1	-	Promoter	Y
MACS_peak_128783	chr19:39927264-39927806	41.03	RPS16	-	Promoter	Y
MACS_peak_128796	chr19:39969860-39970121	78.11	TIMM50	+	Promoter	Y
MACS_peak_128803	chr19:39987176-39987928	34.66	DLL3	+	Promoter	Y
MACS_peak_128813	chr19:40022450-40022791	105.97	EID2B	-	Promoter	Y
MACS_peak_128941	chr19:40897070-40897597	42.1	HIPK4	-	Promoter	Y
MACS_peak_128954	chr19:40973682-40974173	67.38	SPTBN4	+	Promoter	Y
MACS_peak_128954	chr19:40973682-40974173	67.38	BLVRB	-	Promoter	Y
MACS_peak_129033	chr19:41254388-41254857	53.98	C19orf54	-	Promoter	Y
MACS_peak_129033	chr19:41254388-41254857	53.98	SNRPA	+	Promoter	Y
MACS_peak_129073	chr19:41594842-41595390	47.35	CYP2A13	+	Promoter	Y
MACS_peak_129290	chr19:42723273-42723857	32.15	ZNF526	+	Promoter	Y
MACS_peak_129290	chr19:42723273-42723857	32.15	DEDD2	-	Promoter	Y
MACS_peak_129460	chr19:44577264-44577882	30.31	ZNF284	+	Promoter	Y
MACS_peak_129484	chr19:44809354-44809784	42.62	ZNF235	-	Promoter	Y
MACS_peak_129495	chr19:44951589-44952372	38.68	ZNF229	-	Promoter	Y
MACS_peak_129887	chr19:46805354-46805864	30.4	HIF3A	+	Promoter	Y
MACS_peak_129961	chr19:47136902-47137525	30.05	GNG8	-	Promoter	Y
MACS_peak_129980	chr19:47212548-47213148	43.59	MIR320E	-	Promoter	Y
MACS_peak_130507	chr19:49339402-49339851	55.88	HSD17B14	-	Promoter	Y
MACS_peak_130589	chr19:49657249-49657730	32.16	HRC	-	Promoter	Y
MACS_peak_130591	chr19:49661868-49662407	41.24	TRPM4	+	Promoter	Y
MACS_peak_130757	chr19:50267718-50268283	46.07	AP2A1	+	Promoter	Y
MACS_peak_130757	chr19:50267718-50268283	46.07	TSKS	-	Promoter	Y
MACS_peak_130830	chr19:50430981-50431652	65.68	ATF5	+	Promoter	Y
MACS_peak_131079	chr19:51413434-51414179	40.77	KLK4	-	Promoter	Y
MACS_peak_131119	chr19:51567123-51567989	57.92	KLK13	-	Promoter	Y
MACS_peak_131257	chr19:52510442-52511057	30.47	ZNF615	-	Promoter	Y
MACS_peak_131334	chr19:53028912-53029502	37.87	ZNF808	+	Promoter	Y
MACS_peak_131355	chr19:53194499-53194890	37.9	ZNF83	-	Promoter	Y
MACS_peak_131359	chr19:53239807-53240514	31.38	ZNF611	-	Promoter	Y
MACS_peak_131570	chr19:54414715-54415228	65.13	CACNG7	+	Promoter	Y
MACS_peak_131924	chr19:55875911-55876369	33.66	FAM71E2	-	Promoter	Y
MACS_peak_131939	chr19:55919893-55920700	37.42	UBE2S	-	Promoter	Y
MACS_peak_132352	chr19:57900405-57900972	39.34	ZNF548	+	Promoter	Y
MACS_peak_132379	chr19:58143440-58144269	31	ZNF211	+	Promoter	Y
MACS_peak_132396	chr19:58280107-58280544	35.12	ZNF586	+	Promoter	Y
MACS_peak_132477	chr19:58662812-58663781	90.8	ZNF329	-	Promoter	Y
MACS_peak_132527	chr19:58874681-58875278	37.43	ZNF497	-	Promoter	Y
MACS_peak_132544	chr19:58953003-58953697	50.19	ZNF132	-	Promoter	Y
MACS_peak_132573	chr19:59067307-59067709	52.71	CHMP2A	-	Promoter	Y
MACS_peak_132584	chr2:47021-47780	45.97	FAM110C	-	Promoter	Y
MACS_peak_134152	chr2:7056749-7057343	31.59	RNF144A	+	Promoter	Y
MACS_peak_134153	chr2:7058597-7059044	34.41	RNF144A-AS1	-	Promoter	Y
MACS_peak_135098	chr2:10954002-10954284	60.98	PDIA6	-	Promoter	Y
MACS_peak_135983	chr2:20190300-20190787	52.35	WDR35	-	Promoter	Y
MACS_peak_135987	chr2:20212988-20213807	54.66	MATN3	-	Promoter	Y
MACS_peak_136119	chr2:20849726-20850343	30.36	HS1BP3	-	Promoter	Y
MACS_peak_136798	chr2:26469515-26470149	47.8	HADHA	-	Promoter	Y
MACS_peak_136992	chr2:27340357-27341008	82.55	CGREF1	-	Promoter	Y
MACS_peak_136994	chr2:27345676-27346143	33.07	ABHD1	+	Promoter	Y
MACS_peak_137012	chr2:27436962-27437822	40.28	SLC5A6	-	Promoter	Y
MACS_peak_137076	chr2:27662645-27663249	37.01	KRTCAP3	+	Promoter	Y
MACS_peak_137088	chr2:27713563-27713971	37.27	IFT172	-	Promoter	Y
MACS_peak_137122	chr2:27993254-27993984	122.84	MRPL33	+	Promoter	Y
MACS_peak_138025	chr2:37195261-37195773	30.28	STRN	-	Promoter	Y
MACS_peak_138773	chr2:45167918-45168514	37.5	SIX3	+	Promoter	Y
MACS_peak_139410	chr2:54199002-54199470	33	PSME4	-	Promoter	Y
MACS_peak_139434	chr2:54558434-54558935	51.14	C2orf73	+	Promoter	Y
MACS_peak_139558	chr2:55648070-55648404	45.21	CCDC88A	-	Promoter	Y
MACS_peak_140080	chr2:64066261-64066983	68.58	UGP2	+	Promoter	Y
MACS_peak_140182	chr2:65281719-65282112	37.9	CEP68	+	Promoter	Y
MACS_peak_140236	chr2:65660496-65661178	44.58	SPRED2	-	Promoter	Y
MACS_peak_141039	chr2:74424611-74424860	105.97	MTHFD2	+	Promoter	Y
MACS_peak_141071	chr2:74619497-74619948	63.58	DCTN1	-	Promoter	Y
MACS_peak_141101	chr2:74758644-74759087	41.56	AUP1	-	Promoter	Y
MACS_peak_141108	chr2:74775448-74775934	31.85	DOK1	+	Promoter	Y
MACS_peak_141667	chr2:85838003-85838559	40.07	USP39	+	Promoter	Y
MACS_peak_141667	chr2:85838003-85838559	40.07	C2orf68	-	Promoter	Y
MACS_peak_141775	chr2:86331475-86331917	41.64	PTCD3	+	Promoter	Y
MACS_peak_141861	chr2:88472023-88472431	44.49	THNSL2	+	Promoter	Y
MACS_peak_142148	chr2:96970425-96970777	45.21	SNRNP200	-	Promoter	Y
MACS_peak_142218	chr2:97404433-97405023	44.28	LMAN2L	-	Promoter	Y
MACS_peak_142306	chr2:97654088-97654792	49.51	FAM178B	-	Promoter	Y
MACS_peak_142474	chr2:99222801-99223511	31.24	UNC50	+	Promoter	Y
MACS_peak_143299	chr2:105652293-105652957	33.59	MRPS9	+	Promoter	Y
MACS_peak_143460	chr2:106679799-106680232	49.74	C2orf40	+	Promoter	Y
MACS_peak_144081	chr2:113520777-113521410	35.3	CKAP2L	-	Promoter	Y
MACS_peak_144341	chr2:118773442-118773958	30.05	CCDC93	-	Promoter	Y
MACS_peak_145390	chr2:128406932-128407338	52.31	LIMS2	-	Promoter	Y
MACS_peak_145764	chr2:130941425-130942000	32.66	SMPD4	-	Promoter	Y
MACS_peak_146391	chr2:139536588-139537622	65.89	NXPH2	-	Promoter	Y
MACS_peak_147241	chr2:158487027-158487586	33.59	ACVR1C	-	Promoter	Y
MACS_peak_147434	chr2:160917634-160918474	59.67	PLA2R1	-	Promoter	Y
MACS_peak_147453	chr2:161266329-161266850	80.38	MIR4785	-	Promoter	Y
MACS_peak_147926	chr2:170591262-170591909	40.54	KLHL23	+	Promoter	Y
MACS_peak_148044	chr2:172018456-172019346	44.36	TLK1	-	Promoter	Y
MACS_peak_148188	chr2:173601013-173601816	49.42	RAPGEF4	+	Promoter	Y
MACS_peak_148188	chr2:173601013-173601816	49.42	RAPGEF4-AS1	-	Promoter	Y
MACS_peak_148333	chr2:175196737-175198471	169.09	SP9	+	Promoter	Y
MACS_peak_148492	chr2:176978683-176979754	46.15	HOXD10	+	Promoter	Y
MACS_peak_148501	chr2:177002680-177003101	43.37	HOXD-AS2	-	Promoter	Y
MACS_peak_148504	chr2:177013457-177013940	32.04	MIR10B	+	Promoter	Y
MACS_peak_148756	chr2:180725054-180725343	60.98	ZNF385B	-	Promoter	Y
MACS_peak_148756	chr2:180725054-180725343	60.98	MIR1258	-	Promoter	Y
MACS_peak_148812	chr2:182520515-182521030	30.11	CERKL	-	Promoter	Y
MACS_peak_148921	chr2:185462289-185462903	70.75	ZNF804A	+	Promoter	Y
MACS_peak_149202	chr2:192543823-192544293	46.51	NABP1	+	Promoter	Y
MACS_peak_149485	chr2:198378318-198378991	33.11	MOB4	+	Promoter	Y
MACS_peak_149564	chr2:200331533-200332166	61.68	SATB2	-	Promoter	Y
MACS_peak_149564	chr2:200331533-200332166	61.68	SATB2-AS1	+	Promoter	Y
MACS_peak_149686	chr2:201934899-201935495	37.5	FAM126B	-	Promoter	Y
MACS_peak_149686	chr2:201934899-201935495	37.5	NDUFB3	+	Promoter	Y
MACS_peak_149860	chr2:203498063-203498624	33.47	FAM117B	+	Promoter	Y
MACS_peak_149910	chr2:204101548-204102140	44.14	CYP20A1	+	Promoter	Y
MACS_peak_150207	chr2:207026198-207026800	37.13	NDUFS1	-	Promoter	Y
MACS_peak_150207	chr2:207026198-207026800	37.13	SNORD51	+	Promoter	Y
MACS_peak_150207	chr2:207026198-207026800	37.13	SNORA41	+	Promoter	Y
MACS_peak_150376	chr2:208890499-208890921	36.21	PLEKHM3	-	Promoter	Y
MACS_peak_150467	chr2:210637068-210638016	46.95	UNC80	+	Promoter	Y
MACS_peak_151144	chr2:220069944-220070485	34.68	ZFAND2B	+	Promoter	Y
MACS_peak_151155	chr2:220095380-220095662	69.39	ANKZF1	+	Promoter	Y
MACS_peak_151155	chr2:220095380-220095662	69.39	ATG9A	-	Promoter	Y
MACS_peak_151239	chr2:220437824-220438154	69.39	OBSL1	-	Promoter	Y
MACS_peak_151239	chr2:220437824-220438154	69.39	INHA	+	Promoter	Y
MACS_peak_151446	chr2:223164250-223165070	128.88	PAX3	-	Promoter	Y
MACS_peak_151547	chr2:224702881-224703289	52.11	AP1S3	-	Promoter	Y
MACS_peak_151579	chr2:224901925-224902421	51.57	SERPINE2	-	Promoter	Y
MACS_peak_151764	chr2:228027216-228027812	37.5	COL4A3	+	Promoter	Y
MACS_peak_151780	chr2:228192298-228193291	50.25	MFF	+	Promoter	Y
MACS_peak_151831	chr2:228583387-228583806	36.43	SLC19A3	-	Promoter	Y
MACS_peak_152242	chr2:232644442-232645139	43.63	PDE6D	-	Promoter	Y
MACS_peak_152403	chr2:233469289-233469758	39.56	EFHD1	+	Promoter	Y
MACS_peak_152422	chr2:233559783-233560156	69.39	GIGYF2	+	Promoter	Y
MACS_peak_153583	chr2:238396564-238396884	52.91	MLPH	+	Promoter	Y
MACS_peak_153802	chr2:239142120-239142551	42.54	LOC151174	-	Promoter	Y
MACS_peak_154895	chr2:242213668-242214181	36.48	HDLBP	-	Promoter	Y
MACS_peak_155192	chr20:360841-361217	45.21	TRIB3	+	Promoter	Y
MACS_peak_155331	chr20:1448273-1448811	55.26	NSFL1C	-	Promoter	Y
MACS_peak_155488	chr20:2671464-2672249	44.42	EBF4	+	Promoter	Y
MACS_peak_155509	chr20:2780125-2780891	51.79	CPXM1	-	Promoter	Y
MACS_peak_155603	chr20:3387109-3387567	47.52	C20orf194	-	Promoter	Y
MACS_peak_155699	chr20:3867922-3868608	38.22	PANK2	+	Promoter	Y
MACS_peak_155855	chr20:5092460-5092975	42.97	TMEM230	-	Promoter	Y
MACS_peak_155856	chr20:5106489-5106985	31.23	CDS2	+	Promoter	Y
MACS_peak_155856	chr20:5106489-5106985	31.23	PCNA	-	Promoter	Y
MACS_peak_155951	chr20:6034728-6035339	30.68	LRRN4	-	Promoter	Y
MACS_peak_155964	chr20:6105395-6105759	78.11	FERMT1	-	Promoter	Y
MACS_peak_156059	chr20:8113606-8114708	67.77	PLCB1	+	Promoter	Y
MACS_peak_156214	chr20:10656108-10656680	45.56	JAG1	-	Promoter	Y
MACS_peak_156333	chr20:13203232-13203961	61.03	ISM1	+	Promoter	Y
MACS_peak_157418	chr20:23403011-23403552	34.68	NAPB	-	Promoter	Y
MACS_peak_157670	chr20:25129887-25130449	33.41	LOC284798	-	Promoter	Y
MACS_peak_157793	chr20:25605723-25606324	37.19	NANP	-	Promoter	Y
MACS_peak_157863	chr20:30073327-30073789	40.09	LINC00028	+	Promoter	Y
MACS_peak_157870	chr20:30133779-30134240	62.53	PSIMCT-1	+	Promoter	Y
MACS_peak_158337	chr20:32891495-32892112	49.01	AHCY	-	Promoter	Y
MACS_peak_158381	chr20:33145328-33145932	43.32	MAP1LC3A	+	Promoter	Y
MACS_peak_158403	chr20:33290141-33290831	44.07	TP53INP2	+	Promoter	Y
MACS_peak_158642	chr20:34823771-34824120	52.91	AAR2	+	Promoter	Y
MACS_peak_158706	chr20:35200000-35200524	35.76	TGIF2	+	Promoter	Y
MACS_peak_158824	chr20:35917250-35917629	45.21	MANBAL	+	Promoter	Y
MACS_peak_158883	chr20:36157462-36157863	45.12	BLCAP	-	Promoter	Y
MACS_peak_158931	chr20:36529634-36530072	35.05	VSTM2L	+	Promoter	Y
MACS_peak_158996	chr20:36792934-36793498	83.77	TGM2	-	Promoter	Y
MACS_peak_159036	chr20:37062442-37062787	105.97	SNORA71D	-	Promoter	Y
MACS_peak_159039	chr20:37077789-37078216	83.39	SNORA60	+	Promoter	Y
MACS_peak_159455	chr20:42134724-42135279	46.82	L3MBTL1	+	Promoter	Y
MACS_peak_159627	chr20:43102643-43103145	43.95	TTPAL	+	Promoter	Y
MACS_peak_159675	chr20:43437651-43438466	75.12	RIMS4	-	Promoter	Y
MACS_peak_159947	chr20:45522178-45522574	60.98	EYA2	+	Promoter	Y
MACS_peak_160521	chr20:48552202-48552476	60.98	RNF114	+	Promoter	Y
MACS_peak_160559	chr20:48731095-48731706	63.56	UBE2V1	-	Promoter	Y
MACS_peak_161438	chr20:54931663-54932293	41.61	FAM210B	+	Promoter	Y
MACS_peak_162024	chr20:56882458-56883355	82.56	RAB22A	+	Promoter	Y
MACS_peak_162025	chr20:56885938-56886588	34.35	PPP4R1L	-	Promoter	Y
MACS_peak_162074	chr20:57088257-57088920	33.64	APCDD1L-AS1	+	Promoter	Y
MACS_peak_162399	chr20:58178130-58178748	36.17	PHACTR3	+	Promoter	Y
MACS_peak_163404	chr20:61447022-61447540	57.02	COL9A3	+	Promoter	Y
MACS_peak_163531	chr20:61735129-61735600	32.8	HAR1B	-	Promoter	Y
MACS_peak_163591	chr20:61883906-61884348	48.92	FLJ16779	+	Promoter	Y
MACS_peak_163636	chr20:61993849-61994473	35.82	CHRNA4	-	Promoter	Y
MACS_peak_163685	chr20:62105013-62105576	33.35	KCNQ2	-	Promoter	Y
MACS_peak_163906	chr20:62691578-62692073	37.7	TCEA2	+	Promoter	Y
MACS_peak_164757	chr21:28219418-28220078	33.8	ADAMTS1	-	Promoter	Y
MACS_peak_165102	chr21:33030296-33030945	53.41	SOD1	+	Promoter	Y
MACS_peak_165297	chr21:34145362-34145841	38.83	GCFC1	-	Promoter	Y
MACS_peak_165297	chr21:34145362-34145841	38.83	C21orf49	+	Promoter	Y
MACS_peak_165372	chr21:34600278-34600793	49.97	IFNAR2	+	Promoter	Y
MACS_peak_165804	chr21:37527726-37528127	37.82	CBR3-AS1	-	Promoter	Y
MACS_peak_165859	chr21:37756939-37757288	69.39	CHAF1B	+	Promoter	Y
MACS_peak_166054	chr21:38354865-38355511	60.6	HLCS	-	Promoter	Y
MACS_peak_166412	chr21:40722407-40722890	32.04	HMGN1	-	Promoter	Y
MACS_peak_167722	chr21:45528053-45528898	41.07	PWP2	+	Promoter	Y
MACS_peak_168965	chr22:18591758-18592447	38.04	TUBA8	+	Promoter	Y
MACS_peak_169031	chr22:19117280-19117791	30.34	TSSK2	+	Promoter	Y
MACS_peak_169173	chr22:19704709-19705431	61.56	SEPT5-GP1BB	+	Promoter	Y
MACS_peak_169173	chr22:19704709-19705431	61.56	2014-09-05	+	Promoter	Y
MACS_peak_169300	chr22:20004829-20005451	30.1	ARVCF	-	Promoter	Y
MACS_peak_169450	chr22:20861103-20861642	78.37	MED15	+	Promoter	Y
MACS_peak_169478	chr22:21054635-21055002	115.76	TMEM191A	+	Promoter	Y
MACS_peak_169635	chr22:22222563-22223492	60.12	MAPK1	-	Promoter	Y
MACS_peak_169907	chr22:24061443-24062021	38.63	GUSBP11	-	Promoter	Y
MACS_peak_169917	chr22:24115510-24116103	31.65	MMP11	+	Promoter	Y
MACS_peak_170052	chr22:24889016-24889568	40.35	UPB1	+	Promoter	Y
MACS_peak_170065	chr22:24953205-24953860	46.35	C22orf13	-	Promoter	Y
MACS_peak_170093	chr22:25158164-25158615	71.78	TOP1P2	+	Promoter	Y
MACS_peak_170103	chr22:25201369-25201776	52.21	SGSM1	+	Promoter	Y
MACS_peak_170721	chr22:29136010-29136567	40.01	HSCB	+	Promoter	Y
MACS_peak_170725	chr22:29166684-29167262	38.63	CCDC117	+	Promoter	Y
MACS_peak_171152	chr22:31554264-31555124	34.82	RNF185	+	Promoter	Y
MACS_peak_171152	chr22:31554264-31555124	34.82	MIR3928	-	Promoter	Y
MACS_peak_171335	chr22:32808605-32809029	43.12	C22orf28	-	Promoter	Y
MACS_peak_171902	chr22:36903810-36904567	52.39	FOXRED2	-	Promoter	Y
MACS_peak_171910	chr22:36926549-36927216	39.33	EIF3D	-	Promoter	Y
MACS_peak_171939	chr22:37097008-37097836	41.99	CACNG2	-	Promoter	Y
MACS_peak_172396	chr22:38595379-38595985	49.82	MAFF	+	Promoter	Y
MACS_peak_172553	chr22:39190637-39190994	37.9	DNAL4	-	Promoter	Y
MACS_peak_172655	chr22:39641516-39642095	38.56	PDGFB	-	Promoter	Y
MACS_peak_172734	chr22:39895969-39896595	62.27	SMCR7L	+	Promoter	Y
MACS_peak_172918	chr22:40740798-40741558	45.91	ADSL	+	Promoter	Y
MACS_peak_173065	chr22:41600364-41600929	46.07	L3MBTL2	+	Promoter	Y
MACS_peak_173153	chr22:41844888-41845521	35.3	TOB2	-	Promoter	Y
MACS_peak_173418	chr22:43012320-43012765	48.65	POLDIP3	-	Promoter	Y
MACS_peak_173444	chr22:43117570-43117959	37.9	A4GALT	-	Promoter	Y
MACS_peak_175947	chr22:50245645-50246268	42.06	ZBED4	+	Promoter	Y
MACS_peak_176220	chr22:51067204-51067737	63.19	ARSA	-	Promoter	Y
MACS_peak_177089	chr3:10054601-10055070	32.93	LOC401052	-	Promoter	Y
MACS_peak_177424	chr3:11762812-11763616	49.35	VGLL4	-	Promoter	Y
MACS_peak_177444	chr3:11888675-11888966	52.91	TAMM41	-	Promoter	Y
MACS_peak_177671	chr3:13116322-13116715	52.91	IQSEC1	-	Promoter	Y
MACS_peak_177942	chr3:14217986-14218502	30.05	LSM3	+	Promoter	Y
MACS_peak_178114	chr3:14987218-14987822	31.05	NR2C2	+	Promoter	Y
MACS_peak_178141	chr3:15141681-15142195	36.41	ZFYVE20	-	Promoter	Y
MACS_peak_178472	chr3:20079760-20080733	45.62	KAT2B	+	Promoter	Y
MACS_peak_178643	chr3:23851074-23851732	46.15	UBE2E1	+	Promoter	Y
MACS_peak_178957	chr3:30937765-30938325	53.41	GADL1	-	Promoter	Y
MACS_peak_179061	chr3:32544831-32545337	50.72	CMTM6	-	Promoter	Y
MACS_peak_179139	chr3:33318055-33318599	62.15	FBXL2	+	Promoter	Y
MACS_peak_179519	chr3:40497694-40498011	60.98	RPL14	+	Promoter	Y
MACS_peak_179675	chr3:42813961-42814456	31.3	CCDC13	-	Promoter	Y
MACS_peak_179985	chr3:46617312-46617754	34.76	TDGF1	+	Promoter	Y
MACS_peak_180008	chr3:46741614-46742196	38.37	TMIE	+	Promoter	Y
MACS_peak_180202	chr3:48131891-48132618	35.95	MAP4	-	Promoter	Y
MACS_peak_180411	chr3:49590978-49591336	37.9	BSN	+	Promoter	Y
MACS_peak_180411	chr3:49590978-49591336	37.9	BSN-AS2	-	Promoter	Y
MACS_peak_180497	chr3:50125551-50125958	44.58	RBM5	+	Promoter	Y
MACS_peak_180761	chr3:52320721-52321208	31.79	GLYCTK	+	Promoter	Y
MACS_peak_180815	chr3:52442157-52442824	66.02	PHF7	+	Promoter	Y
MACS_peak_180870	chr3:52737963-52738359	37.9	GLT8D1	-	Promoter	Y
MACS_peak_180870	chr3:52737963-52738359	37.9	SPCS1	+	Promoter	Y
MACS_peak_180877	chr3:52805753-52806187	42.29	NEK4	-	Promoter	Y
MACS_peak_181287	chr3:57259751-57260197	34.48	APPL1	+	Promoter	Y
MACS_peak_181315	chr3:57678940-57679776	66.57	FAM116A	-	Promoter	Y
MACS_peak_181395	chr3:58420168-58420778	49.53	PDHB	-	Promoter	Y
MACS_peak_181957	chr3:66271947-66272304	52.91	SLC25A26	+	Promoter	Y
MACS_peak_182386	chr3:71834838-71836144	61.81	PROK2	-	Promoter	Y
MACS_peak_183926	chr3:112739396-112739910	50.05	C3orf17	-	Promoter	Y
MACS_peak_184078	chr3:114868088-114868548	47.35	ZBTB20	-	Promoter	Y
MACS_peak_184246	chr3:119185562-119185968	37.43	POGLUT1	+	Promoter	Y
MACS_peak_184324	chr3:120171574-120171898	78.11	FSTL1	-	Promoter	Y
MACS_peak_184356	chr3:121265860-121266339	38.83	POLQ	-	Promoter	Y
MACS_peak_184410	chr3:122135846-122136444	37.37	WDR5B	-	Promoter	Y
MACS_peak_184697	chr3:124606911-124607739	88.51	ITGB5	-	Promoter	Y
MACS_peak_184758	chr3:124932551-124933179	35.59	SLC12A8	-	Promoter	Y
MACS_peak_185259	chr3:127843143-127843751	30.84	RUVBL1	-	Promoter	Y
MACS_peak_185443	chr3:128713404-128713694	60.98	KIAA1257	-	Promoter	Y
MACS_peak_185509	chr3:128996530-128997085	33.83	C3orf37	+	Promoter	Y
MACS_peak_186061	chr3:137482008-137482715	55.89	SOX14	+	Promoter	Y
MACS_peak_186347	chr3:141456030-141456389	52.91	RNF7	+	Promoter	Y
MACS_peak_186568	chr3:145969402-145969745	45.21	PLSCR4	-	Promoter	Y
MACS_peak_186696	chr3:148802933-148803385	71.67	HLTF	-	Promoter	Y
MACS_peak_186696	chr3:148802933-148803385	71.67	HLTF-AS1	+	Promoter	Y
MACS_peak_186990	chr3:153837425-153837669	78.11	ARHGEF26	+	Promoter	Y
MACS_peak_187164	chr3:157824654-157825610	106.62	SHOX2	-	Promoter	Y
MACS_peak_187515	chr3:167096452-167097101	40.42	ZBBX	-	Promoter	Y
MACS_peak_187553	chr3:167968297-167968835	34.87	EGFEM1P	+	Promoter	Y
MACS_peak_187658	chr3:169683165-169683970	32.09	SEC62	+	Promoter	Y
MACS_peak_187658	chr3:169683165-169683970	32.09	LOC100128164	-	Promoter	Y
MACS_peak_187669	chr3:169753253-169754057	32.13	GPR160	+	Promoter	Y
MACS_peak_187760	chr3:170624990-170625718	54.38	EIF5A2	-	Promoter	Y
MACS_peak_188362	chr3:179063360-179063786	74.77	MFN1	+	Promoter	Y
MACS_peak_188373	chr3:179167975-179168446	53.8	GNB4	-	Promoter	Y
MACS_peak_188899	chr3:183736365-183737048	44.52	ABCC5	-	Promoter	Y
MACS_peak_188919	chr3:183851339-183851759	36.36	EIF2B5	+	Promoter	Y
MACS_peak_188968	chr3:184029913-184030525	42.79	EIF4G1	+	Promoter	Y
MACS_peak_188991	chr3:184097125-184097669	40.89	THPO	-	Promoter	Y
MACS_peak_188991	chr3:184097125-184097669	40.89	CHRD	+	Promoter	Y
MACS_peak_189220	chr3:185304837-185305301	39.94	SENP2	+	Promoter	Y
MACS_peak_189376	chr3:186080695-186081479	33.08	DGKG	-	Promoter	Y
MACS_peak_189404	chr3:186283623-186284180	40.01	TBCCD1	-	Promoter	Y
MACS_peak_189503	chr3:186858638-186859173	41.52	RPL39L	-	Promoter	Y
MACS_peak_189559	chr3:187452701-187453334	61.68	BCL6	-	Promoter	Y
MACS_peak_190041	chr3:192636999-192637552	40.28	MB21D2	-	Promoter	Y
MACS_peak_190291	chr3:194031538-194032084	34.37	LOC100131551	-	Promoter	Y
MACS_peak_190405	chr3:194405726-194406358	145.17	FAM43A	+	Promoter	Y
MACS_peak_190940	chr3:196365718-196366328	120.96	LRRC33	+	Promoter	Y
MACS_peak_190977	chr3:196464519-196465071	34.01	PAK2	+	Promoter	Y
MACS_peak_191039	chr3:196697203-196698036	30.82	PIGZ	-	Promoter	Y
MACS_peak_191106	chr3:197027295-197027807	36.54	DLG1	-	Promoter	Y
MACS_peak_191294	chr3:197688268-197689008	105.05	IQCG	-	Promoter	Y
MACS_peak_191327	chr4:50872-51688	42.65	ZNF718	+	Promoter	Y
MACS_peak_191327	chr4:50872-51688	42.65	ZNF595	+	Promoter	Y
MACS_peak_191829	chr4:1859822-1860432	42.92	LETM1	-	Promoter	Y
MACS_peak_192011	chr4:2469254-2469746	31.48	RNF4	+	Promoter	Y
MACS_peak_192531	chr4:4545192-4545680	75.86	STX18	-	Promoter	Y
MACS_peak_192739	chr4:5895478-5895992	65.03	CRMP1	-	Promoter	Y
MACS_peak_192982	chr4:6676633-6677374	67.03	LOC93622	+	Promoter	Y
MACS_peak_193917	chr4:10460917-10461258	69.39	ZNF518B	-	Promoter	Y
MACS_peak_194063	chr4:13532415-13533505	163.84	LOC285547	-	Promoter	Y
MACS_peak_194314	chr4:17576711-17577302	37.81	LAP3	+	Promoter	Y
MACS_peak_195378	chr4:39182698-39183456	52.32	WDR19	+	Promoter	Y
MACS_peak_195672	chr4:41751452-41751982	48.75	PHOX2B	-	Promoter	Y
MACS_peak_195875	chr4:47033063-47033665	31.16	GABRB1	+	Promoter	Y
MACS_peak_195976	chr4:48831833-48832703	34.35	OCIAD1	+	Promoter	Y
MACS_peak_196560	chr4:66533682-66534539	40.44	LOC100144602	+	Promoter	Y
MACS_peak_196800	chr4:74126350-74126804	33.93	ANKRD17	-	Promoter	Y
MACS_peak_197133	chr4:81950975-81951681	37.09	BMP3	+	Promoter	Y
MACS_peak_197467	chr4:88342962-88343304	52.91	NUDT9	+	Promoter	Y
MACS_peak_197536	chr4:89512166-89512691	42.24	HERC3	+	Promoter	Y
MACS_peak_197601	chr4:91046894-91047592	56.55	FAM190A	+	Promoter	Y
MACS_peak_197664	chr4:93225362-93226264	75.19	GRID2	+	Promoter	Y
MACS_peak_197702	chr4:94748364-94749000	47.66	ATOH1	+	Promoter	Y
MACS_peak_197945	chr4:100483010-100483571	33.47	MTTP	+	Promoter	Y
MACS_peak_197972	chr4:101111734-101112748	156.1	DDIT4L	-	Promoter	Y
MACS_peak_198124	chr4:106066301-106066996	43.76	TET2	+	Promoter	Y
MACS_peak_198141	chr4:106395543-106396310	71.98	PPA2	-	Promoter	Y
MACS_peak_198201	chr4:108642377-108642955	66.55	PAPSS1	-	Promoter	Y
MACS_peak_198298	chr4:110352682-110353175	44.65	SEC24B	+	Promoter	Y
MACS_peak_198424	chr4:113065982-113066430	55.97	C4orf32	+	Promoter	Y
MACS_peak_198844	chr4:123845308-123845744	35.19	NUDT6	-	Promoter	Y
MACS_peak_199104	chr4:129729356-129730151	69.71	PHF17	+	Promoter	Y
MACS_peak_199576	chr4:141488802-141489379	32.54	UCP1	-	Promoter	Y
MACS_peak_199861	chr4:148651065-148651624	39.87	ARHGAP10	+	Promoter	Y
MACS_peak_200675	chr4:164254363-164254697	45.21	NPY1R	-	Promoter	Y
MACS_peak_200689	chr4:164395858-164396493	41.29	TKTL2	-	Promoter	Y
MACS_peak_201020	chr4:171013303-171013973	73.1	AADAT	-	Promoter	Y
MACS_peak_201268	chr4:176987639-176988203	46.15	WDR17	+	Promoter	Y
MACS_peak_202237	chr4:185748210-185748704	44.57	ACSL1	-	Promoter	Y
MACS_peak_202370	chr4:186394441-186395075	35.24	CCDC110	-	Promoter	Y
MACS_peak_202876	chr4:188917590-188917978	45.21	ZFP42	+	Promoter	Y
MACS_peak_203378	chr5:440747-441351	37.01	EXOC3	+	Promoter	Y
MACS_peak_203379	chr5:441463-442317	35.1	C5orf55	-	Promoter	Y
MACS_peak_203507	chr5:893702-894628	73.37	TRIP13	+	Promoter	Y
MACS_peak_203507	chr5:893702-894628	73.37	BRD9	-	Promoter	Y
MACS_peak_204924	chr5:6581610-6582119	65.53	LOC255167	+	Promoter	Y
MACS_peak_205364	chr5:10248447-10248894	41.25	CCT5	+	Promoter	Y
MACS_peak_205521	chr5:10762400-10762945	77.71	DAP	-	Promoter	Y
MACS_peak_206010	chr5:14873268-14873570	52.91	ANKH	-	Promoter	Y
MACS_peak_206049	chr5:15501241-15501805	39.54	FBXL7	+	Promoter	Y
MACS_peak_206105	chr5:16466616-16467194	45.13	ZNF622	-	Promoter	Y
MACS_peak_207144	chr5:32175722-32176009	125.79	GOLPH3	-	Promoter	Y
MACS_peak_207172	chr5:32314019-32314582	39.61	MTMR12	-	Promoter	Y
MACS_peak_207443	chr5:36149670-36150030	37.9	MIR580	-	Promoter	Y
MACS_peak_207673	chr5:38557740-38558131	37.9	LIFR	-	Promoter	Y
MACS_peak_207673	chr5:38557740-38558131	37.9	MIR3650	-	Promoter	Y
MACS_peak_207746	chr5:39425859-39426618	65.6	DAB2	-	Promoter	Y
MACS_peak_207876	chr5:41870984-41871681	63.53	OXCT1	-	Promoter	Y
MACS_peak_207988	chr5:43314991-43315490	51.31	HMGCS1	-	Promoter	Y
MACS_peak_208005	chr5:43558656-43559039	45.21	PAIP1	-	Promoter	Y
MACS_peak_208191	chr5:52403864-52404435	45.63	MOCS2	-	Promoter	Y
MACS_peak_208191	chr5:52403864-52404435	45.63	LOC257396	+	Promoter	Y
MACS_peak_208595	chr5:59187931-59188653	123.83	PDE4D	-	Promoter	Y
MACS_peak_208766	chr5:63258235-63258875	116.96	HTR1A	-	Promoter	Y
MACS_peak_209071	chr5:68662957-68663232	78.11	RAD17	+	Promoter	Y
MACS_peak_209165	chr5:71617149-71617563	76.28	MRPS27	-	Promoter	Y
MACS_peak_209165	chr5:71617149-71617563	76.28	PTCD2	+	Promoter	Y
MACS_peak_209376	chr5:74064728-74065230	43.95	GFM2	-	Promoter	Y
MACS_peak_209485	chr5:76012557-76013213	66.96	F2R	+	Promoter	Y
MACS_peak_209531	chr5:76507302-76508135	95.56	PDE8B	+	Promoter	Y
MACS_peak_209633	chr5:77654031-77654576	54.66	SCAMP1	+	Promoter	Y
MACS_peak_209721	chr5:78529513-78529970	79.54	JMY	+	Promoter	Y
MACS_peak_209955	chr5:81266142-81266808	33.48	ATG10	+	Promoter	Y
MACS_peak_210198	chr5:87979524-87980644	113.93	LINC00461	-	Promoter	Y
MACS_peak_210741	chr5:102592939-102593571	47.94	C5orf30	+	Promoter	Y
MACS_peak_210938	chr5:108064846-108065357	30.34	HP07349	-	Promoter	Y
MACS_peak_211088	chr5:112195972-112196722	34.76	SRP19	+	Promoter	Y
MACS_peak_211690	chr5:125757644-125758493	35.34	GRAMD3	+	Promoter	Y
MACS_peak_211782	chr5:126627053-126627552	74.61	MEGF10	+	Promoter	Y
MACS_peak_211868	chr5:128433005-128433916	43.24	MIR4633	+	Promoter	Y
MACS_peak_212004	chr5:131562073-131562531	55.01	P4HA2	-	Promoter	Y
MACS_peak_212031	chr5:131994288-131994883	31.54	IL13	+	Promoter	Y
MACS_peak_212063	chr5:132200307-132201056	46.59	GDF9	-	Promoter	Y
MACS_peak_212063	chr5:132200307-132201056	46.59	UQCRQ	+	Promoter	Y
MACS_peak_212088	chr5:132363088-132364073	62.78	ZCCHC10	-	Promoter	Y
MACS_peak_212633	chr5:137370389-137370719	45.21	FAM13B	-	Promoter	Y
MACS_peak_212710	chr5:137913011-137913459	34.34	HSPA9	-	Promoter	Y
MACS_peak_212838	chr5:139026229-139027428	144.15	CXXC5	+	Promoter	Y
MACS_peak_212939	chr5:139925079-139925402	115.76	EIF4EBP3	+	Promoter	Y
MACS_peak_212950	chr5:140028383-140028786	44.94	NDUFA2	-	Promoter	Y
MACS_peak_212950	chr5:140028383-140028786	44.94	MIR3655	+	Promoter	Y
MACS_peak_213008	chr5:140514603-140515414	211.54	PCDHB5	+	Promoter	Y
MACS_peak_213015	chr5:140561780-140562407	69.55	PCDHB16	+	Promoter	Y
MACS_peak_213021	chr5:140588223-140588834	56.36	PCDHB12	+	Promoter	Y
MACS_peak_213034	chr5:140684987-140685816	31	SLC25A2	-	Promoter	Y
MACS_peak_213165	chr5:141391318-141391766	34.34	GNPDA1	-	Promoter	Y
MACS_peak_213446	chr5:145716784-145717535	128.79	POU4F3	+	Promoter	Y
MACS_peak_213513	chr5:146834394-146834906	30.28	DPYSL3	-	Promoter	Y
MACS_peak_213600	chr5:148649831-148650323	37.91	AFAP1L1	+	Promoter	Y
MACS_peak_213796	chr5:149830619-149831149	87.7	RPS14	-	Promoter	Y
MACS_peak_214219	chr5:156692139-156692685	94.27	CYFIP2	+	Promoter	Y
MACS_peak_214251	chr5:156885435-156886075	47.38	NIPAL4	+	Promoter	Y
MACS_peak_214504	chr5:159740708-159741308	57.26	CCNJL	-	Promoter	Y
MACS_peak_214516	chr5:159844343-159845247	103.98	SLU7	-	Promoter	Y
MACS_peak_214561	chr5:160975654-160976257	37.07	GABRB2	-	Promoter	Y
MACS_peak_214931	chr5:167719855-167720673	48.5	WWC1	+	Promoter	Y
MACS_peak_215089	chr5:168728495-168729466	70.12	SLIT3	-	Promoter	Y
MACS_peak_215933	chr5:174150213-174150883	130.6	MSX2	+	Promoter	Y
MACS_peak_216300	chr5:176514835-176515447	30.62	FGFR4	+	Promoter	Y
MACS_peak_216383	chr5:176876086-176876791	37.15	PRR7	+	Promoter	Y
MACS_peak_216383	chr5:176876086-176876791	37.15	PRR7-AS1	-	Promoter	Y
MACS_peak_216401	chr5:176926497-176927076	38.56	PDLIM7	-	Promoter	Y
MACS_peak_216422	chr5:176981826-176982350	49.23	FAM193B	-	Promoter	Y
MACS_peak_216700	chr5:178285370-178285775	44.76	ZNF354B	+	Promoter	Y
MACS_peak_217114	chr5:179636891-179637436	34.44	RASGEF1C	-	Promoter	Y
MACS_peak_217359	chr5:180632994-180633589	31.54	TRIM7	-	Promoter	Y
MACS_peak_217417	chr6:289647-290432	44.42	DUSP22	+	Promoter	Y
MACS_peak_217725	chr6:1387738-1388186	98.53	FOXF2	+	Promoter	Y
MACS_peak_219807	chr6:16237554-16238087	35.18	GMPR	+	Promoter	Y
MACS_peak_220743	chr6:26019730-26020208	45.85	HIST1H3A	+	Promoter	Y
MACS_peak_220743	chr6:26019730-26020208	45.85	HIST1H4A	+	Promoter	Y
MACS_peak_220743	chr6:26019730-26020208	45.85	HIST1H1A	-	Promoter	Y
MACS_peak_220745	chr6:26028321-26028844	35.82	HIST1H4B	-	Promoter	Y
MACS_peak_220747	chr6:26042908-26043729	36.71	HIST1H2BB	-	Promoter	Y
MACS_peak_220747	chr6:26042908-26043729	36.71	HIST1H3C	+	Promoter	Y
MACS_peak_220811	chr6:26499875-26500304	50.11	BTN1A1	+	Promoter	Y
MACS_peak_220987	chr6:27782855-27783578	42.05	HIST1H2BM	+	Promoter	Y
MACS_peak_220987	chr6:27782855-27783578	42.05	HIST1H2AJ	-	Promoter	Y
MACS_peak_221061	chr6:28554118-28554522	44.85	SCAND3	-	Promoter	Y
MACS_peak_221365	chr6:31124321-31124674	52.91	CCHCR1	-	Promoter	Y
MACS_peak_221365	chr6:31124321-31124674	52.91	TCF19	+	Promoter	Y
MACS_peak_221450	chr6:31776603-31777227	69.82	LSM2	-	Promoter	Y
MACS_peak_221584	chr6:32977807-32978711	43.61	HLA-DOA	-	Promoter	Y
MACS_peak_221940	chr6:34757472-34758163	64.02	UHRF1BP1	+	Promoter	Y
MACS_peak_221948	chr6:34854660-34855128	39.64	ANKS1A	+	Promoter	Y
MACS_peak_221948	chr6:34854660-34855128	39.64	TAF11	-	Promoter	Y
MACS_peak_222010	chr6:35309255-35309971	30.94	PPARD	+	Promoter	Y
MACS_peak_222031	chr6:35434798-35435332	35.12	RPL10A	+	Promoter	Y
MACS_peak_222512	chr6:38671116-38671473	78.11	GLO1	-	Promoter	Y
MACS_peak_222567	chr6:39197928-39198435	43.57	KCNK5	-	Promoter	Y
MACS_peak_222994	chr6:42895384-42895619	96.42	CNPY3	+	Promoter	Y
MACS_peak_223028	chr6:43025356-43025929	32.77	KLC4	+	Promoter	Y
MACS_peak_223245	chr6:44212971-44213326	52.91	HSP90AB1	+	Promoter	Y
MACS_peak_223443	chr6:46458077-46458495	43.63	RCAN2	-	Promoter	Y
MACS_peak_223522	chr6:48037087-48037561	162.81	PTCHD4	-	Promoter	Y
MACS_peak_223595	chr6:50681564-50682161	88.28	TFAP2D	+	Promoter	Y
MACS_peak_223678	chr6:52282776-52283327	54.16	EFHC1	+	Promoter	Y
MACS_peak_223706	chr6:52529867-52530341	39.2	LOC730101	+	Promoter	Y
MACS_peak_223708	chr6:52535013-52535467	47.86	TMEM14A	+	Promoter	Y
MACS_peak_223939	chr6:57038055-57038388	69.39	BAG2	+	Promoter	Y
MACS_peak_224268	chr6:72596647-72597305	46.15	RIMS1	+	Promoter	Y
MACS_peak_224325	chr6:74018210-74019082	45.35	KHDC1	-	Promoter	Y
MACS_peak_224418	chr6:75916858-75917506	46.83	COL12A1	-	Promoter	Y
MACS_peak_224424	chr6:75995576-75996130	40.21	TMEM30A	-	Promoter	Y
MACS_peak_224424	chr6:75995576-75996130	40.21	LOC100506804	+	Promoter	Y
MACS_peak_224520	chr6:79576228-79576724	31.23	IRAK1BP1	+	Promoter	Y
MACS_peak_224792	chr6:88756058-88756546	31.73	SPACA1	+	Promoter	Y
MACS_peak_225147	chr6:97373189-97373828	34.96	KLHL32	+	Promoter	Y
MACS_peak_225257	chr6:100052265-100052792	48.99	PRDM13	+	Promoter	Y
MACS_peak_226120	chr6:117995166-117995931	58.37	NUS1	+	Promoter	Y
MACS_peak_226419	chr6:127585478-127585861	37.9	RNF146	+	Promoter	Y
MACS_peak_226435	chr6:127839572-127840152	44.99	SOGA3	-	Promoter	Y
MACS_peak_226812	chr6:135376307-135377030	98.83	HBS1L	-	Promoter	Y
MACS_peak_226928	chr6:137241570-137242152	44.85	SLC35D3	+	Promoter	Y
MACS_peak_227069	chr6:139012069-139012594	56.4	FLJ46906	+	Promoter	Y
MACS_peak_227097	chr6:139455588-139455941	69.39	HECA	+	Promoter	Y
MACS_peak_227421	chr6:146348697-146349390	50.26	GRM1	+	Promoter	Y
MACS_peak_227697	chr6:149885471-149886049	38.63	GINM1	+	Promoter	Y
MACS_peak_228099	chr6:152956638-152957743	100.81	SYNE1	-	Promoter	Y
MACS_peak_229056	chr6:160184587-160185191	31.05	LOC100129518	-	Promoter	Y
MACS_peak_232333	chr7:2596564-2596922	69.39	IQCE	+	Promoter	Y
MACS_peak_232333	chr7:2596564-2596922	69.39	BRAT1	-	Promoter	Y
MACS_peak_233315	chr7:6412222-6412854	54.71	RAC1	+	Promoter	Y
MACS_peak_233594	chr7:11011686-11012063	45.21	PHF14	+	Promoter	Y
MACS_peak_234020	chr7:19185650-19186184	55.61	FERD3L	-	Promoter	Y
MACS_peak_234038	chr7:19811848-19812438	31.81	TMEM196	-	Promoter	Y
MACS_peak_234101	chr7:20826441-20826903	33.4	SP8	-	Promoter	Y
MACS_peak_234338	chr7:23285383-23286027	40.73	GPNMB	+	Promoter	Y
MACS_peak_234376	chr7:23529389-23529739	60.98	RPS2P32	+	Promoter	Y
MACS_peak_234468	chr7:24797548-24798395	94.24	DFNA5	-	Promoter	Y
MACS_peak_234751	chr7:27207875-27208762	218.23	MIR196B	-	Promoter	Y
MACS_peak_234751	chr7:27207875-27208762	218.23	HOXA-AS4	+	Promoter	Y
MACS_peak_234758	chr7:27222388-27224196	177.11	HOXA11-AS	+	Promoter	Y
MACS_peak_234758	chr7:27222388-27224196	177.11	HOXA11	-	Promoter	Y
MACS_peak_234765	chr7:27241688-27242302	56.12	HOXA13	-	Promoter	Y
MACS_peak_234771	chr7:27279768-27280234	33.13	EVX1	+	Promoter	Y
MACS_peak_234991	chr7:29232501-29233231	30.28	CHN2	+	Promoter	Y
MACS_peak_235055	chr7:29844640-29845559	54.55	WIPF3	+	Promoter	Y
MACS_peak_235122	chr7:30323072-30323683	63.56	ZNRF2	+	Promoter	Y
MACS_peak_235706	chr7:37488689-37489173	31.98	ELMO1	-	Promoter	Y
MACS_peak_235796	chr7:39017263-39017903	54.09	POU6F2	+	Promoter	Y
MACS_peak_236218	chr7:44083148-44083598	71.9	DBNL	+	Promoter	Y
MACS_peak_236427	chr7:45149867-45150387	36.02	TBRG4	-	Promoter	Y
MACS_peak_237334	chr7:55085285-55085730	41.4	EGFR	+	Promoter	Y
MACS_peak_237512	chr7:56033086-56033591	43.73	GBAS	+	Promoter	Y
MACS_peak_237527	chr7:56131112-56131673	33.47	SUMF2	+	Promoter	Y
MACS_peak_237672	chr7:63506520-63506784	69.39	ZNF727	+	Promoter	Y
MACS_peak_237707	chr7:64125885-64126281	37.9	ZNF107	+	Promoter	Y
MACS_peak_237784	chr7:65539850-65540462	36.53	ASL	+	Promoter	Y
MACS_peak_238499	chr7:72972482-72972961	68.65	BCL7B	-	Promoter	Y
MACS_peak_238549	chr7:73185224-73185617	45.21	CLDN3	-	Promoter	Y
MACS_peak_238902	chr7:75678918-75679374	55.2	STYXL1	-	Promoter	Y
MACS_peak_238922	chr7:75831893-75832462	33	SRRM3	+	Promoter	Y
MACS_peak_239470	chr7:87850362-87851017	40.05	SRI	-	Promoter	Y
MACS_peak_239811	chr7:96655285-96656091	139.06	DLX5	-	Promoter	Y
MACS_peak_240039	chr7:98478497-98479090	57.84	MIR3609	+	Promoter	Y
MACS_peak_240194	chr7:98970198-98970490	52.91	ARPC1B	+	Promoter	Y
MACS_peak_240246	chr7:99194855-99195197	157.16	LOC100289187	+	Promoter	Y
MACS_peak_240392	chr7:100207947-100208502	33.83	MOSPD3	+	Promoter	Y
MACS_peak_240405	chr7:100254346-100254691	52.91	ACTL6B	-	Promoter	Y
MACS_peak_240546	chr7:100887095-100887470	37.9	FIS1	-	Promoter	Y
MACS_peak_240868	chr7:101927406-101928013	36.82	SH2B2	+	Promoter	Y
MACS_peak_240962	chr7:103628901-103629466	46.07	RELN	-	Promoter	Y
MACS_peak_241192	chr7:106505672-106506285	86.52	PIK3CG	+	Promoter	Y
MACS_peak_241205	chr7:106683167-106684086	48.56	PRKAR2B	+	Promoter	Y
MACS_peak_241243	chr7:107304075-107304515	64.76	SLC26A4-AS1	-	Promoter	Y
MACS_peak_241315	chr7:108097315-108097890	45.34	NRCAM	-	Promoter	Y
MACS_peak_241594	chr7:116594892-116595326	57.37	ST7-AS1	-	Promoter	Y
MACS_peak_241594	chr7:116594892-116595326	57.37	ST7-OT4	+	Promoter	Y
MACS_peak_241780	chr7:121941858-121942629	78.85	FEZF1-AS1	+	Promoter	Y
MACS_peak_241968	chr7:127290936-127291622	64.43	SND1	+	Promoter	Y
MACS_peak_242056	chr7:127984252-127984615	78.11	RBM28	-	Promoter	Y
MACS_peak_242067	chr7:128046631-128046994	37.9	IMPDH1	-	Promoter	Y
MACS_peak_242102	chr7:128471239-128471867	41.74	FLNC	+	Promoter	Y
MACS_peak_242148	chr7:128783400-128784166	102.26	TSPAN33	+	Promoter	Y
MACS_peak_242284	chr7:129689884-129690353	32.93	ZC3HC1	-	Promoter	Y
MACS_peak_242353	chr7:130082803-130083711	32.65	CEP41	-	Promoter	Y
MACS_peak_242571	chr7:132259993-132260392	37.9	PLXNA4	-	Promoter	Y
MACS_peak_242830	chr7:135345282-135345889	43.12	C7orf73	+	Promoter	Y
MACS_peak_242967	chr7:137533472-137534084	30.62	DGKI	-	Promoter	Y
MACS_peak_243141	chr7:139042386-139043165	33.32	LUC7L2	+	Promoter	Y
MACS_peak_243173	chr7:139207705-139208114	52.01	CLEC2L	+	Promoter	Y
MACS_peak_243432	chr7:140771618-140772200	38.37	TMEM178B	+	Promoter	Y
MACS_peak_243592	chr7:142983996-142984358	45.21	CASP2	+	Promoter	Y
MACS_peak_243639	chr7:143599480-143600422	41.65	FAM115A	-	Promoter	Y
MACS_peak_244057	chr7:148935554-148936146	50.88	ZNF212	+	Promoter	Y
MACS_peak_244062	chr7:148956864-148957343	45.77	ZNF783	+	Promoter	Y
MACS_peak_244737	chr7:152374024-152374863	47.24	XRCC2	-	Promoter	Y
MACS_peak_245367	chr7:155606477-155607250	39.22	SHH	-	Promoter	Y
MACS_peak_246418	chr7:158624243-158624768	49.15	ESYT2	-	Promoter	Y
MACS_peak_246610	chr8:493483-493869	52.91	C8orf42	-	Promoter	Y
MACS_peak_248222	chr8:8752043-8752807	72.23	MFHAS1	-	Promoter	Y
MACS_peak_248309	chr8:9412240-9412712	53.7	TNKS	+	Promoter	Y
MACS_peak_248688	chr8:11140869-11141549	64.92	MTMR9	+	Promoter	Y
MACS_peak_249100	chr8:16885666-16886222	33.77	EFHA2	+	Promoter	Y
MACS_peak_249238	chr8:17943259-17943754	31.3	ASAH1	-	Promoter	Y
MACS_peak_249780	chr8:22421667-22422245	32.49	SORBS3	+	Promoter	Y
MACS_peak_249786	chr8:22437968-22438415	64	PDLIM2	+	Promoter	Y
MACS_peak_250079	chr8:24770035-24770603	59.98	NEFM	+	Promoter	Y
MACS_peak_250089	chr8:24814546-24815195	40.42	NEFL	-	Promoter	Y
MACS_peak_250147	chr8:25314411-25314891	32.23	CDCA2	+	Promoter	Y
MACS_peak_251077	chr8:37617614-37618205	31.76	PROSC	+	Promoter	Y
MACS_peak_251137	chr8:37961003-37961565	53.25	ASH2L	+	Promoter	Y
MACS_peak_251154	chr8:38090252-38090579	45.21	DDHD2	+	Promoter	Y
MACS_peak_251260	chr8:38852164-38852531	60.98	ADAM9	+	Promoter	Y
MACS_peak_251261	chr8:38852654-38853140	38.33	TM2D2	-	Promoter	Y
MACS_peak_251672	chr8:42395060-42395599	95.15	C8orf40	+	Promoter	Y
MACS_peak_252054	chr8:48921965-48922553	31.92	UBE2V2	+	Promoter	Y
MACS_peak_252423	chr8:53851078-53851418	96.42	NPBWR1	+	Promoter	Y
MACS_peak_252488	chr8:54756938-54757783	59.33	ATP6V1H	-	Promoter	Y
MACS_peak_252841	chr8:59324512-59325059	47.42	UBXN2B	+	Promoter	Y
MACS_peak_253140	chr8:63998844-63999304	62.63	TTPA	-	Promoter	Y
MACS_peak_253308	chr8:67345363-67345941	32.49	ADHFE1	+	Promoter	Y
MACS_peak_253356	chr8:67839007-67839367	60.98	SNHG6	-	Promoter	Y
MACS_peak_253533	chr8:70748642-70749041	45.21	SLCO5A1	-	Promoter	Y
MACS_peak_253665	chr8:73450366-73451011	53.71	KCNB2	+	Promoter	Y
MACS_peak_253768	chr8:74882719-74883254	41.52	TCEB1	-	Promoter	Y
MACS_peak_253880	chr8:77595918-77596323	77.45	ZFHX4-AS1	-	Promoter	Y
MACS_peak_253955	chr8:80523155-80523600	56.27	STMN2	+	Promoter	Y
MACS_peak_254117	chr8:82598992-82599256	69.39	IMPA1	-	Promoter	Y
MACS_peak_254221	chr8:86088202-86088601	60.98	E2F5	+	Promoter	Y
MACS_peak_254272	chr8:87353873-87354420	34.31	WWP1	+	Promoter	Y
MACS_peak_254397	chr8:91804443-91804940	66.75	NECAB1	+	Promoter	Y
MACS_peak_254661	chr8:96083153-96083847	37.76	MIR3150A	+	Promoter	Y
MACS_peak_254671	chr8:96144649-96144972	45.21	PLEKHF2	+	Promoter	Y
MACS_peak_254740	chr8:97272055-97272553	44.26	PTDSS1	+	Promoter	Y
MACS_peak_255074	chr8:101572369-101572696	45.21	ANKRD46	-	Promoter	Y
MACS_peak_255085	chr8:101662400-101662988	65.62	SNX31	-	Promoter	Y
MACS_peak_255245	chr8:103252897-103253262	37.9	RRM2B	-	Promoter	Y
MACS_peak_255268	chr8:103426671-103427159	38.19	UBR5	-	Promoter	Y
MACS_peak_255356	chr8:104429236-104429753	57.11	SLC25A32	-	Promoter	Y
MACS_peak_255565	chr8:110348230-110348644	36.81	NUDCD1	-	Promoter	Y
MACS_peak_255567	chr8:110373644-110374323	57.98	PKHD1L1	+	Promoter	Y
MACS_peak_255589	chr8:110657835-110658376	47.89	SYBU	-	Promoter	Y
MACS_peak_255978	chr8:119635014-119635388	168.01	SAMD12	-	Promoter	Y
MACS_peak_256442	chr8:125552906-125553230	60.98	TATDN1	-	Promoter	Y
MACS_peak_256492	chr8:125741748-125742186	128.9	MTSS1	-	Promoter	Y
MACS_peak_256907	chr8:131029222-131029740	64.64	FAM49B	-	Promoter	Y
MACS_peak_258033	chr8:141469834-141470498	52.31	TRAPPC9	-	Promoter	Y
MACS_peak_259062	chr8:144452075-144452789	84.09	RHPN1-AS1	-	Promoter	Y
MACS_peak_259135	chr8:144625216-144626006	32.79	ZC3H3	-	Promoter	Y
MACS_peak_259181	chr8:144764791-144765152	45.21	ZNF707	+	Promoter	Y
MACS_peak_259411	chr8:145689515-145690027	30.28	CYHR1	-	Promoter	Y
MACS_peak_259411	chr8:145689515-145690027	30.28	KIFC2	+	Promoter	Y
MACS_peak_259592	chr9:467807-468332	42.24	KANK1	+	Promoter	Y
MACS_peak_259661	chr9:974288-976004	417	DMRT3	+	Promoter	Y
MACS_peak_259675	chr9:1048630-1049416	124.53	DMRT2	+	Promoter	Y
MACS_peak_259968	chr9:5184473-5184924	34.14	INSL6	-	Promoter	Y
MACS_peak_259973	chr9:5438566-5439219	40.17	PLGRKT	-	Promoter	Y
MACS_peak_260045	chr9:6644006-6644928	60.58	GLDC	-	Promoter	Y
MACS_peak_260487	chr9:15309067-15309919	58.85	TTC39B	-	Promoter	Y
MACS_peak_260761	chr9:19050292-19050938	34.57	RRAGA	+	Promoter	Y
MACS_peak_260795	chr9:19407790-19408127	60.98	ACER2	+	Promoter	Y
MACS_peak_260869	chr9:21032735-21033348	36.47	PTPLAD2	-	Promoter	Y
MACS_peak_260893	chr9:21967747-21968343	31.48	C9orf53	+	Promoter	Y
MACS_peak_261059	chr9:26893744-26894285	41.1	CAAP1	-	Promoter	Y
MACS_peak_261307	chr9:33003149-33003847	49.92	APTX	-	Promoter	Y
MACS_peak_261311	chr9:33024137-33024606	53.98	DNAJA1	+	Promoter	Y
MACS_peak_261361	chr9:33448110-33448692	44.85	AQP3	-	Promoter	Y
MACS_peak_261381	chr9:33748649-33749235	81.37	PRSS3	+	Promoter	Y
MACS_peak_261681	chr9:36188463-36188953	31.6	CLTA	+	Promoter	Y
MACS_peak_262137	chr9:71318196-71318898	43.32	PIP5K1B	+	Promoter	Y
MACS_peak_262190	chr9:71938289-71938982	50.26	FAM189A2	+	Promoter	Y
MACS_peak_262448	chr9:77568726-77569206	45.69	C9orf40	-	Promoter	Y
MACS_peak_262475	chr9:78503325-78503618	69.39	PCSK5	+	Promoter	Y
MACS_peak_262656	chr9:80911156-80911536	60.98	PSAT1	+	Promoter	Y
MACS_peak_263273	chr9:90591100-90591534	42.29	CDK20	-	Promoter	Y
MACS_peak_263330	chr9:91001587-91002080	37.84	SPIN1	+	Promoter	Y
MACS_peak_263407	chr9:91793880-91794229	69.39	SHC3	-	Promoter	Y
MACS_peak_263678	chr9:94124524-94125109	98.02	AUH	-	Promoter	Y
MACS_peak_263781	chr9:94713295-94713884	37.93	ROR2	-	Promoter	Y
MACS_peak_264177	chr9:97402266-97402851	89.63	FBP1	-	Promoter	Y
MACS_peak_264427	chr9:98782283-98783201	32.22	LINC00092	-	Promoter	Y
MACS_peak_264497	chr9:99146741-99147285	34.5	SLC35D2	-	Promoter	Y
MACS_peak_264506	chr9:99211004-99211614	30.73	HABP4	+	Promoter	Y
MACS_peak_264613	chr9:100397251-100398046	38.04	TSTD2	-	Promoter	Y
MACS_peak_264758	chr9:101706722-101707432	31.24	COL15A1	+	Promoter	Y
MACS_peak_264883	chr9:104357787-104358402	36.35	PPP3R2	-	Promoter	Y
MACS_peak_265069	chr9:110043900-110044292	45.21	RAD23B	+	Promoter	Y
MACS_peak_265183	chr9:111620094-111620644	40.48	ACTL7B	-	Promoter	Y
MACS_peak_265207	chr9:111882731-111883209	38.9	TMEM245	-	Promoter	Y
MACS_peak_265455	chr9:115820602-115821332	54.24	ZFP37	-	Promoter	Y
MACS_peak_266133	chr9:124856168-124856863	50.12	TTLL11	-	Promoter	Y
MACS_peak_267061	chr9:130564075-130564590	30.11	FPGS	+	Promoter	Y
MACS_peak_267104	chr9:130688700-130689252	34.01	PIP5KL1	-	Promoter	Y
MACS_peak_267215	chr9:131219643-131220463	67.78	ODF2	+	Promoter	Y
MACS_peak_267937	chr9:133883555-133884259	37.2	LAMC3	+	Promoter	Y
MACS_peak_267975	chr9:133969811-133970224	59.56	AIF1L	+	Promoter	Y
MACS_peak_268084	chr9:134408070-134409288	66.76	UCK1	-	Promoter	Y
MACS_peak_268602	chr9:136213110-136213714	37.01	RPL7A	+	Promoter	Y
MACS_peak_268650	chr9:136344931-136345524	31.65	SLC2A6	-	Promoter	Y
MACS_peak_268678	chr9:136398055-136398724	58.76	ADAMTSL2	+	Promoter	Y
MACS_peak_268900	chr9:136888943-136889646	37.26	LINC00094	+	Promoter	Y
MACS_peak_269767	chr9:139097740-139098301	39.74	LHX3	-	Promoter	Y
MACS_peak_270111	chr9:139982252-139982721	53.98	MAN1B1	+	Promoter	Y
MACS_peak_270111	chr9:139982252-139982721	53.98	LOC100289341	-	Promoter	Y
MACS_peak_270293	chr9:140486030-140486672	34.79	ZMYND19	-	Promoter	Y
MACS_peak_270297	chr9:140498679-140499073	37.9	ARRDC1	+	Promoter	Y
MACS_peak_270758	chrX:7894242-7894837	37.56	PNPLA4	-	Promoter	Y
MACS_peak_271347	chrX:15807537-15807851	52.91	ZRSR2	+	Promoter	Y
MACS_peak_271347	chrX:15807537-15807851	52.91	INE2	-	Promoter	Y
MACS_peak_271387	chrX:16736648-16737304	34.02	SYAP1	+	Promoter	Y
MACS_peak_271415	chrX:16889281-16890347	96.95	RBBP7	-	Promoter	Y
MACS_peak_271485	chrX:18373943-18374664	42.17	SCML2	-	Promoter	Y
MACS_peak_271597	chrX:19360901-19361460	46.52	PDHA1	+	Promoter	Y
MACS_peak_271688	chrX:20133409-20133939	35.37	MAP7D2	-	Promoter	Y
MACS_peak_272138	chrX:31285316-31285920	43.32	DMD	-	Promoter	Y
MACS_peak_272563	chrX:40483641-40484320	51.23	MPC1L	+	Promoter	Y
MACS_peak_272972	chrX:48397132-48397558	42.95	TBC1D25	+	Promoter	Y
MACS_peak_272986	chrX:48454657-48455249	57.92	WDR13	+	Promoter	Y
MACS_peak_273015	chrX:48661186-48661553	45.21	HDAC6	+	Promoter	Y
MACS_peak_273077	chrX:48959786-48960360	59.46	WDR45	-	Promoter	Y
MACS_peak_273158	chrX:50555532-50556064	55.78	SHROOM4	-	Promoter	Y
MACS_peak_273164	chrX:51074338-51075053	48.77	NUDT10	+	Promoter	Y
MACS_peak_273271	chrX:53714676-53715258	32.26	HUWE1	-	Promoter	Y
MACS_peak_273462	chrX:64253509-64253867	60.98	ZC4H2	-	Promoter	Y
MACS_peak_273476	chrX:64755485-64755936	40.93	LAS1L	-	Promoter	Y
MACS_peak_273481	chrX:64885795-64886446	74.85	MSN	+	Promoter	Y
MACS_peak_273647	chrX:70337030-70337542	50.21	MED12	+	Promoter	Y
MACS_peak_273679	chrX:70500893-70501391	37.49	NONO	+	Promoter	Y
MACS_peak_273770	chrX:71527339-71528247	37.88	CITED1	-	Promoter	Y
MACS_peak_273842	chrX:74145517-74146137	55.64	KIAA2022	-	Promoter	Y
MACS_peak_274014	chrX:85401810-85402639	41.93	DACH2	+	Promoter	Y
MACS_peak_274269	chrX:101999758-102000191	35.4	BHLHB9	+	Promoter	Y
MACS_peak_274283	chrX:102321103-102321426	60.98	BEX1	-	Promoter	Y
MACS_peak_275277	chrX:134123363-134123931	45.85	CXorf69	+	Promoter	Y
MACS_peak_276048	chrX:152987829-152988434	49.9	ABCD1	+	Promoter	Y
MACS_peak_276416	chrY:15015959-15016369	37.12	DDX3Y	+	Promoter	Y
* logarithmic transformation of the P-values to show the significance levels of the differentially methylated regions (In DMR estimation) or methylation blocks (In MACS). Ahigher value indicates ahigher probability of a DMR or a methylation block.
