# Supplementary material for: High-frequency aberrantly methylated targets in pancreatic adenocarcinoma identified via global DNA methylation analysis using methylCap-seq
Source: Clin Epigenetics. 2014 Sep 22;6(1):18. doi: 10.1186/1868-7083-6-18 (PMC4177372; doi:10.1186/1868-7083-6-18)
Supplement: Additional file 9: Table S8 — PN-related hyper-DMRs and the involved genes that were affected via both CGIs and CGI shores. [file 1868-7083-6-18-S9.xlsx]

## Sheet: S 8
Additional File 9: Table S8. PN related hyper-DMRs and the involved genes that were affected via both CGIs and CGI shores
DMR ID	DMR location in genome	-10logpvalue*	Gene	Transcription Direction	Gene feture	CGI
MACS_peak_186	chr1:1355631-1356435	88.8	ANKRD65	-	Promoter	Y						333 items
MACS_peak_465	chr1:2160953-2161895	63.96	SKI	+	Promoter	Y
MACS_peak_528	chr1:2342953-2343521	49.08	PEX10	-	Promoter	Y
MACS_peak_2768	chr1:10459940-10460428	34.08	PGD	+	Promoter	Y
MACS_peak_3288	chr1:12227679-12228386	34.1	TNFRSF1B	+	Promoter	Y
MACS_peak_3620	chr1:15249956-15250389	86.99	KAZN	+	Promoter	Y
MACS_peak_5688	chr1:26233187-26233816	51.62	STMN1	-	Promoter	Y
MACS_peak_5688	chr1:26233187-26233816	51.62	MIR3917	-	Promoter	Y
MACS_peak_5962	chr1:27961177-27962128	106.26	FGR	-	Promoter	Y
MACS_peak_6107	chr1:29138192-29138753	42.65	OPRD1	+	Promoter	Y
MACS_peak_6613	chr1:32802110-32802540	96.7	MARCKSL1	-	Promoter	Y
MACS_peak_6619	chr1:32827756-32828584	45.51	LOC100128071	-	Promoter	Y
MACS_peak_6619	chr1:32827756-32828584	45.51	TSSK3	+	Promoter	Y
MACS_peak_6635	chr1:32929981-32931387	164.87	ZBTB8B	+	Promoter	Y
MACS_peak_6984	chr1:36038349-36039009	42.85	TFAP2E	+	Promoter	Y
MACS_peak_7275	chr1:38100525-38101198	35.87	RSPO1	-	Promoter	Y
MACS_peak_7582	chr1:40420084-40420559	73.1	MFSD2A	+	Promoter	Y
MACS_peak_7613	chr1:40782947-40783410	35.72	COL9A2	-	Promoter	Y
MACS_peak_8269	chr1:45793042-45793906	131.27	HPDL	+	Promoter	Y
MACS_peak_9168	chr1:55266110-55266494	82.22	TTC22	-	Promoter	Y
MACS_peak_9520	chr1:62208630-62209154	31.9	INADL	+	Promoter	Y
MACS_peak_11054	chr1:99729827-99730992	63.08	LPPR4	+	Promoter	Y
MACS_peak_11512	chr1:110754317-110754987	70.16	KCNC4	+	Promoter	Y
MACS_peak_11688	chr1:113261549-113261949	40.37	FAM19A3	+	Promoter	Y
MACS_peak_12583	chr1:152085125-152085591	49.88	TCHH	-	Promoter	Y
MACS_peak_12644	chr1:153605750-153606380	81.65	CHTOP	+	Promoter	Y
MACS_peak_12644	chr1:153605750-153606380	81.65	S100A13	-	Promoter	Y
MACS_peak_12966	chr1:155295022-155295561	82.95	RUSC1	+	Promoter	Y
MACS_peak_13173	chr1:156645879-156646548	48.84	NES	-	Promoter	Y
MACS_peak_13195	chr1:156783917-156784406	40.8	NTRK1	+	Promoter	Y
MACS_peak_13315	chr1:158147143-158147938	60.49	CD1D	+	Promoter	Y
MACS_peak_13494	chr1:161068435-161069209	91.57	KLHDC9	+	Promoter	Y
MACS_peak_14536	chr1:180197986-180198557	48.85	LHX4	+	Promoter	Y
MACS_peak_16041	chr1:204797486-204798093	33.41	NFASC	+	Promoter	Y
MACS_peak_16364	chr1:207628146-207628655	46.4	CR2	+	Promoter	Y
MACS_peak_18697	chr1:232941563-232942023	35.92	KIAA1383	+	Promoter	Y
MACS_peak_20485	chr1:247275600-247276218	32.82	C1orf229	-	Promoter	Y
MACS_peak_23252	chr10:13042725-13043746	52.96	CCDC3	-	Promoter	Y
MACS_peak_25972	chr10:48438248-48438942	68.14	GDF10	-	Promoter	Y
MACS_peak_27380	chr10:73155587-73156434	70.57	CDH23	+	Promoter	Y
MACS_peak_29770	chr10:102746378-102746800	88.47	C10orf2	+	Promoter	Y
MACS_peak_29770	chr10:102746378-102746800	88.47	MRPL43	-	Promoter	Y
MACS_peak_31159	chr10:118999900-119000504	101.24	SLC18A2	+	Promoter	Y
MACS_peak_32820	chr10:128994840-128995686	141.96	FAM196A	-	Promoter	Y
MACS_peak_35203	chr11:1411893-1412504	39.43	BRSK2	+	Promoter	Y
MACS_peak_36067	chr11:6341689-6342624	57.93	PRKCDBP	-	Promoter	Y
MACS_peak_36404	chr11:9780461-9781223	77.32	SBF2-AS1	+	Promoter	Y
MACS_peak_36404	chr11:9780461-9781223	77.32	LOC440028	-	Promoter	Y
MACS_peak_37647	chr11:33036486-33037221	38.53	DEPDC7	+	Promoter	Y
MACS_peak_37717	chr11:33721358-33722059	67.57	C11orf91	-	Promoter	Y
MACS_peak_37874	chr11:35439700-35441007	73.31	SLC1A2	-	Promoter	Y
MACS_peak_38483	chr11:45907565-45908603	113.73	MAPK8IP1	+	Promoter	Y
MACS_peak_38666	chr11:47206553-47207292	50.87	PACSIN3	-	Promoter	Y
MACS_peak_38856	chr11:49229552-49230112	42.71	FOLH1	-	Promoter	Y
MACS_peak_39563	chr11:62314675-62315184	86.39	AHNAK	-	Promoter	Y
MACS_peak_40035	chr11:64611102-64611824	65.89	CDC42BPG	-	Promoter	Y
MACS_peak_40310	chr11:65779307-65779903	34.02	CST6	+	Promoter	Y
MACS_peak_40558	chr11:66884781-66885845	142.92	KDM2A	+	Promoter	Y
MACS_peak_40702	chr11:67770089-67770852	62.78	UNC93B1	-	Promoter	Y
MACS_peak_42143	chr11:74177758-74178301	30.83	KCNE3	-	Promoter	Y
MACS_peak_42757	chr11:82443274-82443992	81.18	FAM181B	-	Promoter	Y
MACS_peak_43119	chr11:94134157-94134714	36.3	GPR83	-	Promoter	Y
MACS_peak_43930	chr11:113258621-113259230	53.1	ANKK1	+	Promoter	Y
MACS_peak_44715	chr11:119234990-119235546	36.36	USP2	-	Promoter	Y
MACS_peak_45403	chr11:124735893-124736479	40.99	ROBO3	+	Promoter	Y
MACS_peak_47292	chr12:1701816-1702693	68.39	FBXL14	-	Promoter	Y
MACS_peak_48274	chr12:6492842-6493367	38.32	LTBR	+	Promoter	Y
MACS_peak_50999	chr12:52300351-52300948	61.35	ACVRL1	+	Promoter	Y
MACS_peak_51059	chr12:52627052-52627795	119.51	KRT7	+	Promoter	Y
MACS_peak_51325	chr12:54378690-54379905	54.51	HOXC10	+	Promoter	Y
MACS_peak_51395	chr12:54784244-54785064	45.96	ZNF385A	-	Promoter	Y
MACS_peak_51402	chr12:54811664-54812445	54.72	ITGA5	-	Promoter	Y
MACS_peak_53685	chr12:104532336-104533183	70.57	NFYB	-	Promoter	Y
MACS_peak_56083	chr12:122355792-122356408	67.27	WDR66	+	Promoter	Y
MACS_peak_58575	chr12:133194760-133195362	33.68	P2RX2	+	Promoter	Y
MACS_peak_60314	chr13:32604989-32605576	34.53	FRY	+	Promoter	Y
MACS_peak_60648	chr13:38443598-38444262	42.6	TRPC4	-	Promoter	Y
MACS_peak_60819	chr13:41705842-41706417	35.22	KBTBD6	-	Promoter	Y
MACS_peak_61605	chr13:52769559-52770175	45.68	MRPS31P3	-	Promoter	Y
MACS_peak_63153	chr13:96204194-96204794	33.8	CLDN10	+	Promoter	Y
MACS_peak_64208	chr13:107186126-107186986	43.76	EFNB2	-	Promoter	Y
MACS_peak_65558	chr13:113655991-113656892	73.57	MCF2L	+	Promoter	Y
MACS_peak_65665	chr13:113950524-113951147	59.21	LAMP1	+	Promoter	Y
MACS_peak_66357	chr14:23858640-23859784	127.15	MIR208A	-	Promoter	Y
MACS_peak_66372	chr14:23889254-23889633	82.22	MIR208B	-	Promoter	Y
MACS_peak_68614	chr14:67878388-67878890	54.37	PLEK2	-	Promoter	Y
MACS_peak_69446	chr14:75536292-75536915	82.35	ZC2HC1C	+	Promoter	Y
MACS_peak_69728	chr14:77737393-77738348	69.74	NGB	-	Promoter	Y
MACS_peak_69886	chr14:79745686-79746234	36.85	NRXN3	+	Promoter	Y
MACS_peak_70868	chr14:92979291-92979837	50.75	RIN3	+	Promoter	Y
MACS_peak_72061	chr14:100111871-100112498	32.34	HHIPL1	+	Promoter	Y
MACS_peak_72241	chr14:100773419-100774283	62.5	SLC25A29	-	Promoter	Y
MACS_peak_72241	chr14:100773419-100774283	62.5	MIR345	+	Promoter	Y
MACS_peak_73624	chr14:105266101-105266617	60.83	ZBTB42	+	Promoter	Y
MACS_peak_75782	chr15:40764158-40764569	39.5	CHST14	+	Promoter	Y
MACS_peak_75837	chr15:41135566-41136096	31.56	SPINT1	+	Promoter	Y
MACS_peak_76555	chr15:48936752-48937362	33.25	FBN1	-	Promoter	Y
MACS_peak_77092	chr15:57998295-57998868	55.91	POLR2M	+	Promoter	Y
MACS_peak_78701	chr15:71145582-71146172	34.36	LARP6	-	Promoter	Y
MACS_peak_79028	chr15:74726406-74726886	48.7	SEMA7A	-	Promoter	Y
MACS_peak_79504	chr15:78557367-78557954	40.93	DNAJA4	+	Promoter	Y
MACS_peak_79725	chr15:80695718-80696339	38.82	ARNT2	+	Promoter	Y
MACS_peak_81921	chr15:100890464-100891086	82.45	FLJ42289	-	Promoter	Y
MACS_peak_82328	chr16:121562-122119	36.3	RHBDF1	-	Promoter	Y
MACS_peak_82442	chr16:450696-451275	122.46	DECR2	+	Promoter	Y
MACS_peak_83051	chr16:2301951-2302421	82.31	ECI1	-	Promoter	Y
MACS_peak_84362	chr16:9183976-9184402	38.35	C16orf72	+	Promoter	Y
MACS_peak_86262	chr16:25702911-25703509	33.91	HS3ST4	+	Promoter	Y
MACS_peak_87032	chr16:31117251-31117787	44.39	BCKDK	+	Promoter	Y
MACS_peak_87555	chr16:49316732-49317457	45.27	CBLN1	-	Promoter	Y
MACS_peak_87725	chr16:50099044-50099778	38.58	HEATR3	+	Promoter	Y
MACS_peak_88379	chr16:56703060-56703788	65.42	MT1H	+	Promoter	Y
MACS_peak_88379	chr16:56703060-56703788	65.42	MT1G	-	Promoter	Y
MACS_peak_89136	chr16:66969365-66970010	43.78	CES2	+	Promoter	Y
MACS_peak_89136	chr16:66969365-66970010	43.78	FAM96B	-	Promoter	Y
MACS_peak_89173	chr16:67218536-67219345	73.48	KIAA0895L	-	Promoter	Y
MACS_peak_89871	chr16:71263973-71264790	58.98	HYDIN	-	Promoter	Y
MACS_peak_93529	chr16:88850065-88850891	110.44	PIEZO1	-	Promoter	Y
MACS_peak_93666	chr16:89238203-89239320	92.5	CDH15	+	Promoter	Y
MACS_peak_93807	chr16:89572841-89573967	106.15	SPG7	+	Promoter	Y
MACS_peak_94054	chr16:90143681-90144215	31.33	PRDM7	-	Promoter	Y
MACS_peak_96777	chr17:10632593-10633137	30.77	TMEM220	-	Promoter	Y
MACS_peak_96848	chr17:11501468-11502333	69.25	DNAH9	+	Promoter	Y
MACS_peak_97385	chr17:16593539-16594254	45.88	CCDC144A	+	Promoter	Y
MACS_peak_97791	chr17:18576195-18576599	100.57	FOXO3B	-	Promoter	Y
MACS_peak_97840	chr17:19141608-19141976	40.37	EPN2	+	Promoter	Y
MACS_peak_98030	chr17:20225032-20225540	32.85	CCDC144C	+	Promoter	Y
MACS_peak_98159	chr17:21279028-21279680	37.02	KCNJ12	+	Promoter	Y
MACS_peak_98597	chr17:27892960-27893478	32.25	ABHD15	-	Promoter	Y
MACS_peak_98976	chr17:31618298-31619012	59.38	ASIC2	-	Promoter	Y
MACS_peak_99643	chr17:37783605-37784226	52.2	PPP1R1B	+	Promoter	Y
MACS_peak_99776	chr17:38498611-38499242	38.23	RARA	+	Promoter	Y
MACS_peak_99922	chr17:39684592-39685019	45.63	KRT19	-	Promoter	Y
MACS_peak_100172	chr17:40913391-40914169	61.69	RAMP2-AS1	-	Promoter	Y
MACS_peak_100172	chr17:40913391-40914169	61.69	RAMP2	+	Promoter	Y
MACS_peak_100174	chr17:40933026-40933538	61.2	WNK4	+	Promoter	Y
MACS_peak_101674	chr17:55122888-55124684	139.59	RNF126P1	+	Promoter	Y
MACS_peak_101921	chr17:56401523-56402711	55.89	BZRAP1-AS1	+	Promoter	Y
MACS_peak_104098	chr17:72920664-72921257	34.19	OTOP2	+	Promoter	Y
MACS_peak_104098	chr17:72920664-72921257	34.19	USH1G	-	Promoter	Y
MACS_peak_104148	chr17:73083994-73084700	40.13	SLC16A5	+	Promoter	Y
MACS_peak_104573	chr17:74552643-74553396	43.62	SNHG16	+	Promoter	Y
MACS_peak_104573	chr17:74552643-74553396	43.62	SNORD1C	+	Promoter	Y
MACS_peak_105115	chr17:76228119-76228776	30.82	TMEM235	+	Promoter	Y
MACS_peak_106248	chr17:79139072-79139698	38.52	AATK-AS1	+	Promoter	Y
MACS_peak_106248	chr17:79139072-79139698	38.52	AATK	-	Promoter	Y
MACS_peak_106686	chr17:80291751-80292619	98.4	SECTM1	-	Promoter	Y
MACS_peak_109561	chr18:30352095-30352566	35.18	KLHL14	-	Promoter	Y
MACS_peak_109840	chr18:35144770-35145509	50.87	CELF4	-	Promoter	Y
MACS_peak_110153	chr18:43912861-43913485	45.15	RNF165	+	Promoter	Y
MACS_peak_110215	chr18:44335876-44336515	50.9	ST8SIA5	-	Promoter	Y
MACS_peak_110224	chr18:44526413-44527266	70.13	KATNAL2	+	Promoter	Y
MACS_peak_110495	chr18:47013894-47014258	73.17	MIR1539	+	Promoter	Y
MACS_peak_110495	chr18:47013894-47014258	73.17	C18orf32	-	Promoter	Y
MACS_peak_110502	chr18:47088499-47089160	42.78	LIPG	+	Promoter	Y
MACS_peak_110996	chr18:55862659-55863152	40.51	NEDD4L	+	Promoter	Y
MACS_peak_113261	chr18:76828271-76828808	31.16	ATP9B	+	Promoter	Y
MACS_peak_114870	chr19:3720911-3721527	91.33	TJP3	+	Promoter	Y
MACS_peak_116186	chr19:8372441-8372865	53.66	CD320	-	Promoter	Y
MACS_peak_116192	chr19:8407148-8407721	35.34	KANK3	-	Promoter	Y
MACS_peak_116518	chr19:10697689-10698197	53.85	AP1M2	-	Promoter	Y
MACS_peak_116823	chr19:11689455-11690172	39.51	ACP5	-	Promoter	Y
MACS_peak_117363	chr19:14584788-14585257	110.01	PTGER1	-	Promoter	Y
MACS_peak_117477	chr19:15343714-15344300	40.99	EPHX3	-	Promoter	Y
MACS_peak_117548	chr19:15619482-15620124	31.57	CYP4F22	+	Promoter	Y
MACS_peak_120052	chr19:35263154-35263803	43.53	ZNF599	-	Promoter	Y
MACS_peak_120231	chr19:36035531-36036048	53.1	TMEM147	+	Promoter	Y
MACS_peak_120231	chr19:36035531-36036048	53.1	LOC100506469	-	Promoter	Y
MACS_peak_120353	chr19:36522872-36523605	38.64	CLIP3	-	Promoter	Y
MACS_peak_121675	chr19:45281114-45281644	59.56	CBLC	+	Promoter	Y
MACS_peak_122079	chr19:46974567-46975530	44.28	PNMAL1	-	Promoter	Y
MACS_peak_123176	chr19:51227528-51228125	33.96	CLEC11A	+	Promoter	Y
MACS_peak_124682	chr2:286488-287456	55.96	FAM150B	-	Promoter	Y
MACS_peak_128820	chr2:27603865-27604618	43.62	ZNF513	-	Promoter	Y
MACS_peak_131044	chr2:56150470-56151342	61.97	EFEMP1	-	Promoter	Y
MACS_peak_131987	chr2:71681160-71681780	66.92	DYSF	+	Promoter	Y
MACS_peak_132832	chr2:85811279-85812137	107.22	VAMP5	+	Promoter	Y
MACS_peak_133526	chr2:98703557-98704158	53.7	VWA3B	+	Promoter	Y
MACS_peak_133901	chr2:101434781-101435222	37.25	NPAS2	+	Promoter	Y
MACS_peak_134301	chr2:105468482-105469157	69.73	LOC100506421	-	Promoter	Y
MACS_peak_134589	chr2:108602639-108603178	31.05	SLC5A7	+	Promoter	Y
MACS_peak_135198	chr2:115918618-115919101	41.23	DPP10	+	Promoter	Y
MACS_peak_135198	chr2:115918618-115919101	41.23	LOC389023	-	Promoter	Y
MACS_peak_135427	chr2:120188315-120189091	42.32	TMEM37	+	Promoter	Y
MACS_peak_136718	chr2:131513807-131514295	48.05	FAM123C	+	Promoter	Y
MACS_peak_136874	chr2:133173296-133173748	36.47	GPR39	+	Promoter	Y
MACS_peak_136893	chr2:133428634-133429125	40.65	LYPD1	-	Promoter	Y
MACS_peak_140497	chr2:209271004-209271605	76.48	PTH2R	+	Promoter	Y
MACS_peak_140538	chr2:210636207-210636845	58.03	UNC80	+	Promoter	Y
MACS_peak_143160	chr2:237475776-237476412	51.12	CXCR7	+	Promoter	Y
MACS_peak_144715	chr2:242497778-242498166	56.03	BOK	+	Promoter	Y
MACS_peak_144715	chr2:242497778-242498166	56.03	BOK-AS1	-	Promoter	Y
MACS_peak_145265	chr20:3148356-3148866	32.73	PROSAPIP1	-	Promoter	Y
MACS_peak_145446	chr20:4666254-4666854	33.8	PRNP	+	Promoter	Y
MACS_peak_147224	chr20:30193648-30194263	45.75	ID1	+	Promoter	Y
MACS_peak_147224	chr20:30193648-30194263	45.75	MIR3193	+	Promoter	Y
MACS_peak_147354	chr20:31069979-31070405	45.71	C20orf112	-	Promoter	Y
MACS_peak_147581	chr20:32255215-32256062	44.46	ACTL10	+	Promoter	Y
MACS_peak_148053	chr20:35490303-35491574	109.03	SOGA1	-	Promoter	Y
MACS_peak_148512	chr20:39995775-39996441	36.25	EMILIN3	-	Promoter	Y
MACS_peak_148725	chr20:42542708-42543205	33.52	TOX2	+	Promoter	Y
MACS_peak_152331	chr20:61491562-61492148	54.87	TCFL5	-	Promoter	Y
MACS_peak_152428	chr20:61734411-61735009	53.93	HAR1B	-	Promoter	Y
MACS_peak_152810	chr20:62693684-62694164	81.11	TCEA2	+	Promoter	Y
MACS_peak_152991	chr21:14410241-14410632	48	ANKRD30BP2	+	Promoter	Y
MACS_peak_154767	chr21:38352542-38353037	33.64	HLCS	-	Promoter	Y
MACS_peak_155935	chr21:44312201-44312993	47.58	NDUFV3	+	Promoter	Y
MACS_peak_155985	chr21:44496416-44497791	57.92	CBS	-	Promoter	Y
MACS_peak_156772	chr21:46706354-46707107	109.9	POFUT2	-	Promoter	Y
MACS_peak_156772	chr21:46706354-46707107	109.9	LOC642852	+	Promoter	Y
MACS_peak_157213	chr22:16288350-16288994	43.85	POTEH	-	Promoter	Y
MACS_peak_157257	chr22:17602402-17603317	59.18	CECR6	-	Promoter	Y
MACS_peak_158175	chr22:21386913-21387280	56.03	SLC7A4	-	Promoter	Y
MACS_peak_159488	chr22:30116553-30117279	33.15	CABP7	+	Promoter	Y
MACS_peak_160759	chr22:37914547-37915014	35.45	CARD10	-	Promoter	Y
MACS_peak_160766	chr22:37955813-37956296	56.05	CDC42EP1	+	Promoter	Y
MACS_peak_161805	chr22:42469559-42470264	115.32	FAM109B	+	Promoter	Y
MACS_peak_162067	chr22:43505832-43506239	63.65	BIK	+	Promoter	Y
MACS_peak_162171	chr22:43739669-43740432	77.23	SCUBE1	-	Promoter	Y
MACS_peak_163101	chr22:46646731-46647512	54.72	CDPF1	-	Promoter	Y
MACS_peak_164578	chr22:50766016-50766559	37.16	FAM116B	-	Promoter	Y
MACS_peak_164693	chr22:51113537-51114172	31.93	SHANK3	+	Promoter	Y
MACS_peak_164735	chr3:239785-240330	30.72	CHL1	+	Promoter	Y
MACS_peak_166102	chr3:13590624-13591494	49.26	FBLN2	+	Promoter	Y
MACS_peak_167520	chr3:38690084-38690759	48.44	SCN5A	-	Promoter	Y
MACS_peak_167729	chr3:42544422-42544797	48	VIPR1	+	Promoter	Y
MACS_peak_167892	chr3:44902453-44903064	46.02	MIR564	+	Promoter	Y
MACS_peak_167892	chr3:44902453-44903064	46.02	TMEM42	+	Promoter	Y
MACS_peak_168365	chr3:48647328-48648196	83.3	UQCRC1	-	Promoter	Y
MACS_peak_168668	chr3:50382686-50383363	55.11	ZMYND10	-	Promoter	Y
MACS_peak_168671	chr3:50388533-50389121	112.08	CYB561D2	+	Promoter	Y
MACS_peak_168671	chr3:50388533-50389121	112.08	NPRL2	-	Promoter	Y
MACS_peak_168733	chr3:50711732-50712207	41.82	DOCK3	+	Promoter	Y
MACS_peak_168733	chr3:50711732-50712207	41.82	MIR4787	+	Promoter	Y
MACS_peak_168804	chr3:51740492-51741035	37.16	GRM2	+	Promoter	Y
MACS_peak_172923	chr3:127347536-127347956	38.8	PODXL2	+	Promoter	Y
MACS_peak_173198	chr3:128719528-128720366	78.42	CCDC48	+	Promoter	Y
MACS_peak_173864	chr3:138666300-138666858	30.01	C3orf72	+	Promoter	Y
MACS_peak_173864	chr3:138666300-138666858	30.01	FOXL2	-	Promoter	Y
MACS_peak_173944	chr3:140769272-140769933	30.62	SPSB4	+	Promoter	Y
MACS_peak_174302	chr3:148415249-148415805	30.12	AGTR1	+	Promoter	Y
MACS_peak_174363	chr3:149374476-149375151	93.34	WWTR1	-	Promoter	Y
MACS_peak_174363	chr3:149374476-149375151	93.34	WWTR1-AS1	+	Promoter	Y
MACS_peak_174465	chr3:151178475-151179027	36.6	IGSF10	-	Promoter	Y
MACS_peak_175360	chr3:173115469-173116055	47.76	NLGN1	+	Promoter	Y
MACS_peak_175603	chr3:178978598-178979094	47.41	KCNMB3	-	Promoter	Y
MACS_peak_177973	chr4:666796-667459	63.31	ATP5I	-	Promoter	Y
MACS_peak_178604	chr4:2794126-2794673	36.91	SH3BP2	+	Promoter	Y
MACS_peak_179572	chr4:6912308-6912753	36.96	TBC1D14	+	Promoter	Y
MACS_peak_180476	chr4:11370143-11370638	62.8	MIR572	+	Promoter	Y
MACS_peak_181708	chr4:38869576-38870347	84.1	FAM114A1	+	Promoter	Y
MACS_peak_181708	chr4:38869576-38870347	84.1	MIR574	+	Promoter	Y
MACS_peak_183295	chr4:81104299-81104866	42.24	PRDM8	+	Promoter	Y
MACS_peak_186129	chr4:155665577-155666179	46.64	LRAT	+	Promoter	Y
MACS_peak_186439	chr4:164265063-164265878	65.94	NPY5R	+	Promoter	Y
MACS_peak_188274	chr4:187476153-187476670	32.31	MTNR1A	-	Promoter	Y
MACS_peak_189348	chr5:1594782-1595411	51.62	SDHAP3	-	Promoter	Y
MACS_peak_192413	chr5:38844983-38845630	64.62	OSMR	+	Promoter	Y
MACS_peak_195735	chr5:126367062-126367702	44.1	2014-03-03	-	Promoter	Y
MACS_peak_195944	chr5:131592351-131593319	136.6	PDLIM4	+	Promoter	Y
MACS_peak_196393	chr5:135364676-135365180	39.74	TGFBI	+	Promoter	Y
MACS_peak_196636	chr5:138727379-138728349	49.76	MZB1	-	Promoter	Y
MACS_peak_197338	chr5:148650897-148651556	36.63	AFAP1L1	+	Promoter	Y
MACS_peak_197612	chr5:150284199-150284794	47.12	ZNF300	-	Promoter	Y
MACS_peak_198193	chr5:159797551-159798048	33.52	C1QTNF2	-	Promoter	Y
MACS_peak_199653	chr5:175223598-175224007	39.65	CPLX2	+	Promoter	Y
MACS_peak_200537	chr5:179051365-179051934	49	HNRNPH1	-	Promoter	Y
MACS_peak_200573	chr5:179232045-179232774	58.29	SQSTM1	+	Promoter	Y
MACS_peak_203954	chr6:24910203-24910802	33.85	FAM65B	-	Promoter	Y
MACS_peak_204102	chr6:27107075-27107793	45.7	HIST1H4I	+	Promoter	Y
MACS_peak_204211	chr6:27798481-27799078	40.29	HIST1H4K	-	Promoter	Y
MACS_peak_204373	chr6:29691947-29692751	46.88	HLA-F	+	Promoter	Y
MACS_peak_204780	chr6:33244527-33245857	126	B3GALT4	+	Promoter	Y
MACS_peak_205394	chr6:36808460-36809012	36.6	CPNE5	-	Promoter	Y
MACS_peak_205810	chr6:40554234-40555057	45.79	LRFN2	-	Promoter	Y
MACS_peak_206262	chr6:43478108-43478899	114.12	LRRC73	-	Promoter	Y
MACS_peak_206396	chr6:44233415-44234148	44.79	NFKBIE	-	Promoter	Y
MACS_peak_206638	chr6:48036002-48036779	48.48	PTCHD4	-	Promoter	Y
MACS_peak_207626	chr6:84563428-84564022	40.48	RIPPLY2	+	Promoter	Y
MACS_peak_209569	chr6:132129547-132130072	31.84	ENPP1	+	Promoter	Y
MACS_peak_210227	chr6:143999269-143999784	32.43	PHACTR2	+	Promoter	Y
MACS_peak_211022	chr6:153452603-153453408	34.99	RGS17	-	Promoter	Y
MACS_peak_211567	chr6:158243461-158243967	46.63	SNX9	+	Promoter	Y
MACS_peak_211921	chr6:160182311-160182749	77.38	ACAT2	+	Promoter	Y
MACS_peak_211921	chr6:160182311-160182749	77.38	LOC100129518	-	Promoter	Y
MACS_peak_215120	chr7:2557871-2558572	67.57	LFNG	+	Promoter	Y
MACS_peak_216888	chr7:23529873-23530732	91.54	RPS2P32	+	Promoter	Y
MACS_peak_217513	chr7:30722267-30722757	33.95	CRHR2	-	Promoter	Y
MACS_peak_218939	chr7:48075779-48076202	38.57	C7orf57	+	Promoter	Y
MACS_peak_219410	chr7:55085795-55086342	30.61	EGFR	+	Promoter	Y
MACS_peak_220577	chr7:73256257-73256864	33.41	WBSCR27	-	Promoter	Y
MACS_peak_221706	chr7:96634498-96634965	35.45	DLX6	+	Promoter	Y
MACS_peak_222235	chr7:100080096-100080719	45.21	NYAP1	+	Promoter	Y
MACS_peak_222271	chr7:100231211-100231849	31.77	TFR2	-	Promoter	Y
MACS_peak_222290	chr7:100317919-100318567	50.27	EPO	+	Promoter	Y
MACS_peak_222965	chr7:105517596-105518129	31.39	ATXN7L1	-	Promoter	Y
MACS_peak_223380	chr7:116962737-116963270	31.39	WNT2	-	Promoter	Y
MACS_peak_223824	chr7:128550570-128551248	109.85	KCP	-	Promoter	Y
MACS_peak_224720	chr7:138666834-138667319	89.32	KIAA1549	-	Promoter	Y
MACS_peak_228152	chr8:494028-494846	46.07	C8orf42	-	Promoter	Y
MACS_peak_230912	chr8:19673766-19674281	32.43	INTS10	+	Promoter	Y
MACS_peak_232456	chr8:37653802-37654284	41.3	GPR124	+	Promoter	Y
MACS_peak_233254	chr8:48100482-48101659	109.29	LOC100287846	+	Promoter	Y
MACS_peak_233369	chr8:48920273-48920944	48.7	UBE2V2	+	Promoter	Y
MACS_peak_234909	chr8:75896565-75897252	47.65	CRISPLD1	+	Promoter	Y
MACS_peak_235553	chr8:95650480-95651374	67.19	ESRP1	+	Promoter	Y
MACS_peak_235553	chr8:95650480-95651374	67.19	LOC100288748	-	Promoter	Y
MACS_peak_235588	chr8:95962051-95962821	42.66	TP53INP1	-	Promoter	Y
MACS_peak_236166	chr8:104153291-104154056	42.94	BAALC	+	Promoter	Y
MACS_peak_236166	chr8:104153291-104154056	42.94	C8orf56	-	Promoter	Y
MACS_peak_239329	chr8:144099121-144099714	93.89	LY6E	+	Promoter	Y
MACS_peak_239329	chr8:144099121-144099714	93.89	LOC100133669	-	Promoter	Y
MACS_peak_239819	chr8:145670393-145670914	38.59	TONSL	-	Promoter	Y
MACS_peak_240627	chr9:13278009-13278787	54.92	MPDZ	-	Promoter	Y
MACS_peak_241570	chr9:33750155-33750686	51.95	PRSS3	+	Promoter	Y
MACS_peak_243049	chr9:86152222-86152915	40.87	FRMD3	-	Promoter	Y
MACS_peak_243307	chr9:89763745-89764626	68.1	C9orf170	+	Promoter	Y
MACS_peak_245939	chr9:117268087-117268563	49.03	DFNB31	-	Promoter	Y
MACS_peak_247388	chr9:130616155-130617007	84.63	ENG	-	Promoter	Y
MACS_peak_248052	chr9:132933880-132934476	54.09	NCS1	+	Promoter	Y
MACS_peak_249678	chr9:137967285-137967903	32.82	OLFM1	+	Promoter	Y
MACS_peak_250100	chr9:138987689-138988514	45.68	NACC2	-	Promoter	Y
MACS_peak_250545	chr9:140197286-140198294	124.38	NRARP	-	Promoter	Y
MACS_peak_252146	chrX:34674402-34674875	56.97	TMEM47	-	Promoter	Y
MACS_peak_252483	chrX:43740805-43741764	105.53	MAOB	-	Promoter	Y
MACS_peak_253176	chrX:64887329-64888327	73.52	MSN	+	Promoter	Y
MACS_peak_253288	chrX:69674619-69675609	74.07	DLG3	+	Promoter	Y
MACS_peak_253792	chrX:100672887-100673484	33.96	ARMCX4	+	Promoter	Y
MACS_peak_253818	chrX:101905760-101907184	98.01	GPRASP1	+	Promoter	Y
MACS_peak_253847	chrX:102631210-102632310	66.9	NGFRAP1	+	Promoter	Y
MACS_peak_253880	chrX:103356861-103357735	68.6	ZCCHC18	+	Promoter	Y
MACS_peak_254676	chrX:134185141-134185611	49.54	FAM127B	-	Promoter	Y
MACS_peak_255586	chrY:2657636-2658431	82	SRY	-	Promoter	Y
* logarithmic transformation of the P-values to show the significance levels of the differentially methylated regions (In DMR estimation) or methylation blocks (In MACS). Ahigher value indicates ahigher probability of a DMR or a methylation block.
