# Supplementary material for: High-frequency aberrantly methylated targets in pancreatic adenocarcinoma identified via global DNA methylation analysis using methylCap-seq
Source: Clin Epigenetics. 2014 Sep 22;6(1):18. doi: 10.1186/1868-7083-6-18 (PMC4177372; doi:10.1186/1868-7083-6-18)
Supplement: Additional file 10: Table S9 — PN-related hyper-DMRs and the involved genes that were affected via CGIs alone. [file 1868-7083-6-18-S10.xlsx]

## Sheet: S 9
Additional File 10: Table S9. PN related hyper-DMRs and the involved genes that were affected via CGIs only
DMR ID	DMR location in genome	-10logpvalue*	Gene	Transcription Direction	Gene feture
MACS_peak_33	chr1:894794-895437	57.64	NOC2L	-	Promoter
MACS_peak_33	chr1:894794-895437	57.64	KLHL17	+	Promoter
MACS_peak_10306	chr1:82266164-82266617	36.4	LPHN2	+	Promoter
MACS_peak_31194	chr10:119302554-119303655	93.71	EMX2OS	-	Promoter
MACS_peak_31194	chr10:119302554-119303655	93.71	EMX2	+	Promoter
MACS_peak_34703	chr10:135149680-135150326	43.72	CALY	-	Promoter
MACS_peak_37536	chr11:31832568-31833395	45.56	PAX6	-	Promoter
MACS_peak_38199	chr11:43600929-43601546	32.87	MIR129-2	+	Promoter
MACS_peak_41277	chr11:69633134-69634099	44.18	FGF3	-	Promoter
MACS_peak_42758	chr11:82444099-82444782	69.05	FAM181B	-	Promoter
MACS_peak_43728	chr11:110583201-110583752	30.39	ARHGAP20	-	Promoter
MACS_peak_44591	chr11:118479280-118479811	31.5	PHLDB1	+	Promoter
MACS_peak_51750	chr12:58014431-58014899	35.38	SLC26A10	+	Promoter
MACS_peak_64346	chr13:108520240-108521029	30.25	FAM155A	-	Promoter
MACS_peak_64549	chr13:110437345-110438028	54.68	IRS2	-	Promoter
MACS_peak_67172	chr14:37666775-37667478	40.3	MIPOL1	+	Promoter
MACS_peak_73861	chr14:105954076-105955012	92.43	CRIP1	+	Promoter
MACS_peak_73861	chr14:105954076-105955012	92.43	C14orf80	+	Promoter
MACS_peak_88710	chr16:58497079-58497645	42.31	NDRG4	+	Promoter
MACS_peak_92740	chr16:86600563-86601484	52.49	FOXC2	+	Promoter
MACS_peak_92746	chr16:86612645-86613158	32.55	FOXL1	+	Promoter
MACS_peak_94544	chr17:1390149-1391072	35.07	MYO1C	-	Promoter
MACS_peak_94774	chr17:1956361-1956958	40.29	HIC1	+	Promoter
MACS_peak_98609	chr17:27918002-27918514	32.61	GIT1	-	Promoter
MACS_peak_101002	chr17:46805421-46806024	33.63	HOXB13	-	Promoter
MACS_peak_107072	chr18:499838-500560	39.24	COLEC12	-	Promoter
MACS_peak_113794	chr19:709743-710378	106.25	PALM	+	Promoter
MACS_peak_116790	chr19:11590968-11591476	32.85	ELAVL3	-	Promoter
MACS_peak_117477	chr19:15343714-15344300	40.99	EPHX3	-	Promoter
MACS_peak_117669	chr19:16436314-16437205	54.27	KLF2	+	Promoter
MACS_peak_128661	chr2:26915935-26916529	47.19	KCNK3	+	Promoter
MACS_peak_130618	chr2:47798202-47798938	57.8	KCNK12	-	Promoter
MACS_peak_131763	chr2:69240203-69240939	38.48	ANTXR1	+	Promoter
MACS_peak_132144	chr2:73145173-73146111	39.84	EMX1	+	Promoter
MACS_peak_154148	chr21:34443275-34444017	32.38	OLIG1	+	Promoter
MACS_peak_156618	chr21:46294175-46294614	37.39	PTTG1IP	-	Promoter
MACS_peak_164644	chr22:50965423-50966126	60.2	SCO2	-	Promoter
MACS_peak_171221	chr3:96532412-96533083	35.98	EPHA6	+	Promoter
MACS_peak_184306	chr4:109087912-109088545	32.03	LEF1	-	Promoter
MACS_peak_184306	chr4:109087912-109088545	32.03	LEF1-AS1	+	Promoter
MACS_peak_189441	chr5:1882605-1883492	42.35	IRX4	-	Promoter
MACS_peak_224238	chr7:132261165-132261646	34.53	PLXNA4	-	Promoter
MACS_peak_232222	chr8:32405722-32406254	31.44	NRG1	+	Promoter
MACS_peak_236237	chr8:106330979-106331724	38	ZFPM2	+	Promoter
MACS_peak_240072	chr9:1050081-1050740	30.72	DMRT2	+	Promoter
MACS_peak_241564	chr9:33523557-33524371	34.57	ANKRD18B	+	Promoter
MACS_peak_245074	chr9:103790711-103791257	30.66	LPPR1	+	Promoter
MACS_peak_245538	chr9:113341292-113341823	31.5	SVEP1	-	Promoter
MACS_peak_253105	chrX:57935834-57936348	32.49	ZXDA	-	Promoter
MACS_peak_255421	chrX:153236109-153236895	35.91	HCFC1	-	Promoter
MACS_peak_255421	chrX:153236109-153236895	35.91	TMEM187	+	Promoter
* logarithmic transformation of the P-values to show the significance levels of the differentially methylated regions (In DMR estimation) or methylation blocks (In MACS). Ahigher value indicates ahigher probability of a DMR or a methylation block.
