# Supplementary material for: High-frequency aberrantly methylated targets in pancreatic adenocarcinoma identified via global DNA methylation analysis using methylCap-seq
Source: Clin Epigenetics. 2014 Sep 22;6(1):18. doi: 10.1186/1868-7083-6-18 (PMC4177372; doi:10.1186/1868-7083-6-18)
Supplement: Additional file 11: Table S10 — PN-related hyper-DMRs and the involved genes that were affected via CGI shores alone. [file 1868-7083-6-18-S11.xlsx]

## Sheet: S 10
Additional File 11: Table S10. PN related hyper-DMRs and the involved genes that were affected via CGI shores only
DMR ID	DMR location in genome	-10logpvalue*	Gene	Transcription Direction	Gene feture
MACS_peak_69	chr1:1010019-1010967	191.58	RNF223	-	Promoter
MACS_peak_114	chr1:1142451-1143378	46.13	TNFRSF18	-	Promoter
MACS_peak_163	chr1:1282631-1283676	70.36	DVL1	-	Promoter
MACS_peak_208	chr1:1408126-1408691	49.3	ATAD3B	+	Promoter
MACS_peak_333	chr1:1823644-1824008	56.03	GNB1	-	Promoter
MACS_peak_409	chr1:1980451-1980901	36.61	PRKCZ	+	Promoter
MACS_peak_626	chr1:2704831-2705494	30.52	TTC34	-	Promoter
MACS_peak_1026	chr1:3664409-3664792	48	TP73-AS1	-	Promoter
MACS_peak_1046	chr1:3713843-3714431	47.62	LRRC47	-	Promoter
MACS_peak_1681	chr1:6263938-6264564	38.52	RNF207	+	Promoter
MACS_peak_1785	chr1:6552054-6552568	32.49	PLEKHG5	-	Promoter
MACS_peak_1786	chr1:6557985-6558333	48	PLEKHG5	-	Promoter
MACS_peak_1808	chr1:6615024-6615664	31.67	TAS1R1	+	Promoter
MACS_peak_1808	chr1:6615024-6615664	31.67	NOL9	-	Promoter
MACS_peak_1822	chr1:6672099-6672778	41.69	PHF13	+	Promoter
MACS_peak_1851	chr1:6763441-6763899	75.01	DNAJC11	-	Promoter
MACS_peak_2366	chr1:8936558-8937167	33.3	ENO1-AS1	+	Promoter
MACS_peak_2426	chr1:9187260-9188384	78.34	GPR157	-	Promoter
MACS_peak_2981	chr1:11071561-11072084	31.96	TARDBP	+	Promoter
MACS_peak_3008	chr1:11160167-11160727	36.11	EXOSC10	-	Promoter
MACS_peak_3041	chr1:11331129-11331668	31.05	UBIAD1	+	Promoter
MACS_peak_3129	chr1:11712415-11713060	64.79	FBXO44	+	Promoter
MACS_peak_3140	chr1:11739726-11740571	63.81	MAD2L2	-	Promoter
MACS_peak_3760	chr1:15734146-15734792	37.36	EFHD2	+	Promoter
MACS_peak_3789	chr1:15849637-15850143	46.63	CASP9	-	Promoter
MACS_peak_3842	chr1:16082781-16083343	56.81	FBLIM1	+	Promoter
MACS_peak_3950	chr1:16565290-16565684	40.37	RSG1	-	Promoter
MACS_peak_3970	chr1:16768076-16768906	45.4	NECAP2	+	Promoter
MACS_peak_4087	chr1:17444918-17445571	31.02	PADI2	-	Promoter
MACS_peak_4625	chr1:20208119-20208629	32.73	OTUD3	+	Promoter
MACS_peak_4672	chr1:20511454-20512165	39.85	UBXN10	+	Promoter
MACS_peak_5436	chr1:24826730-24827054	64.43	RCAN3	+	Promoter
MACS_peak_5478	chr1:25070466-25071021	65.04	CLIC4	+	Promoter
MACS_peak_5689	chr1:26235324-26236134	46.53	STMN1	-	Promoter
MACS_peak_5770	chr1:26757455-26758017	35.99	DHDDS	+	Promoter
MACS_peak_5883	chr1:27559092-27559568	56.69	WDTC1	+	Promoter
MACS_peak_5895	chr1:27649858-27650290	37.9	LOC644961	+	Promoter
MACS_peak_5920	chr1:27719572-27719998	97.28	GPR3	+	Promoter
MACS_peak_5984	chr1:28198282-28198837	36.42	THEMIS2	+	Promoter
MACS_peak_6048	chr1:28654802-28655311	46.4	MED18	+	Promoter
MACS_peak_6054	chr1:28695215-28695825	60.27	PHACTR4	+	Promoter
MACS_peak_6327	chr1:31190187-31190658	35.18	MATN1-AS1	+	Promoter
MACS_peak_6329	chr1:31196251-31196746	33.64	MATN1	-	Promoter
MACS_peak_6387	chr1:31540455-31541051	34.02	PUM1	-	Promoter
MACS_peak_6466	chr1:32082559-32083134	35.22	HCRTR1	+	Promoter
MACS_peak_6557	chr1:32477431-32477981	30.44	KHDRBS1	+	Promoter
MACS_peak_6590	chr1:32688711-32689073	40.37	TMEM234	-	Promoter
MACS_peak_6590	chr1:32688711-32689073	40.37	EIF3I	+	Promoter
MACS_peak_6712	chr1:33368382-33369207	65.22	TMEM54	-	Promoter
MACS_peak_6787	chr1:33936882-33937422	30.99	ZSCAN20	+	Promoter
MACS_peak_6911	chr1:35257769-35258242	35.05	GJA4	+	Promoter
MACS_peak_6937	chr1:35545849-35546399	30.44	ZMYM1	+	Promoter
MACS_peak_7009	chr1:36236123-36236785	63.39	CLSPN	-	Promoter
MACS_peak_7330	chr1:38456291-38456707	80.12	SF3A3	-	Promoter
MACS_peak_7442	chr1:39326512-39326942	87.39	RRAGC	-	Promoter
MACS_peak_7459	chr1:39455289-39455599	56.03	AKIRIN1	+	Promoter
MACS_peak_7872	chr1:43252163-43252523	64.43	LOC100129924	+	Promoter
MACS_peak_7876	chr1:43284663-43285033	64.43	CCDC23	-	Promoter
MACS_peak_8073	chr1:44411184-44411465	64.43	IPO13	+	Promoter
MACS_peak_8233	chr1:45254262-45254802	30.99	BEST4	-	Promoter
MACS_peak_8259	chr1:45475590-45476187	40.29	HECTD3	-	Promoter
MACS_peak_8259	chr1:45475590-45476187	40.29	UROD	+	Promoter
MACS_peak_8371	chr1:46805111-46805715	33.57	NSUN4	+	Promoter
MACS_peak_8643	chr1:51426625-51427128	46.86	FAF1	-	Promoter
MACS_peak_8792	chr1:53387686-53388232	36.98	ECHDC2	-	Promoter
MACS_peak_8803	chr1:53526790-53527430	31.67	PODN	+	Promoter
MACS_peak_8843	chr1:53702691-53703058	56.03	LOC100507564	+	Promoter
MACS_peak_8895	chr1:53923434-53924005	48.85	DMRTB1	+	Promoter
MACS_peak_9415	chr1:60281205-60281838	44.56	HOOK1	+	Promoter
MACS_peak_9976	chr1:70821449-70822052	39.92	ANKRD13C	-	Promoter
MACS_peak_9976	chr1:70821449-70822052	39.92	HHLA3	+	Promoter
MACS_peak_10192	chr1:78509927-78510432	54.11	GIPC2	+	Promoter
MACS_peak_10368	chr1:84973494-84973861	40.37	GNG5	-	Promoter
MACS_peak_10736	chr1:92352123-92352936	52.67	TGFBR3	-	Promoter
MACS_peak_10751	chr1:92493812-92494312	47.1	EPHX4	+	Promoter
MACS_peak_10819	chr1:93647042-93647553	39.26	CCDC18	+	Promoter
MACS_peak_10819	chr1:93647042-93647553	39.26	TMED5	-	Promoter
MACS_peak_10858	chr1:94148126-94148738	45.95	BCAR3	-	Promoter
MACS_peak_11097	chr1:100816200-100816630	38.05	CDC14A	+	Promoter
MACS_peak_11475	chr1:110525422-110526245	79.64	AHCYL1	+	Promoter
MACS_peak_11772	chr1:114448812-114449606	67.5	AP4B1	-	Promoter
MACS_peak_11772	chr1:114448812-114449606	67.5	DCLRE1B	+	Promoter
MACS_peak_11797	chr1:114697543-114698187	50.55	SYT6	-	Promoter
MACS_peak_11936	chr1:116962310-116962904	47.19	ATP1A1OS	-	Promoter
MACS_peak_12209	chr1:145574218-145574725	53.94	PIAS3	+	Promoter
MACS_peak_12264	chr1:147143213-147143647	37.76	ACP6	-	Promoter
MACS_peak_12414	chr1:150602621-150603279	78.94	ENSA	-	Promoter
MACS_peak_12453	chr1:150948863-150949645	41.99	CERS2	-	Promoter
MACS_peak_12458	chr1:150982425-150982891	42.5	FAM63A	-	Promoter
MACS_peak_12630	chr1:153509446-153510095	37.19	S100A6	-	Promoter
MACS_peak_12955	chr1:155243652-155244060	39.73	CLK2	-	Promoter
MACS_peak_13086	chr1:156181937-156182355	54.24	PMF1-BGLAP	+	Promoter
MACS_peak_13086	chr1:156181937-156182355	54.24	PMF1	+	Promoter
MACS_peak_13095	chr1:156216800-156217534	32.77	PAQR6	-	Promoter
MACS_peak_13185	chr1:156734797-156735485	47.59	PRCC	+	Promoter
MACS_peak_13247	chr1:157016397-157016897	40.02	ARHGEF11	-	Promoter
MACS_peak_13444	chr1:160371137-160371755	45.55	VANGL2	+	Promoter
MACS_peak_13520	chr1:161171027-161171653	58.97	NDUFS2	+	Promoter
MACS_peak_14383	chr1:178512385-178512981	34.02	C1orf220	+	Promoter
MACS_peak_14424	chr1:179049687-179050083	73.17	TOR3A	+	Promoter
MACS_peak_14463	chr1:179710213-179710540	48	FAM163A	+	Promoter
MACS_peak_14897	chr1:185012843-185013185	48	RNF2	+	Promoter
MACS_peak_14911	chr1:185287377-185287987	60.27	IVNS1ABP	-	Promoter
MACS_peak_15569	chr1:201367463-201367847	40.37	LAD1	-	Promoter
MACS_peak_15586	chr1:201436894-201437492	61.26	PHLDA3	-	Promoter
MACS_peak_16531	chr1:209978718-209979272	81.31	IRF6	-	Promoter
MACS_peak_16532	chr1:209998731-209999349	39	DIEXF	+	Promoter
MACS_peak_16770	chr1:213190812-213191138	48	ANGEL2	-	Promoter
MACS_peak_16773	chr1:213223815-213224388	41.84	RPS6KC1	+	Promoter
MACS_peak_16901	chr1:214726154-214726667	53.43	PTPN14	-	Promoter
MACS_peak_17051	chr1:217804886-217805410	31.9	GPATCH2	-	Promoter
MACS_peak_17051	chr1:217804886-217805410	31.9	SPATA17	+	Promoter
MACS_peak_17219	chr1:220960891-220961430	58.77	2014-03-01	+	Promoter
MACS_peak_17543	chr1:225118294-225118691	48	DNAH14	+	Promoter
MACS_peak_17966	chr1:228268860-228269226	48	ARF1	+	Promoter
MACS_peak_17975	chr1:228329764-228330527	84.81	GUK1	+	Promoter
MACS_peak_18223	chr1:229695260-229695798	37.48	ABCB10	-	Promoter
MACS_peak_18411	chr1:230777216-230777931	45.88	COG2	+	Promoter
MACS_peak_19077	chr1:235815540-235816149	60.35	GNG4	-	Promoter
MACS_peak_20477	chr1:247242521-247242913	56.03	ZNF670-ZNF695	-	Promoter
MACS_peak_20477	chr1:247242521-247242913	56.03	ZNF670	-	Promoter
MACS_peak_21970	chr10:5542138-5542723	41.06	CALML5	-	Promoter
MACS_peak_22077	chr10:5932968-5933316	56.03	ANKRD16	-	Promoter
MACS_peak_22077	chr10:5932968-5933316	56.03	FBXO18	+	Promoter
MACS_peak_22078	chr10:5933496-5934008	61.2	ANKRD16	-	Promoter
MACS_peak_23037	chr10:12239117-12239837	58.94	NUDT5	-	Promoter
MACS_peak_23278	chr10:13204532-13205113	78.48	MCM10	+	Promoter
MACS_peak_23611	chr10:15131669-15132245	55.66	ACBD7	-	Promoter
MACS_peak_23708	chr10:15763010-15763592	41.25	ITGA8	-	Promoter
MACS_peak_24915	chr10:31321770-31322393	52.06	ZNF438	-	Promoter
MACS_peak_25535	chr10:43276970-43277524	43.13	BMS1	+	Promoter
MACS_peak_25669	chr10:43930963-43931264	91.57	ZNF487P	+	Promoter
MACS_peak_25684	chr10:44070245-44070905	36.58	ZNF239	-	Promoter
MACS_peak_26586	chr10:62493626-62494120	33.7	ANK3	-	Promoter
MACS_peak_26677	chr10:64132020-64132564	43.82	ZNF365	+	Promoter
MACS_peak_26714	chr10:64891863-64892355	40.58	NRBF2	+	Promoter
MACS_peak_26862	chr10:69835799-69836425	38.52	HERC4	-	Promoter
MACS_peak_26958	chr10:70713678-70714217	37.42	DDX21	+	Promoter
MACS_peak_27526	chr10:73612473-73613073	33.8	PSAP	-	Promoter
MACS_peak_28391	chr10:81893093-81893646	36.54	PLAC9	+	Promoter
MACS_peak_28593	chr10:86087254-86087782	38.13	FAM190B	+	Promoter
MACS_peak_28798	chr10:89417352-89418058	46.44	PAPSS2	+	Promoter
MACS_peak_28860	chr10:91172440-91172719	64.43	IFIT5	+	Promoter
MACS_peak_29004	chr10:94447034-94447746	33.84	HHEX	+	Promoter
MACS_peak_29005	chr10:94448050-94448602	30.34	HHEX	+	Promoter
MACS_peak_29208	chr10:97319747-97320215	35.38	SORBS1	-	Promoter
MACS_peak_29417	chr10:99184912-99185428	53.18	PGAM1	+	Promoter
MACS_peak_29453	chr10:99393628-99393945	56.03	MORN4	-	Promoter
MACS_peak_29463	chr10:99498061-99498721	36.58	ZFYVE27	+	Promoter
MACS_peak_29531	chr10:100027265-100027812	30.61	LOXL4	-	Promoter
MACS_peak_29852	chr10:103349072-103349477	47.55	POLL	-	Promoter
MACS_peak_29852	chr10:103349072-103349477	47.55	DPCD	+	Promoter
MACS_peak_29853	chr10:103349620-103350072	84.53	POLL	-	Promoter
MACS_peak_29905	chr10:103826024-103826708	68.97	HPS6	+	Promoter
MACS_peak_30218	chr10:105725721-105726284	64.31	SLK	+	Promoter
MACS_peak_30855	chr10:115999610-116000239	51.62	VWA2	+	Promoter
MACS_peak_31131	chr10:118765689-118766187	47.25	KIAA1598	-	Promoter
MACS_peak_31339	chr10:120862025-120862435	39.58	FAM45B	+	Promoter
MACS_peak_31339	chr10:120862025-120862435	39.58	FAM45A	+	Promoter
MACS_peak_31572	chr10:122214252-122214766	32.49	PPAPDC1A	+	Promoter
MACS_peak_32198	chr10:126106011-126106791	132.46	OAT	-	Promoter
MACS_peak_32736	chr10:128592419-128593011	47.34	DOCK1	+	Promoter
MACS_peak_34319	chr10:134143157-134144057	80.73	LRRC27	+	Promoter
MACS_peak_34625	chr10:134899805-134900568	92.61	GPR123	+	Promoter
MACS_peak_34720	chr10:135185614-135186385	55.39	ECHS1	-	Promoter
MACS_peak_34720	chr10:135185614-135186385	55.39	MIR3944	-	Promoter
MACS_peak_34809	chr11:298424-298766	64.43	IFITM5	-	Promoter
MACS_peak_34814	chr11:313943-314382	37.39	IFITM1	+	Promoter
MACS_peak_34851	chr11:415175-415633	50.57	SIGIRR	-	Promoter
MACS_peak_34923	chr11:574325-574854	31.61	PHRF1	+	Promoter
MACS_peak_35012	chr11:806570-807078	32.85	PIDD	-	Promoter
MACS_peak_35020	chr11:840990-841713	80.73	TSPAN4	+	Promoter
MACS_peak_35020	chr11:840990-841713	80.73	POLR2L	-	Promoter
MACS_peak_35428	chr11:1966719-1967388	48.84	MRPL23	+	Promoter
MACS_peak_35429	chr11:1967708-1968279	41.97	MRPL23	+	Promoter
MACS_peak_35443	chr11:2011669-2012409	94.86	MRPL23-AS1	-	Promoter
MACS_peak_35762	chr11:2924380-2925105	148.54	SLC22A18	+	Promoter
MACS_peak_35762	chr11:2924380-2925105	148.54	SLC22A18AS	-	Promoter
MACS_peak_35763	chr11:2925201-2925949	37.84	SLC22A18AS	-	Promoter
MACS_peak_35909	chr11:3664915-3665462	30.61	ART1	+	Promoter
MACS_peak_35909	chr11:3664915-3665462	30.61	ART5	-	Promoter
MACS_peak_35940	chr11:3828334-3828961	58.89	PGAP2	+	Promoter
MACS_peak_36127	chr11:7039907-7040363	66.75	NLRP14	+	Promoter
MACS_peak_36202	chr11:8103140-8103806	36.25	TUB	+	Promoter
MACS_peak_36355	chr11:9336766-9337263	79.15	TMEM41B	-	Promoter
MACS_peak_36379	chr11:9480349-9481137	54.26	ZNF143	+	Promoter
MACS_peak_36872	chr11:16758633-16759122	55.51	C11orf58	+	Promoter
MACS_peak_37150	chr11:19735618-19736131	53.43	NAV2	+	Promoter
MACS_peak_37150	chr11:19735618-19736131	53.43	LOC100126784	-	Promoter
MACS_peak_37212	chr11:20407534-20408107	63.42	PRMT3	+	Promoter
MACS_peak_37476	chr11:30342917-30343371	36.33	ARL14EP	+	Promoter
MACS_peak_37646	chr11:33035890-33036419	44.9	DEPDC7	+	Promoter
MACS_peak_37671	chr11:33277142-33277749	33.41	HIPK3	+	Promoter
MACS_peak_37752	chr11:34124890-34125179	64.43	NAT10	+	Promoter
MACS_peak_38555	chr11:46400914-46401546	44.62	MDK	+	Promoter
MACS_peak_38575	chr11:46616138-46616693	43.06	AMBRA1	-	Promoter
MACS_peak_38596	chr11:46720911-46721362	51.18	ZNF408	+	Promoter
MACS_peak_38596	chr11:46720911-46721362	51.18	ARHGAP1	-	Promoter
MACS_peak_38597	chr11:46724128-46724738	33.25	ARHGAP1	-	Promoter
MACS_peak_38632	chr11:46941716-46942358	72.63	LRP4	-	Promoter
MACS_peak_38745	chr11:47448629-47449351	45.46	PSMC3	-	Promoter
MACS_peak_38746	chr11:47449683-47450373	47.46	PSMC3	-	Promoter
MACS_peak_38992	chr11:57336910-57337695	106.5	UBE2L6	-	Promoter
MACS_peak_38998	chr11:57424128-57424673	30.72	CLP1	+	Promoter
MACS_peak_39008	chr11:57478732-57479027	82.22	TMX2-CTNND1	+	Promoter
MACS_peak_39008	chr11:57478732-57479027	82.22	MED19	-	Promoter
MACS_peak_39008	chr11:57478732-57479027	82.22	TMX2	+	Promoter
MACS_peak_39105	chr11:59437962-59438491	59.65	PATL1	-	Promoter
MACS_peak_39317	chr11:61198386-61198911	38.32	SDHAF2	+	Promoter
MACS_peak_39317	chr11:61198386-61198911	38.32	CPSF7	-	Promoter
MACS_peak_39318	chr11:61199061-61199655	47.19	CPSF7	-	Promoter
MACS_peak_39430	chr11:61581183-61582089	47.25	MIR1908	-	Promoter
MACS_peak_39478	chr11:61736220-61737075	56.49	FTH1	-	Promoter
MACS_peak_39569	chr11:62342535-62343061	67.8	EEF1G	-	Promoter
MACS_peak_39602	chr11:62433740-62434123	48	SNORA57	+	Promoter
MACS_peak_39602	chr11:62433740-62434123	48	METTL12	+	Promoter
MACS_peak_39603	chr11:62437956-62438621	111.38	C11orf83	+	Promoter
MACS_peak_39603	chr11:62437956-62438621	111.38	C11orf48	-	Promoter
MACS_peak_39614	chr11:62477552-62477995	30.34	BSCL2	-	Promoter
MACS_peak_39727	chr11:63605309-63606004	75.56	MARK2	+	Promoter
MACS_peak_39877	chr11:64050318-64050763	36.96	GPR137	+	Promoter
MACS_peak_39879	chr11:64056138-64056935	60.35	KCNK4	+	Promoter
MACS_peak_40052	chr11:64660482-64661233	70.84	MIR194-2	-	Promoter
MACS_peak_40052	chr11:64660482-64661233	70.84	MIR192	-	Promoter
MACS_peak_40144	chr11:65027790-65028428	50.98	POLA2	+	Promoter
MACS_peak_40156	chr11:65099815-65100104	73.17	DPF2	+	Promoter
MACS_peak_40227	chr11:65416465-65416977	69.19	MIR4489	+	Promoter
MACS_peak_40443	chr11:66381448-66382059	39.43	RBM14	+	Promoter
MACS_peak_40443	chr11:66381448-66382059	39.43	RBM14-RBM4	+	Promoter
MACS_peak_40448	chr11:66404570-66405127	30.07	RBM4	+	Promoter
MACS_peak_40547	chr11:66823174-66823864	47.46	RHOD	+	Promoter
MACS_peak_40599	chr11:67142991-67143402	47.01	CLCF1	-	Promoter
MACS_peak_40603	chr11:67157661-67158263	76.39	RAD9A	+	Promoter
MACS_peak_40621	chr11:67204460-67204853	40.37	PTPRCAP	-	Promoter
MACS_peak_40635	chr11:67249395-67250152	70.36	AIP	+	Promoter
MACS_peak_40665	chr11:67373360-67374072	59.53	NDUFV1	+	Promoter
MACS_peak_41432	chr11:70115266-70115743	41.67	PPFIA1	+	Promoter
MACS_peak_42043	chr11:73088584-73089107	68.09	RELT	+	Promoter
MACS_peak_42088	chr11:73498147-73498689	51.07	MRPL48	+	Promoter
MACS_peak_42435	chr11:76569844-76570253	63.43	ACER3	+	Promoter
MACS_peak_42527	chr11:77299618-77300156	100.52	AQP11	+	Promoter
MACS_peak_42559	chr11:77706429-77706948	32.19	INTS4	-	Promoter
MACS_peak_42601	chr11:78130723-78131655	58.12	GAB2	-	Promoter
MACS_peak_42977	chr11:89958324-89958913	47.55	CHORDC1	-	Promoter
MACS_peak_43061	chr11:93061751-93062274	52.6	CCDC67	+	Promoter
MACS_peak_43062	chr11:93062748-93063297	30.5	CCDC67	+	Promoter
MACS_peak_43126	chr11:94225168-94225687	68.49	ANKRD49	+	Promoter
MACS_peak_43358	chr11:100557209-100557639	53.1	ARHGAP42	+	Promoter
MACS_peak_43621	chr11:107990538-107991117	34.99	ACAT1	+	Promoter
MACS_peak_43881	chr11:112830523-112831214	68.39	NCAM1	+	Promoter
MACS_peak_43963	chr11:113643128-113643586	36.06	ZW10	-	Promoter
MACS_peak_44541	chr11:118015482-118016056	48.63	SCN4B	-	Promoter
MACS_peak_44707	chr11:119204322-119204691	48	RNF26	+	Promoter
MACS_peak_44874	chr11:120080104-120080498	48	OAF	+	Promoter
MACS_peak_44880	chr11:120108778-120109105	91.57	POU2F3	+	Promoter
MACS_peak_45023	chr11:120893217-120893963	50.42	TBCEL	+	Promoter
MACS_peak_45390	chr11:124607590-124607979	48	NRGN	+	Promoter
MACS_peak_45422	chr11:124931943-124932491	30.55	SLC37A2	+	Promoter
MACS_peak_45439	chr11:124981868-124982414	36.98	TMEM218	-	Promoter
MACS_peak_45648	chr11:126153888-126154296	39.73	TIRAP	+	Promoter
MACS_peak_45653	chr11:126171323-126171938	39.18	DCPS	+	Promoter
MACS_peak_45655	chr11:126174382-126174824	44.38	DCPS	+	Promoter
MACS_peak_46128	chr11:130028864-130029456	94.01	ST14	+	Promoter
MACS_peak_46187	chr11:130317004-130317433	38.12	ADAMTS15	+	Promoter
MACS_peak_46797	chr11:134199276-134199857	95.28	GLB1L2	+	Promoter
MACS_peak_47303	chr12:1737983-1738746	125.79	WNT5B	+	Promoter
MACS_peak_47599	chr12:2998640-2999620	81.71	TULP3	+	Promoter
MACS_peak_47614	chr12:3066571-3067210	44.17	TEAD4	+	Promoter
MACS_peak_48252	chr12:6419009-6419569	42.71	PLEKHG6	+	Promoter
MACS_peak_48355	chr12:6881329-6881878	50.52	LAG3	+	Promoter
MACS_peak_48373	chr12:6959602-6960202	40.1	USP5	+	Promoter
MACS_peak_48373	chr12:6959602-6960202	40.1	CDCA3	-	Promoter
MACS_peak_48401	chr12:7054790-7055200	63.32	PTPN6	+	Promoter
MACS_peak_48619	chr12:9217869-9218322	36.4	A2M-AS1	+	Promoter
MACS_peak_48619	chr12:9217869-9218322	36.4	LINC00612	-	Promoter
MACS_peak_48880	chr12:12765594-12766458	139.82	CREBL2	+	Promoter
MACS_peak_48917	chr12:13043435-13043800	56.03	GPRC5A	+	Promoter
MACS_peak_49044	chr12:14719534-14720112	41.51	PLBD1	-	Promoter
MACS_peak_49343	chr12:21811225-21811653	45.54	LDHB	-	Promoter
MACS_peak_49381	chr12:22697840-22698308	42.34	KIAA0528	-	Promoter
MACS_peak_49466	chr12:24716923-24717543	32.71	SOX5	-	Promoter
MACS_peak_49853	chr12:31883387-31883799	46.92	AMN1	-	Promoter
MACS_peak_50215	chr12:42539072-42539937	32.28	GXYLT1	-	Promoter
MACS_peak_50600	chr12:49206661-49207649	81.11	CACNB3	+	Promoter
MACS_peak_50998	chr12:52299038-52299658	52.28	ACVRL1	+	Promoter
MACS_peak_51179	chr12:53344434-53344862	31.29	KRT8	-	Promoter
MACS_peak_51242	chr12:53686822-53687511	35.02	PFDN5	+	Promoter
MACS_peak_51282	chr12:53895812-53896411	33.85	TARBP2	+	Promoter
MACS_peak_51292	chr12:54020853-54021486	32.03	ATF7	-	Promoter
MACS_peak_51511	chr12:56545139-56545569	38.05	MYL6B	+	Promoter
MACS_peak_51571	chr12:56841606-56842231	38.58	TIMELESS	-	Promoter
MACS_peak_51572	chr12:56845119-56845647	31.67	TIMELESS	-	Promoter
MACS_peak_52006	chr12:64784909-64785427	94.1	C12orf56	-	Promoter
MACS_peak_52031	chr12:65001999-65002445	51.63	RASSF3	+	Promoter
MACS_peak_52048	chr12:65153945-65154556	46.02	GNS	-	Promoter
MACS_peak_52070	chr12:65561705-65562198	88.33	LEMD3	+	Promoter
MACS_peak_52126	chr12:66523135-66523860	33.2	LLPH	-	Promoter
MACS_peak_52128	chr12:66564102-66564443	64.43	TMBIM4	-	Promoter
MACS_peak_52281	chr12:69862849-69863484	58.26	FRS2	+	Promoter
MACS_peak_53144	chr12:94852135-94852666	44.76	LOC144486	+	Promoter
MACS_peak_53464	chr12:100377362-100377764	40.21	ANKS1B	-	Promoter
MACS_peak_53580	chr12:102456228-102456540	56.03	CCDC53	-	Promoter
MACS_peak_53635	chr12:103891413-103891995	41.25	C12orf42	-	Promoter
MACS_peak_54318	chr12:110268807-110269424	39.06	MIR4497	+	Promoter
MACS_peak_54411	chr12:110840013-110840544	31.5	ANAPC7	-	Promoter
MACS_peak_54639	chr12:112125615-112126479	62.5	BRAP	-	Promoter
MACS_peak_54667	chr12:112281559-112281986	53.38	MAPKAPK5-AS1	-	Promoter
MACS_peak_54748	chr12:112855466-112855970	54.2	PTPN11	+	Promoter
MACS_peak_54878	chr12:113795374-113795941	35.69	PLBD2	+	Promoter
MACS_peak_55497	chr12:118542912-118543783	49.2	VSIG10	-	Promoter
MACS_peak_55502	chr12:118572696-118573217	84.99	PEBP1	+	Promoter
MACS_peak_55597	chr12:120106618-120107254	81.06	PRKAB1	+	Promoter
MACS_peak_55771	chr12:120905512-120906080	35.63	DYNLL1	+	Promoter
MACS_peak_55772	chr12:120908049-120908729	54.89	SRSF9	-	Promoter
MACS_peak_55772	chr12:120908049-120908729	54.89	DYNLL1	+	Promoter
MACS_peak_55952	chr12:121835645-121836048	40.13	RNF34	+	Promoter
MACS_peak_56170	chr12:122686007-122686756	71	B3GNT4	+	Promoter
MACS_peak_56279	chr12:123236357-123236618	73.17	DENR	+	Promoter
MACS_peak_56315	chr12:123382564-123383024	35.92	VPS37B	-	Promoter
MACS_peak_56534	chr12:124247306-124247763	36.12	DNAH10	+	Promoter
MACS_peak_56998	chr12:125550866-125551412	30.66	AACS	+	Promoter
MACS_peak_57441	chr12:129309534-129310107	35.34	SLC15A4	-	Promoter
MACS_peak_58524	chr12:133065249-133065729	48.7	FBRSL1	+	Promoter
MACS_peak_58736	chr12:133756086-133756600	53.35	ZNF268	+	Promoter
MACS_peak_58799	chr13:20205923-20206285	48	MPHOSPH8	+	Promoter
MACS_peak_58874	chr13:20768693-20769281	40.86	GJB2	-	Promoter
MACS_peak_59082	chr13:22177019-22177595	35.16	EFHA1	-	Promoter
MACS_peak_59833	chr13:27996910-27997680	42.66	GTF3A	+	Promoter
MACS_peak_59926	chr13:28715265-28715744	64.38	PAN3-AS1	-	Promoter
MACS_peak_60845	chr13:42029807-42030264	50.65	RGCC	+	Promoter
MACS_peak_60993	chr13:44454445-44454869	53.66	CCDC122	-	Promoter
MACS_peak_60993	chr13:44454445-44454869	53.66	LACC1	+	Promoter
MACS_peak_61448	chr13:51481897-51482253	40.37	RNASEH2B	+	Promoter
MACS_peak_62280	chr13:73300063-73300763	75.12	BORA	+	Promoter
MACS_peak_62413	chr13:76057818-76058293	41.82	TBC1D4	-	Promoter
MACS_peak_63441	chr13:99229920-99230730	46.53	STK24	-	Promoter
MACS_peak_64671	chr13:110961342-110962405	50.73	COL4A1	-	Promoter
MACS_peak_64764	chr13:111162317-111162727	63.32	COL4A2-AS1	-	Promoter
MACS_peak_64838	chr13:111363371-111363962	40.67	ING1	+	Promoter
MACS_peak_65387	chr13:113244448-113245018	42.04	TUBGCP3	-	Promoter
MACS_peak_65594	chr13:113759891-113760528	37.88	F7	+	Promoter
MACS_peak_66269	chr14:23399829-23400520	68.39	PRMT5	-	Promoter
MACS_peak_66406	chr14:24024331-24024810	64.38	THTPA	+	Promoter
MACS_peak_66459	chr14:24611478-24611993	32.43	EMC9	-	Promoter
MACS_peak_66478	chr14:24658592-24659123	31.5	IPO4	-	Promoter
MACS_peak_66503	chr14:24767743-24768394	31.12	NOP9	+	Promoter
MACS_peak_66503	chr14:24767743-24768394	31.12	DHRS1	-	Promoter
MACS_peak_66564	chr14:25517862-25518274	89.86	STXBP6	-	Promoter
MACS_peak_66951	chr14:34421242-34421667	45.8	EGLN3	-	Promoter
MACS_peak_67102	chr14:36279178-36279568	40.37	RALGAPA1	-	Promoter
MACS_peak_67243	chr14:39640563-39641060	33.52	TRAPPC6B	-	Promoter
MACS_peak_67244	chr14:39642820-39643434	45.82	PNN	+	Promoter
MACS_peak_67514	chr14:50358123-50358704	34.87	ARF6	+	Promoter
MACS_peak_67555	chr14:50777435-50778087	37.02	L2HGDH	-	Promoter
MACS_peak_67555	chr14:50777435-50778087	37.02	ATP5S	+	Promoter
MACS_peak_67805	chr14:54864398-54865099	40.41	CDKN3	+	Promoter
MACS_peak_68073	chr14:58665503-58665844	48	ACTR10	+	Promoter
MACS_peak_68139	chr14:60043771-60044274	46.86	CCDC175	-	Promoter
MACS_peak_68187	chr14:61191647-61192299	43.34	SIX4	-	Promoter
MACS_peak_68212	chr14:61748194-61748670	49.03	TMEM30B	-	Promoter
MACS_peak_68337	chr14:64106866-64107691	65.22	WDR89	-	Promoter
MACS_peak_68628	chr14:67983749-67984222	56.97	TMEM229B	-	Promoter
MACS_peak_69235	chr14:74056150-74056715	35.81	ACOT4	+	Promoter
MACS_peak_69236	chr14:74057110-74057782	42.11	ACOT4	+	Promoter
MACS_peak_69243	chr14:74109300-74109727	45.63	DNAL1	+	Promoter
MACS_peak_69244	chr14:74110454-74110772	64.43	DNAL1	+	Promoter
MACS_peak_69421	chr14:75390178-75391199	78.71	RPS6KL1	-	Promoter
MACS_peak_69478	chr14:75896989-75897626	89.09	JDP2	+	Promoter
MACS_peak_69756	chr14:77925753-77926343	69.62	VIPAS39	-	Promoter
MACS_peak_70491	chr14:90861190-90862057	62.3	CALM1	+	Promoter
MACS_peak_71017	chr14:93648947-93649327	40.37	TMEM251	+	Promoter
MACS_peak_71470	chr14:96343633-96344075	37.18	LINC00617	+	Promoter
MACS_peak_71543	chr14:96830993-96831368	40.37	ATG2B	-	Promoter
MACS_peak_72326	chr14:101035981-101036540	97.9	BEGAIN	-	Promoter
MACS_peak_72769	chr14:102428953-102429568	67.36	DYNC1H1	+	Promoter
MACS_peak_72866	chr14:102827575-102828079	39.74	TECPR2	+	Promoter
MACS_peak_72866	chr14:102827575-102828079	39.74	CINP	-	Promoter
MACS_peak_72929	chr14:103056352-103057029	48.31	RCOR1	+	Promoter
MACS_peak_73062	chr14:103524770-103525377	39.67	CDC42BPB	-	Promoter
MACS_peak_73147	chr14:103798685-103799231	43.68	EIF5	+	Promoter
MACS_peak_73302	chr14:104388644-104389219	41.71	C14orf2	-	Promoter
MACS_peak_73332	chr14:104551057-104551600	43.9	ASPG	+	Promoter
MACS_peak_73543	chr14:105072330-105072853	45.34	TMEM179	-	Promoter
MACS_peak_73623	chr14:105260348-105260890	30.88	AKT1	-	Promoter
MACS_peak_73680	chr14:105450137-105450740	33.63	C14orf79	+	Promoter
MACS_peak_73698	chr14:105489418-105489742	48	CDCA4	-	Promoter
MACS_peak_73827	chr14:105863805-105864380	104.78	TEX22	+	Promoter
MACS_peak_73828	chr14:105865679-105866141	183.52	TEX22	+	Promoter
MACS_peak_74252	chr15:25685162-25685753	40.67	UBE3A	-	Promoter
MACS_peak_74921	chr15:30115795-30116380	34.64	TJP1	-	Promoter
MACS_peak_74972	chr15:31193659-31194293	44.49	FAN1	+	Promoter
MACS_peak_75379	chr15:34876506-34876902	73.17	GOLGA8B	-	Promoter
MACS_peak_75380	chr15:34877206-34877803	54.01	GOLGA8B	-	Promoter
MACS_peak_75409	chr15:35262569-35262939	40.37	AQR	-	Promoter
MACS_peak_75698	chr15:40401978-40402567	40.8	BMF	-	Promoter
MACS_peak_75907	chr15:41521170-41521570	73.17	CHP1	+	Promoter
MACS_peak_75937	chr15:41693660-41694222	42.58	NDUFAF1	-	Promoter
MACS_peak_75968	chr15:41836782-41837209	45.63	RPAP1	-	Promoter
MACS_peak_76225	chr15:43476485-43476893	39.73	CCNDBP1	+	Promoter
MACS_peak_76325	chr15:44579005-44579428	38.57	CASC4	+	Promoter
MACS_peak_76409	chr15:45721405-45722042	44.3	C15orf48	+	Promoter
MACS_peak_76660	chr15:51058429-51059259	64.86	SPPL2A	-	Promoter
MACS_peak_76861	chr15:54050820-54051376	36.36	WDR72	-	Promoter
MACS_peak_76915	chr15:55610191-55610716	45.2	PIGB	+	Promoter
MACS_peak_76942	chr15:55792714-55793088	40.37	DYX1C1-CCPG1	-	Promoter
MACS_peak_76999	chr15:56758045-56758541	40.3	MNS1	-	Promoter
MACS_peak_78022	chr15:65823734-65824372	31.77	PTPLAD1	+	Promoter
MACS_peak_78712	chr15:71407162-71407634	35.11	CT62	-	Promoter
MACS_peak_78781	chr15:72101554-72102358	88.8	NR2E3	+	Promoter
MACS_peak_78840	chr15:72977126-72977471	73.17	BBS4	+	Promoter
MACS_peak_78841	chr15:72977643-72978090	43.98	BBS4	+	Promoter
MACS_peak_78841	chr15:72977643-72978090	43.98	HIGD2B	-	Promoter
MACS_peak_78955	chr15:74285797-74286264	42.42	STOML1	-	Promoter
MACS_peak_78955	chr15:74285797-74286264	42.42	PML	+	Promoter
MACS_peak_79009	chr15:74658800-74659461	49.38	CYP11A1	-	Promoter
MACS_peak_79010	chr15:74659623-74660298	62.35	CYP11A1	-	Promoter
MACS_peak_79039	chr15:74831920-74832337	46.49	ARID3B	+	Promoter
MACS_peak_79050	chr15:74906154-74906559	47.55	CLK3	+	Promoter
MACS_peak_79114	chr15:75313842-75314926	95.03	PPCDC	+	Promoter
MACS_peak_79188	chr15:75872480-75873036	30.12	PTPN9	-	Promoter
MACS_peak_79220	chr15:76197097-76197567	65.29	FBXO22	+	Promoter
MACS_peak_79319	chr15:77364726-77365272	36.98	TSPAN3	-	Promoter
MACS_peak_79633	chr15:79602428-79603014	34.58	TMED3	+	Promoter
MACS_peak_79815	chr15:81291248-81291775	67.7	MESDC1	+	Promoter
MACS_peak_79815	chr15:81291248-81291775	67.7	MIR4514	-	Promoter
MACS_peak_79999	chr15:83736954-83737821	32.19	BTBD1	-	Promoter
MACS_peak_79999	chr15:83736954-83737821	32.19	MIR4515	+	Promoter
MACS_peak_80109	chr15:85358030-85358487	58.48	ALPK3	+	Promoter
MACS_peak_80480	chr15:89785575-89786135	36.11	FANCI	+	Promoter
MACS_peak_80481	chr15:89786210-89786875	120.18	FANCI	+	Promoter
MACS_peak_80542	chr15:90197360-90197971	67.71	KIF7	-	Promoter
MACS_peak_80593	chr15:90456384-90457102	59.09	C15orf38-AP3S2	-	Promoter
MACS_peak_80593	chr15:90456384-90457102	59.09	C15orf38	-	Promoter
MACS_peak_80650	chr15:90793737-90794532	47.4	TTLL13	+	Promoter
MACS_peak_80758	chr15:91447038-91447975	51.58	MAN2A2	+	Promoter
MACS_peak_80772	chr15:91496835-91497156	64.43	RCCD1	+	Promoter
MACS_peak_81471	chr15:98501586-98502306	45.58	ARRDC4	+	Promoter
MACS_peak_82382	chr16:282718-283274	30.12	ITFG3	+	Promoter
MACS_peak_82433	chr16:429893-430420	31.73	LOC100134368	+	Promoter
MACS_peak_82434	chr16:430508-430840	48	LOC100134368	+	Promoter
MACS_peak_82453	chr16:473912-474565	56.88	RAB11FIP3	+	Promoter
MACS_peak_82557	chr16:775348-776033	61.57	HAGHL	+	Promoter
MACS_peak_82557	chr16:775348-776033	61.57	CCDC78	-	Promoter
MACS_peak_82708	chr16:1201607-1202057	59.16	CACNA1H	+	Promoter
MACS_peak_82759	chr16:1386461-1387053	54.4	BAIAP3	+	Promoter
MACS_peak_82940	chr16:1920925-1921359	37.76	MEIOB	-	Promoter
MACS_peak_82974	chr16:2008340-2008791	36.54	NDUFB10	+	Promoter
MACS_peak_83041	chr16:2274165-2274813	37.25	E4F1	+	Promoter
MACS_peak_83058	chr16:2320609-2321322	66.6	MIR940	+	Promoter
MACS_peak_83058	chr16:2320609-2321322	66.6	MIR3677	+	Promoter
MACS_peak_83136	chr16:2561116-2561780	70.68	ATP6V0C	+	Promoter
MACS_peak_83141	chr16:2583657-2584262	53.4	MIR3178	-	Promoter
MACS_peak_83345	chr16:3495199-3495761	49.53	ZNF597	-	Promoter
MACS_peak_83364	chr16:3548975-3549370	48	CLUAP1	+	Promoter
MACS_peak_83652	chr16:4419223-4420001	30.73	VASN	+	Promoter
MACS_peak_83879	chr16:5084754-5085314	64.59	NAGPA	-	Promoter
MACS_peak_85249	chr16:15527675-15528225	36.73	C16orf45	+	Promoter
MACS_peak_85302	chr16:15742486-15742930	37.03	NDE1	+	Promoter
MACS_peak_85617	chr16:18938761-18939295	37.74	SMG1	-	Promoter
MACS_peak_85640	chr16:19124205-19124856	43.41	ITPRIPL2	+	Promoter
MACS_peak_86074	chr16:23764425-23764763	64.43	CHP2	+	Promoter
MACS_peak_86661	chr16:28935611-28935984	40.37	RABEP2	-	Promoter
MACS_peak_86757	chr16:29800882-29801478	47.05	KIF22	+	Promoter
MACS_peak_86830	chr16:30085988-30086584	54.09	PPP4C	+	Promoter
MACS_peak_86836	chr16:30104531-30105467	34.51	TBX6	-	Promoter
MACS_peak_86866	chr16:30386773-30387674	60.07	ZNF48	+	Promoter
MACS_peak_86866	chr16:30386773-30387674	60.07	MYLPF	+	Promoter
MACS_peak_86876	chr16:30442745-30443324	55.42	DCTPP1	-	Promoter
MACS_peak_86927	chr16:30711597-30712191	34.13	LOC730183	-	Promoter
MACS_peak_87139	chr16:31711039-31711354	64.43	KIAA0664L3	+	Promoter
MACS_peak_87351	chr16:46920003-46920521	32.25	GPT2	+	Promoter
MACS_peak_87488	chr16:48277653-48278038	48	LONP2	+	Promoter
MACS_peak_88275	chr16:55514168-55514693	38.32	MMP2	+	Promoter
MACS_peak_88281	chr16:55542586-55542920	48	LPCAT2	+	Promoter
MACS_peak_88352	chr16:56459970-56460428	50.57	AMFR	-	Promoter
MACS_peak_88353	chr16:56483649-56484328	41.69	OGFOD1	+	Promoter
MACS_peak_88353	chr16:56483649-56484328	41.69	NUDT21	-	Promoter
MACS_peak_88360	chr16:56554726-56555236	39.33	BBS2	-	Promoter
MACS_peak_88422	chr16:56964660-56965400	71.73	HERPUD1	+	Promoter
MACS_peak_88722	chr16:58548246-58548838	40.61	SETD6	+	Promoter
MACS_peak_88733	chr16:58665184-58665549	48	CNOT1	-	Promoter
MACS_peak_89119	chr16:66863566-66864280	33.74	NAE1	-	Promoter
MACS_peak_89169	chr16:67205021-67205528	32.91	NOL3	+	Promoter
MACS_peak_89177	chr16:67231734-67232405	62.67	ELMO3	+	Promoter
MACS_peak_89242	chr16:67561927-67562478	30.39	FAM65A	+	Promoter
MACS_peak_89299	chr16:67841250-67841824	35.28	RANBP10	-	Promoter
MACS_peak_89299	chr16:67841250-67841824	35.28	TSNAXIP1	+	Promoter
MACS_peak_89319	chr16:67925064-67925660	40.36	PSKH1	+	Promoter
MACS_peak_89549	chr16:69372322-69372712	40.37	NIP7	+	Promoter
MACS_peak_89549	chr16:69372322-69372712	40.37	COG8	-	Promoter
MACS_peak_89606	chr16:69790668-69791163	47.49	NOB1	-	Promoter
MACS_peak_89664	chr16:70324041-70324622	48.12	DDX19B	+	Promoter
MACS_peak_89664	chr16:70324041-70324622	48.12	AARS	-	Promoter
MACS_peak_89954	chr16:71878410-71878901	55.33	ATXN1L	+	Promoter
MACS_peak_90354	chr16:74702205-74702731	31.79	RFWD3	-	Promoter
MACS_peak_90419	chr16:75031812-75032298	34.21	ZNRF1	+	Promoter
MACS_peak_90475	chr16:75281906-75283175	95.25	BCAR1	-	Promoter
MACS_peak_90482	chr16:75301260-75301764	54.2	BCAR1	-	Promoter
MACS_peak_90544	chr16:75680266-75680762	47.41	TERF2IP	+	Promoter
MACS_peak_90544	chr16:75680266-75680762	47.41	KARS	-	Promoter
MACS_peak_91392	chr16:81813838-81814221	40.37	PLCG2	+	Promoter
MACS_peak_91835	chr16:84402964-84403318	48	ATP2C2	+	Promoter
MACS_peak_91944	chr16:84653394-84653734	64.43	COTL1	-	Promoter
MACS_peak_92440	chr16:85786583-85787267	47.85	C16orf74	-	Promoter
MACS_peak_93187	chr16:87800067-87800660	77.27	KLHDC4	-	Promoter
MACS_peak_93488	chr16:88754788-88755439	57.03	SNAI3	-	Promoter
MACS_peak_93498	chr16:88784447-88784953	39.6	MIR4722	-	Promoter
MACS_peak_93530	chr16:88853024-88853589	35.81	PIEZO1	-	Promoter
MACS_peak_93538	chr16:88880220-88880819	46.84	APRT	-	Promoter
MACS_peak_93679	chr16:89266271-89266799	110.97	SLC22A31	-	Promoter
MACS_peak_93808	chr16:89575545-89576018	35.05	SPG7	+	Promoter
MACS_peak_93950	chr16:89884930-89885171	82.22	FANCA	-	Promoter
MACS_peak_93953	chr16:89892483-89893031	43.54	SPIRE2	+	Promoter
MACS_peak_94039	chr16:90086938-90087251	64.43	GAS8	+	Promoter
MACS_peak_94039	chr16:90086938-90087251	64.43	DBNDD1	-	Promoter
MACS_peak_94255	chr17:636768-637506	87.11	FAM57A	+	Promoter
MACS_peak_94261	chr17:653925-654440	38.99	DBIL5P	+	Promoter
MACS_peak_94632	chr17:1588467-1588998	31.5	PRPF8	-	Promoter
MACS_peak_94642	chr17:1621539-1622032	97.31	MIR22HG	-	Promoter
MACS_peak_94678	chr17:1734085-1734744	36.63	SMYD4	-	Promoter
MACS_peak_94678	chr17:1734085-1734744	36.63	RPA1	+	Promoter
MACS_peak_94767	chr17:1929691-1930025	48	RTN4RL1	-	Promoter
MACS_peak_94843	chr17:2242063-2242756	34.81	TSR1	-	Promoter
MACS_peak_95080	chr17:3376907-3377449	30.88	ASPA	+	Promoter
MACS_peak_95080	chr17:3376907-3377449	30.88	SPATA22	-	Promoter
MACS_peak_95215	chr17:3747718-3748641	40.56	C17orf85	-	Promoter
MACS_peak_95235	chr17:3795101-3795441	48	CAMKK1	-	Promoter
MACS_peak_95418	chr17:4400434-4401301	184.36	SPNS2	+	Promoter
MACS_peak_95516	chr17:4700186-4701343	103.65	PSMB6	+	Promoter
MACS_peak_95559	chr17:4854982-4855610	115.93	ENO3	+	Promoter
MACS_peak_95868	chr17:6918763-6919235	65.09	C17orf49	+	Promoter
MACS_peak_95873	chr17:6940330-6940920	61.94	SLC16A13	+	Promoter
MACS_peak_96000	chr17:7381199-7382115	65.68	ZBTB4	-	Promoter
MACS_peak_96015	chr17:7453180-7453858	35.6	TNFSF12-TNFSF13	+	Promoter
MACS_peak_96015	chr17:7453180-7453858	35.6	TNFSF12	+	Promoter
MACS_peak_96118	chr17:7820680-7821237	72.79	LOC284023	-	Promoter
MACS_peak_96218	chr17:8197407-8198013	33.47	SLC25A35	-	Promoter
MACS_peak_96364	chr17:8869607-8870075	49.71	PIK3R5	-	Promoter
MACS_peak_96368	chr17:8923253-8923857	60.76	NTN1	+	Promoter
MACS_peak_97487	chr17:17183054-17183542	40.87	COPS3	-	Promoter
MACS_peak_97575	chr17:17496687-17497116	38.12	PEMT	-	Promoter
MACS_peak_97793	chr17:18760166-18760904	38.37	PRPSAP2	+	Promoter
MACS_peak_97868	chr17:19246981-19247492	53.6	MIR1180	-	Promoter
MACS_peak_97947	chr17:19647557-19647985	53.28	ALDH3A1	-	Promoter
MACS_peak_98117	chr17:21186810-21187214	47.64	MAP2K3	+	Promoter
MACS_peak_98558	chr17:27506128-27506721	40.55	MYO18A	-	Promoter
MACS_peak_98580	chr17:27718866-27719399	51.78	TAOK1	+	Promoter
MACS_peak_98977	chr17:31620569-31620965	111.08	ASIC2	-	Promoter
MACS_peak_99096	chr17:33447245-33447685	44.55	RAD51L3-RFFL	-	Promoter
MACS_peak_99096	chr17:33447245-33447685	44.55	RAD51D	-	Promoter
MACS_peak_99096	chr17:33447245-33447685	44.55	FNDC8	+	Promoter
MACS_peak_99163	chr17:34121204-34121955	31.96	MMP28	-	Promoter
MACS_peak_99203	chr17:34843243-34843797	30.23	ZNHIT3	+	Promoter
MACS_peak_99357	chr17:35850788-35851127	64.43	DUSP14	+	Promoter
MACS_peak_99511	chr17:36998506-36998793	64.43	C17orf98	-	Promoter
MACS_peak_99617	chr17:37606332-37606935	33.63	MED1	-	Promoter
MACS_peak_99657	chr17:37821374-37821739	40.37	TCAP	+	Promoter
MACS_peak_99658	chr17:37821936-37822581	50.48	PNMT	+	Promoter
MACS_peak_99658	chr17:37821936-37822581	50.48	TCAP	+	Promoter
MACS_peak_100037	chr17:40189457-40190080	45.21	ZNF385C	-	Promoter
MACS_peak_100134	chr17:40720021-40720759	64.65	MLX	+	Promoter
MACS_peak_100186	chr17:40974966-40975773	40.65	BECN1	-	Promoter
MACS_peak_100212	chr17:41175934-41176422	40.87	VAT1	-	Promoter
MACS_peak_100212	chr17:41175934-41176422	40.87	RND2	+	Promoter
MACS_peak_100339	chr17:41986174-41986599	31.49	MPP2	-	Promoter
MACS_peak_100471	chr17:42768119-42768637	53.01	CCDC43	-	Promoter
MACS_peak_100617	chr17:43511014-43511546	51.87	ARHGAP27	-	Promoter
MACS_peak_100810	chr17:45268485-45269094	53.1	CDC27	-	Promoter
MACS_peak_100897	chr17:46046315-46047144	79.15	CDK5RAP3	+	Promoter
MACS_peak_100923	chr17:46180467-46180959	33.83	CBX1	-	Promoter
MACS_peak_101024	chr17:46968123-46968554	37.98	ATP5G1	+	Promoter
MACS_peak_101107	chr17:47570161-47570757	34.02	NGFR	+	Promoter
MACS_peak_101204	chr17:48131741-48132277	59.03	ITGA3	+	Promoter
MACS_peak_101204	chr17:48131741-48132277	59.03	LOC284080	-	Promoter
MACS_peak_101230	chr17:48205871-48206430	49.75	SAMD14	-	Promoter
MACS_peak_101258	chr17:48280432-48281157	51.78	COL1A1	-	Promoter
MACS_peak_101286	chr17:48448224-48448649	53.57	EME1	+	Promoter
MACS_peak_101673	chr17:55122160-55122750	34.36	RNF126P1	+	Promoter
MACS_peak_102014	chr17:57231002-57231355	56.03	PRR11	+	Promoter
MACS_peak_102103	chr17:58042702-58043387	47.78	RNFT1	-	Promoter
MACS_peak_102155	chr17:58604431-58605002	35.46	APPBP2	-	Promoter
MACS_peak_102288	chr17:59942106-59942737	89.72	BRIP1	-	Promoter
MACS_peak_102382	chr17:60886450-60886777	48	2014-03-10	-	Promoter
MACS_peak_102440	chr17:61552749-61553293	30.77	ACE	+	Promoter
MACS_peak_102441	chr17:61555207-61555662	43.35	ACE	+	Promoter
MACS_peak_102971	chr17:65363248-65363810	42.58	PSMD12	-	Promoter
MACS_peak_103043	chr17:65711985-65712267	64.43	NOL11	+	Promoter
MACS_peak_103092	chr17:66097117-66097466	48	LINC00674	+	Promoter
MACS_peak_103159	chr17:66452781-66453128	48	WIPI1	-	Promoter
MACS_peak_103469	chr17:70590514-70590806	56.03	LINC00673	-	Promoter
MACS_peak_103608	chr17:71186668-71187280	60.1	COG1	+	Promoter
MACS_peak_103620	chr17:71226516-71227219	40.3	C17orf80	+	Promoter
MACS_peak_104147	chr17:73082777-73083585	52.98	SLC16A5	+	Promoter
MACS_peak_104149	chr17:73084733-73085087	56.03	SLC16A5	+	Promoter
MACS_peak_104239	chr17:73510403-73510860	43.19	TSEN54	+	Promoter
MACS_peak_104239	chr17:73510403-73510860	43.19	CASKIN2	-	Promoter
MACS_peak_104332	chr17:73780119-73780499	40.37	UNK	+	Promoter
MACS_peak_104332	chr17:73780119-73780499	40.37	MIR4738	-	Promoter
MACS_peak_104365	chr17:73891768-73892189	53.95	TRIM65	-	Promoter
MACS_peak_104378	chr17:73938798-73939472	35.82	FBF1	-	Promoter
MACS_peak_104643	chr17:74867268-74867879	33.19	MGAT5B	+	Promoter
MACS_peak_105083	chr17:76162654-76163239	41.06	SYNGR2	+	Promoter
MACS_peak_105680	chr17:77749396-77750195	47.17	CBX2	+	Promoter
MACS_peak_106184	chr17:78963030-78963736	53.06	CHMP6	+	Promoter
MACS_peak_106471	chr17:79679912-79680338	45.71	SLC25A10	+	Promoter
MACS_peak_106512	chr17:79830849-79831577	80.28	ARHGDIA	-	Promoter
MACS_peak_106762	chr17:80475205-80475725	45.57	FOXK2	+	Promoter
MACS_peak_106982	chr17:81035276-81035740	35.65	METRNL	+	Promoter
MACS_peak_107090	chr18:655307-655873	56.48	TYMS	+	Promoter
MACS_peak_107091	chr18:656043-656435	40.37	TYMS	+	Promoter
MACS_peak_107283	chr18:3246438-3246981	91.07	MYL12A	+	Promoter
MACS_peak_108292	chr18:12253104-12253753	43.53	CIDEA	+	Promoter
MACS_peak_108978	chr18:21081930-21082369	37.39	C18orf8	+	Promoter
MACS_peak_109562	chr18:30352623-30353274	43.41	KLHL14	-	Promoter
MACS_peak_110112	chr18:43548061-43548659	33.91	EPG5	-	Promoter
MACS_peak_110205	chr18:44238675-44239236	42.65	LOXHD1	-	Promoter
MACS_peak_111073	chr18:56337605-56338056	51.18	MALT1	+	Promoter
MACS_peak_113661	chr19:410151-411045	74.09	C2CD4C	-	Promoter
MACS_peak_113847	chr19:838855-839340	48.29	PRTN3	+	Promoter
MACS_peak_113851	chr19:849291-850525	65.26	ELANE	+	Promoter
MACS_peak_113876	chr19:924070-924566	33.58	ARID3A	+	Promoter
MACS_peak_113910	chr19:999554-999975	70.65	GRIN3B	+	Promoter
MACS_peak_113945	chr19:1096756-1097428	42.11	POLR2E	-	Promoter
MACS_peak_114000	chr19:1247156-1247958	66.9	MIDN	+	Promoter
MACS_peak_114185	chr19:1810520-1811478	83.38	ATP8B3	-	Promoter
MACS_peak_114207	chr19:1865003-1865410	39.81	KLF16	-	Promoter
MACS_peak_114375	chr19:2330434-2331276	44.73	LSM7	-	Promoter
MACS_peak_114571	chr19:2838846-2839530	47.85	ZNF555	+	Promoter
MACS_peak_114572	chr19:2840179-2840808	38.35	ZNF555	+	Promoter
MACS_peak_114699	chr19:3225813-3226381	35.63	CELF5	+	Promoter
MACS_peak_114816	chr19:3584805-3585354	50.52	GIPC3	+	Promoter
MACS_peak_114832	chr19:3627625-3628085	74.78	CACTIN	-	Promoter
MACS_peak_114862	chr19:3701609-3702228	45.48	PIP5K1C	-	Promoter
MACS_peak_114898	chr19:3800916-3801312	40.37	MATK	-	Promoter
MACS_peak_114976	chr19:4005762-4006282	32.13	PIAS4	+	Promoter
MACS_peak_115088	chr19:4303537-4304243	34.15	TMIGD2	-	Promoter
MACS_peak_115088	chr19:4303537-4304243	34.15	FSD1	+	Promoter
MACS_peak_115145	chr19:4458422-4459095	48.57	UBXN6	-	Promoter
MACS_peak_115461	chr19:5452889-5453879	67.39	ZNRF4	+	Promoter
MACS_peak_115592	chr19:5902509-5903139	38.29	NDUFA11	-	Promoter
MACS_peak_115592	chr19:5902509-5903139	38.29	VMAC	+	Promoter
MACS_peak_115973	chr19:7554791-7555392	53.7	PEX11G	-	Promoter
MACS_peak_116004	chr19:7658787-7659347	49.68	CAMSAP3	+	Promoter
MACS_peak_116031	chr19:7744693-7745267	35.28	TRAPPC5	+	Promoter
MACS_peak_116087	chr19:7979755-7980657	41.6	TGFBR3L	+	Promoter
MACS_peak_116213	chr19:8507967-8508500	37.8	HNRNPM	+	Promoter
MACS_peak_116258	chr19:8676347-8676946	76.68	ADAMTS10	-	Promoter
MACS_peak_116347	chr19:9881190-9881643	58.87	ZNF846	-	Promoter
MACS_peak_116355	chr19:9937035-9937591	36.36	UBL5	+	Promoter
MACS_peak_116402	chr19:10215423-10215945	45.42	PPAN-P2RY11	+	Promoter
MACS_peak_116402	chr19:10215423-10215945	45.42	PPAN	+	Promoter
MACS_peak_116402	chr19:10215423-10215945	45.42	ANGPTL6	-	Promoter
MACS_peak_116548	chr19:10826494-10827116	32.6	DNM2	+	Promoter
MACS_peak_116548	chr19:10826494-10827116	32.6	MIR638	+	Promoter
MACS_peak_116549	chr19:10827133-10827896	49.34	DNM2	+	Promoter
MACS_peak_116549	chr19:10827133-10827896	49.34	MIR638	+	Promoter
MACS_peak_116735	chr19:11374851-11375508	56.58	DOCK6	-	Promoter
MACS_peak_116754	chr19:11455881-11456477	47.05	TMEM205	-	Promoter
MACS_peak_116754	chr19:11455881-11456477	47.05	CCDC159	+	Promoter
MACS_peak_116756	chr19:11466972-11467411	60.26	LPPR2	+	Promoter
MACS_peak_116802	chr19:11617006-11617521	32.43	ZNF653	-	Promoter
MACS_peak_116863	chr19:12074311-12074733	38.65	ZNF763	+	Promoter
MACS_peak_116871	chr19:12164524-12165177	49.92	ZNF878	-	Promoter
MACS_peak_116884	chr19:12272160-12272590	38.05	ZNF136	+	Promoter
MACS_peak_116908	chr19:12477428-12478115	35.12	ZNF442	-	Promoter
MACS_peak_116963	chr19:12779059-12779552	40.51	WDR83	+	Promoter
MACS_peak_116963	chr19:12779059-12779552	40.51	MAN2B1	-	Promoter
MACS_peak_116963	chr19:12779059-12779552	40.51	WDR83OS	-	Promoter
MACS_peak_116986	chr19:12835231-12835837	33.47	TNPO2	-	Promoter
MACS_peak_117166	chr19:13618103-13618558	43.35	CACNA1A	-	Promoter
MACS_peak_117234	chr19:14014648-14015289	44.04	CC2D1A	+	Promoter
MACS_peak_117235	chr19:14018726-14019229	87.11	C19orf57	-	Promoter
MACS_peak_117437	chr19:15120584-15120889	101.19	CCDC105	+	Promoter
MACS_peak_117971	chr19:17446198-17446900	40.36	GTPBP3	+	Promoter
MACS_peak_117971	chr19:17446198-17446900	40.36	ANO8	-	Promoter
MACS_peak_118263	chr19:18549366-18549793	53.38	ISYNA1	-	Promoter
MACS_peak_118305	chr19:18667368-18668134	69.65	KXD1	+	Promoter
MACS_peak_118498	chr19:19248205-19248575	48	TMEM161A	-	Promoter
MACS_peak_118523	chr19:19314782-19315287	33.03	NR2C2AP	-	Promoter
MACS_peak_118537	chr19:19373379-19373850	35.18	HAPLN4	-	Promoter
MACS_peak_118607	chr19:19627566-19628047	41.38	NDUFA13	+	Promoter
MACS_peak_118607	chr19:19627566-19628047	41.38	TSSK6	-	Promoter
MACS_peak_118829	chr19:22814855-22815774	52.61	ZNF492	+	Promoter
MACS_peak_118844	chr19:23186531-23186972	52.08	ZNF728	-	Promoter
MACS_peak_119640	chr19:33164506-33165138	44.62	ANKRD27	-	Promoter
MACS_peak_119640	chr19:33164506-33165138	44.62	RGS9BP	+	Promoter
MACS_peak_119729	chr19:33621222-33621652	106.28	WDR88	+	Promoter
MACS_peak_119899	chr19:34174588-34175202	45.82	CHST8	+	Promoter
MACS_peak_120016	chr19:34892620-34893410	54.13	PDCD2L	+	Promoter
MACS_peak_120255	chr19:36117616-36118091	41.82	RBM42	+	Promoter
MACS_peak_120296	chr19:36264946-36265413	35.45	ARHGAP33	+	Promoter
MACS_peak_120332	chr19:36426374-36426669	56.03	LRFN3	+	Promoter
MACS_peak_120346	chr19:36498983-36499680	53.69	SYNE4	-	Promoter
MACS_peak_120419	chr19:37020324-37020968	50.55	ZNF260	-	Promoter
MACS_peak_120423	chr19:37093671-37094282	33.19	ZNF382	+	Promoter
MACS_peak_120666	chr19:38752569-38753318	50.22	SPINT2	+	Promoter
MACS_peak_120683	chr19:38805408-38806016	33.36	YIF1B	-	Promoter
MACS_peak_120826	chr19:39279218-39279699	41.38	LGALS7B	+	Promoter
MACS_peak_120893	chr19:39575192-39575714	32.02	PAPL	+	Promoter
MACS_peak_120901	chr19:39617201-39617813	45.95	PAK4	+	Promoter
MACS_peak_120977	chr19:39934449-39935183	38.58	SUPT5H	+	Promoter
MACS_peak_121047	chr19:40474419-40475138	33.5	PSMC4	+	Promoter
MACS_peak_121059	chr19:40698260-40698576	56.03	MAP3K10	+	Promoter
MACS_peak_121155	chr19:41083464-41083824	56.03	SHKBP1	+	Promoter
MACS_peak_121379	chr19:42464121-42464616	47.49	RABAC1	-	Promoter
MACS_peak_121410	chr19:42578795-42579510	52.45	ZNF574	+	Promoter
MACS_peak_121453	chr19:42760921-42761918	73.59	ERF	-	Promoter
MACS_peak_121495	chr19:42899812-42900364	30.34	LOC100996307	+	Promoter
MACS_peak_121505	chr19:42930590-42931049	66.44	LIPE	-	Promoter
MACS_peak_121609	chr19:44406060-44406410	48	LOC100505715	-	Promoter
MACS_peak_121718	chr19:45456410-45456871	42.88	CLPTM1	+	Promoter
MACS_peak_121811	chr19:45679814-45680423	39.55	BLOC1S3	+	Promoter
MACS_peak_122040	chr19:46801549-46802019	42.19	HIF3A	+	Promoter
MACS_peak_122254	chr19:47758463-47759102	37.76	CCDC9	+	Promoter
MACS_peak_122346	chr19:48110720-48111164	37.03	GLTSCR1	+	Promoter
MACS_peak_122604	chr19:49175600-49175946	48	NTN5	-	Promoter
MACS_peak_122991	chr19:50551641-50552187	36.98	FLJ26850	+	Promoter
MACS_peak_123137	chr19:51106589-51106969	40.37	SNAR-F	+	Promoter
MACS_peak_123175	chr19:51226195-51226757	35.99	CLEC11A	+	Promoter
MACS_peak_123416	chr19:52770939-52771343	40.05	ZNF766	+	Promoter
MACS_peak_123417	chr19:52772059-52772513	36.33	ZNF766	+	Promoter
MACS_peak_123671	chr19:54367121-54367626	39.67	MYADM	+	Promoter
MACS_peak_123759	chr19:54702510-54703204	40.81	RPS9	+	Promoter
MACS_peak_124088	chr19:56058560-56059791	126.99	SGK110	-	Promoter
MACS_peak_124104	chr19:56122792-56123399	46.29	ZNF865	+	Promoter
MACS_peak_124227	chr19:56650287-56650898	60.18	ZNF444	+	Promoter
MACS_peak_124505	chr19:58445519-58446089	96.57	ZNF418	-	Promoter
MACS_peak_124607	chr19:58918684-58919316	65.88	ZNF584	+	Promoter
MACS_peak_126663	chr2:9615575-9616170	40.42	IAH1	+	Promoter
MACS_peak_126883	chr2:10440842-10441334	47.73	HPCAL1	+	Promoter
MACS_peak_127019	chr2:10830709-10831183	64.88	NOL10	-	Promoter
MACS_peak_127050	chr2:10954811-10955383	71.32	PDIA6	-	Promoter
MACS_peak_127127	chr2:11296400-11296977	35.1	PQLC3	+	Promoter
MACS_peak_128206	chr2:24231355-24231894	37.42	MFSD2B	+	Promoter
MACS_peak_128216	chr2:24308938-24309294	64.43	TP53I3	-	Promoter
MACS_peak_128220	chr2:24344933-24345270	48	FAM228B	+	Promoter
MACS_peak_128220	chr2:24344933-24345270	48	PFN4	-	Promoter
MACS_peak_128491	chr2:25897566-25897999	45.12	DTNB	-	Promoter
MACS_peak_128679	chr2:27007459-27008035	41.64	CENPA	+	Promoter
MACS_peak_128858	chr2:27806771-27807095	91.57	ZNF512	+	Promoter
MACS_peak_129056	chr2:29337305-29337973	55.76	CLIP4	+	Promoter
MACS_peak_129349	chr2:32263846-32264312	57.62	DPY30	-	Promoter
MACS_peak_129352	chr2:32286206-32286855	72	SPAST	+	Promoter
MACS_peak_129695	chr2:37424507-37425135	44.88	LOC100505876	+	Promoter
MACS_peak_129703	chr2:37572584-37573167	95.04	QPCT	+	Promoter
MACS_peak_130254	chr2:44590551-44591150	33.85	PREPL	-	Promoter
MACS_peak_130481	chr2:46768165-46768648	34.4	RHOQ	+	Promoter
MACS_peak_130521	chr2:47144057-47144605	36.85	MCFD2	-	Promoter
MACS_peak_131000	chr2:55510094-55510552	36.06	PRORSD1P	+	Promoter
MACS_peak_131008	chr2:55648681-55649258	63.07	CCDC88A	-	Promoter
MACS_peak_131343	chr2:62080056-62080469	46.84	FAM161A	-	Promoter
MACS_peak_131466	chr2:64372125-64372692	35.69	PELI1	-	Promoter
MACS_peak_131548	chr2:65358823-65359292	35.31	RAB1A	-	Promoter
MACS_peak_131718	chr2:68382486-68383098	33.14	PNO1	+	Promoter
MACS_peak_131829	chr2:70140533-70141113	41.38	MXD1	+	Promoter
MACS_peak_132337	chr2:74701339-74701905	35.75	MRPL53	-	Promoter
MACS_peak_132348	chr2:74735380-74736018	31.77	PCGF1	-	Promoter
MACS_peak_132361	chr2:74780327-74781138	88.18	DOK1	+	Promoter
MACS_peak_132361	chr2:74780327-74781138	88.18	LOXL3	-	Promoter
MACS_peak_132429	chr2:75939817-75940121	56.03	GCFC2	-	Promoter
MACS_peak_132965	chr2:86565796-86566208	46.92	REEP1	-	Promoter
MACS_peak_132992	chr2:88355629-88356122	33.77	KRCC1	-	Promoter
MACS_peak_133127	chr2:95536016-95536535	52.93	TEKT4	+	Promoter
MACS_peak_133180	chr2:95824163-95824696	59.29	ZNF514	-	Promoter
MACS_peak_133273	chr2:96812012-96812826	40.28	DUSP2	-	Promoter
MACS_peak_133359	chr2:97305222-97305724	46.94	KANSL3	-	Promoter
MACS_peak_133947	chr2:101616815-101617412	129.25	RPL31	+	Promoter
MACS_peak_134165	chr2:103352084-103352726	37.59	MFSD9	-	Promoter
MACS_peak_134548	chr2:107504459-107505131	35.92	ST6GAL2	-	Promoter
MACS_peak_134603	chr2:109064413-109064755	64.43	GCC2	+	Promoter
MACS_peak_134848	chr2:111489284-111489817	92.27	ACOXL	+	Promoter
MACS_peak_135115	chr2:114515452-114515984	31.44	SLC35F5	-	Promoter
MACS_peak_136308	chr2:128433948-128434474	31.79	LIMS2	-	Promoter
MACS_peak_136373	chr2:128847220-128847905	41.34	UGGT1	+	Promoter
MACS_peak_136713	chr2:131486798-131487180	40.37	GPR148	+	Promoter
MACS_peak_136825	chr2:132201460-132201862	64.21	RNU6-81	+	Promoter
MACS_peak_136825	chr2:132201460-132201862	64.21	LOC401010	-	Promoter
MACS_peak_137920	chr2:158455189-158456011	52.11	ACVR1C	-	Promoter
MACS_peak_138135	chr2:162270093-162270769	41.87	TBR1	+	Promoter
MACS_peak_138785	chr2:174831941-174832512	35.46	SP3	-	Promoter
MACS_peak_139025	chr2:178939313-178939709	64.43	PDE11A	-	Promoter
MACS_peak_139401	chr2:190540066-190540548	34.46	ANKAR	+	Promoter
MACS_peak_139852	chr2:201729962-201730634	30.09	CLK1	-	Promoter
MACS_peak_139972	chr2:203103743-203104398	56.73	SUMO1	-	Promoter
MACS_peak_140757	chr2:216174588-216175197	46.15	ATIC	+	Promoter
MACS_peak_140825	chr2:216878944-216879273	56.03	MREG	-	Promoter
MACS_peak_141037	chr2:219186616-219187063	36.82	PNKD	+	Promoter
MACS_peak_141187	chr2:220144984-220145515	44.76	DNAJB2	+	Promoter
MACS_peak_141501	chr2:224700969-224701550	34.87	AP1S3	-	Promoter
MACS_peak_141662	chr2:227699413-227700049	37.94	RHBDD1	+	Promoter
MACS_peak_141921	chr2:231576142-231576943	35.18	CAB39	+	Promoter
MACS_peak_142059	chr2:232377790-232378260	57.25	LINC00471	-	Promoter
MACS_peak_142514	chr2:234763939-234764444	33.03	HJURP	-	Promoter
MACS_peak_143495	chr2:238767354-238768012	103.58	RAMP1	+	Promoter
MACS_peak_143617	chr2:239198221-239198823	33.68	PER2	-	Promoter
MACS_peak_144583	chr2:242040620-242041117	54.8	MTERFD2	-	Promoter
MACS_peak_144699	chr2:242449564-242450223	42.91	STK25	-	Promoter
MACS_peak_144717	chr2:242500393-242501005	52.87	BOK-AS1	-	Promoter
MACS_peak_144824	chr2:242810057-242810606	50.52	CXXC11	+	Promoter
MACS_peak_144960	chr20:634393-634897	33.09	SRXN1	-	Promoter
MACS_peak_145044	chr20:1304605-1305080	34.92	SDCBP2-AS1	+	Promoter
MACS_peak_145364	chr20:3750887-3751630	44.2	C20orf27	-	Promoter
MACS_peak_145608	chr20:6104457-6105049	40.61	FERMT1	-	Promoter
MACS_peak_146812	chr20:23619072-23619783	59.61	CST3	-	Promoter
MACS_peak_147223	chr20:30191477-30191843	40.37	ID1	+	Promoter
MACS_peak_147225	chr20:30194775-30195158	64.43	MIR3193	+	Promoter
MACS_peak_147552	chr20:32076012-32076549	31.16	CBFA2T2	+	Promoter
MACS_peak_147653	chr20:32701502-32701984	34.46	EIF2S2	-	Promoter
MACS_peak_147680	chr20:32892271-32893389	92.43	AHCY	-	Promoter
MACS_peak_147802	chr20:33872842-33873400	36.24	EIF6	-	Promoter
MACS_peak_147873	chr20:34285479-34286162	47.91	ROMO1	+	Promoter
MACS_peak_148076	chr20:35726174-35726684	32.73	RBL1	-	Promoter
MACS_peak_148156	chr20:36152399-36153021	66.75	BLCAP	-	Promoter
MACS_peak_148296	chr20:37074405-37074957	36.6	SNHG11	+	Promoter
MACS_peak_148296	chr20:37074405-37074957	36.6	SNORA39	+	Promoter
MACS_peak_148314	chr20:37228340-37228782	51.99	ARHGAP40	+	Promoter
MACS_peak_148332	chr20:37375151-37375891	32.48	ACTR5	+	Promoter
MACS_peak_148893	chr20:43539185-43539948	117.22	PABPC1L	+	Promoter
MACS_peak_148931	chr20:43938776-43939119	48	MATN4	-	Promoter
MACS_peak_148986	chr20:44541245-44541936	54.11	PLTP	-	Promoter
MACS_peak_149645	chr20:48427664-48428039	40.37	SLC9A8	+	Promoter
MACS_peak_149664	chr20:48533387-48533991	39.86	SPATA2	-	Promoter
MACS_peak_150354	chr20:52792377-52792900	31.96	CYP24A1	-	Promoter
MACS_peak_152134	chr20:60962859-60963485	38.52	RPS21	+	Promoter
MACS_peak_152365	chr20:61584439-61584894	36.26	SLC17A9	+	Promoter
MACS_peak_152673	chr20:62341123-62341405	64.43	ARFRP1	-	Promoter
MACS_peak_153568	chr21:27544493-27544890	48	APP	-	Promoter
MACS_peak_153713	chr21:30669299-30669890	34.3	BACH1	+	Promoter
MACS_peak_154217	chr21:34862542-34862973	61.08	DNAJC28	-	Promoter
MACS_peak_155088	chr21:40753004-40753393	64.43	WRB	+	Promoter
MACS_peak_155295	chr21:42219943-42220533	61.94	DSCAM	-	Promoter
MACS_peak_155589	chr21:43432369-43433005	37.94	ZNF295	-	Promoter
MACS_peak_155934	chr21:44311286-44311945	42.91	NDUFV3	+	Promoter
MACS_peak_155953	chr21:44393356-44394035	35.55	PKNOX1	+	Promoter
MACS_peak_156212	chr21:45198001-45198798	41.18	CSTB	-	Promoter
MACS_peak_156643	chr21:46349130-46349780	50.13	ITGB2	-	Promoter
MACS_peak_157008	chr21:47399711-47400154	30.34	COL6A1	+	Promoter
MACS_peak_157040	chr21:47516819-47517544	65.65	COL6A2	+	Promoter
MACS_peak_157114	chr21:47745457-47745830	64.43	C21orf58	-	Promoter
MACS_peak_157258	chr22:17603369-17603991	90.68	CECR6	-	Promoter
MACS_peak_157270	chr22:17641383-17641975	34.24	CECR5	-	Promoter
MACS_peak_157405	chr22:18109890-18110655	62.63	ATP6V1E1	-	Promoter
MACS_peak_157556	chr22:18507722-18508353	44.69	MICAL3	-	Promoter
MACS_peak_157604	chr22:18957035-18957576	74.4	DGCR5	+	Promoter
MACS_peak_157724	chr22:19512531-19513211	61.96	CLDN5	-	Promoter
MACS_peak_157918	chr22:20068620-20069171	73.38	DGCR8	+	Promoter
MACS_peak_157920	chr22:20072320-20072859	31.05	MIR1306	+	Promoter
MACS_peak_157920	chr22:20072320-20072859	31.05	MIR3618	+	Promoter
MACS_peak_158176	chr22:21398313-21398719	72.43	P2RX6P	-	Promoter
MACS_peak_158176	chr22:21398313-21398719	72.43	LOC400891	+	Promoter
MACS_peak_158403	chr22:23521912-23522418	69.8	BCR	+	Promoter
MACS_peak_158527	chr22:24058132-24058844	33.84	GUSBP11	-	Promoter
MACS_peak_159398	chr22:29713655-29714284	162.82	RASL10A	-	Promoter
MACS_peak_159558	chr22:30643755-30644313	57.14	LIF	-	Promoter
MACS_peak_159727	chr22:31474783-31475677	54.09	SMTN	+	Promoter
MACS_peak_159827	chr22:32146543-32146970	45.63	PRR14L	-	Promoter
MACS_peak_159828	chr22:32147777-32148062	64.43	DEPDC5	+	Promoter
MACS_peak_159828	chr22:32147777-32148062	64.43	PRR14L	-	Promoter
MACS_peak_159996	chr22:33454586-33455390	40.81	SYN3	-	Promoter
MACS_peak_160342	chr22:36426243-36426605	40.37	RBFOX2	-	Promoter
MACS_peak_160914	chr22:38479906-38480346	68.49	SLC16A8	-	Promoter
MACS_peak_160978	chr22:38669848-38670476	44.88	TMEM184B	-	Promoter
MACS_peak_161069	chr22:39077035-39077488	36.4	TOMM22	+	Promoter
MACS_peak_161604	chr22:41636723-41637330	83.99	CHADL	-	Promoter
MACS_peak_161658	chr22:41778598-41779209	33.19	TEF	+	Promoter
MACS_peak_161787	chr22:42371798-42372079	64.43	2014-09-03	+	Promoter
MACS_peak_162063	chr22:43485622-43486138	38.92	TTLL1	-	Promoter
MACS_peak_162172	chr22:43740503-43740979	34.85	SCUBE1	-	Promoter
MACS_peak_162726	chr22:45406847-45407636	35.77	PHF21B	-	Promoter
MACS_peak_162817	chr22:45703346-45703902	57.31	FAM118A	+	Promoter
MACS_peak_163119	chr22:46691838-46692129	73.17	GTSE1	+	Promoter
MACS_peak_163119	chr22:46691838-46692129	73.17	CN5H6.4	-	Promoter
MACS_peak_163613	chr22:48028677-48029258	34.87	FLJ46257	-	Promoter
MACS_peak_164486	chr22:50526256-50526856	40.1	MLC1	-	Promoter
MACS_peak_164486	chr22:50526256-50526856	40.1	MOV10L1	+	Promoter
MACS_peak_164545	chr22:50681808-50682449	50.76	TUBGCP6	-	Promoter
MACS_peak_164623	chr22:50914569-50914997	31.29	SBF1	-	Promoter
MACS_peak_164863	chr3:3169276-3169806	31.56	TRNT1	+	Promoter
MACS_peak_165221	chr3:9006125-9006471	101.19	RAD18	-	Promoter
MACS_peak_165354	chr3:9852234-9852795	64.5	TTLL3	+	Promoter
MACS_peak_165366	chr3:9884443-9884794	48	RPUSD3	-	Promoter
MACS_peak_165367	chr3:9886489-9887199	66.84	RPUSD3	-	Promoter
MACS_peak_165390	chr3:10051595-10052197	76.39	LOC401052	-	Promoter
MACS_peak_165762	chr3:12327249-12327818	49	PPARG	+	Promoter
MACS_peak_165832	chr3:12836323-12836689	56.03	CAND2	+	Promoter
MACS_peak_165930	chr3:13115589-13116211	144.52	IQSEC1	-	Promoter
MACS_peak_166399	chr3:15107183-15107475	56.03	MRPS25	-	Promoter
MACS_peak_167136	chr3:32431975-32432657	35.39	CMTM7	+	Promoter
MACS_peak_167219	chr3:33156193-33156600	39.81	CRTAP	+	Promoter
MACS_peak_167236	chr3:33261915-33262619	34.25	SUSD5	-	Promoter
MACS_peak_167611	chr3:40564829-40565143	111.08	ZNF621	+	Promoter
MACS_peak_167763	chr3:42847984-42848562	48.34	HIGD1A	-	Promoter
MACS_peak_167799	chr3:43326655-43327545	54.33	SNRK	+	Promoter
MACS_peak_167912	chr3:45018714-45019069	73.17	ZDHHC3	-	Promoter
MACS_peak_167912	chr3:45018714-45019069	73.17	EXOSC7	+	Promoter
MACS_peak_168107	chr3:46922552-46923226	69.82	PTH1R	+	Promoter
MACS_peak_168324	chr3:48469739-48470158	38.88	PLXNB1	-	Promoter
MACS_peak_168510	chr3:49467619-49467976	64.43	NICN1	-	Promoter
MACS_peak_168567	chr3:49892689-49893198	39.39	TRAIP	-	Promoter
MACS_peak_168580	chr3:49942522-49943045	31.96	MST1R	-	Promoter
MACS_peak_168586	chr3:49975317-49975944	58.89	RBM6	+	Promoter
MACS_peak_168619	chr3:50193136-50193605	49.62	SEMA3F	+	Promoter
MACS_peak_168633	chr3:50229290-50229829	74.61	GNAT1	+	Promoter
MACS_peak_168654	chr3:50330668-50331019	48	IFRD2	-	Promoter
MACS_peak_168672	chr3:50389536-50389920	48	NPRL2	-	Promoter
MACS_peak_169383	chr3:56503668-56504052	40.37	ERC2	-	Promoter
MACS_peak_169602	chr3:59034427-59034969	30.88	C3orf67	-	Promoter
MACS_peak_169869	chr3:63850966-63851803	109.31	THOC7	-	Promoter
MACS_peak_169869	chr3:63850966-63851803	109.31	ATXN7	+	Promoter
MACS_peak_169881	chr3:64007878-64008463	34.64	PSMD6	-	Promoter
MACS_peak_170013	chr3:66025674-66026295	45.35	MAGI1	-	Promoter
MACS_peak_170166	chr3:69103246-69103896	37.14	TMF1	-	Promoter
MACS_peak_170377	chr3:71775045-71775616	35.46	EIF4E3	-	Promoter
MACS_peak_170774	chr3:79069394-79069939	43.75	ROBO1	-	Promoter
MACS_peak_171280	chr3:98449988-98450670	47.98	ST3GAL6-AS1	-	Promoter
MACS_peak_171280	chr3:98449988-98450670	47.98	ST3GAL6	+	Promoter
MACS_peak_171301	chr3:99534974-99535588	39.24	CMSS1	+	Promoter
MACS_peak_171371	chr3:101230609-101231154	50.83	SENP7	-	Promoter
MACS_peak_171388	chr3:101407365-101407848	41.23	RPL24	-	Promoter
MACS_peak_171767	chr3:112050408-112050750	64.43	CD200	+	Promoter
MACS_peak_172086	chr3:119419943-119420642	53.55	MAATS1	+	Promoter
MACS_peak_172134	chr3:120313156-120313694	66.64	NDUFB4	+	Promoter
MACS_peak_172233	chr3:122511394-122511857	42.73	HSPBAP1	-	Promoter
MACS_peak_172605	chr3:125897936-125898414	41.6	ALDH1L1-AS2	+	Promoter
MACS_peak_172775	chr3:126704904-126705590	54.46	PLXNA1	+	Promoter
MACS_peak_173336	chr3:129326606-129327212	109.79	PLXND1	-	Promoter
MACS_peak_173365	chr3:129613215-129613795	48.2	LOC100507032	+	Promoter
MACS_peak_173365	chr3:129613215-129613795	48.2	TMCC1	-	Promoter
MACS_peak_173723	chr3:136472659-136473457	53.62	STAG1	-	Promoter
MACS_peak_173885	chr3:139062424-139062796	48	MRPS22	+	Promoter
MACS_peak_174064	chr3:141944723-141945041	82.22	GK5	-	Promoter
MACS_peak_174303	chr3:148416218-148416694	41.74	AGTR1	+	Promoter
MACS_peak_175130	chr3:169900286-169900624	56.03	PHC3	-	Promoter
MACS_peak_175223	chr3:171179521-171179982	35.85	TNIK	-	Promoter
MACS_peak_175823	chr3:182509973-182510455	34.46	ATP11B	+	Promoter
MACS_peak_176033	chr3:183872219-183872833	33.03	DVL3	+	Promoter
MACS_peak_176062	chr3:183965615-183966064	36.68	ALG3	-	Promoter
MACS_peak_176062	chr3:183965615-183966064	36.68	ECE2	+	Promoter
MACS_peak_176548	chr3:187870258-187870758	33.33	LPP	+	Promoter
MACS_peak_177048	chr3:194120815-194121337	38.52	GP5	-	Promoter
MACS_peak_177508	chr3:196015333-196015755	79.36	PCYT1A	-	Promoter
MACS_peak_177859	chr3:197685428-197686199	76.56	IQCG	-	Promoter
MACS_peak_177859	chr3:197685428-197686199	76.56	LMLN	+	Promoter
MACS_peak_177910	chr4:468731-469086	64.43	ABCA11P	-	Promoter
MACS_peak_177914	chr4:494857-495485	38.41	ZNF721	-	Promoter
MACS_peak_178012	chr4:776442-777132	68.47	LOC100129917	-	Promoter
MACS_peak_178068	chr4:926707-927344	44.3	GAK	-	Promoter
MACS_peak_178068	chr4:926707-927344	44.3	TMEM175	+	Promoter
MACS_peak_178143	chr4:1166764-1167282	32.25	SPON2	-	Promoter
MACS_peak_178190	chr4:1338914-1339322	55.23	UVSSA	+	Promoter
MACS_peak_178396	chr4:2012521-2013203	35.39	WHSC2	-	Promoter
MACS_peak_178594	chr4:2756578-2757140	49.53	TNIP2	-	Promoter
MACS_peak_178998	chr4:4290344-4290681	48	ZBTB49	+	Promoter
MACS_peak_180385	chr4:10022155-10022999	70.8	SLC2A9	-	Promoter
MACS_peak_181131	chr4:25655566-25656028	35.78	SLC34A2	+	Promoter
MACS_peak_181164	chr4:25866218-25866782	35.87	SEL1L3	-	Promoter
MACS_peak_181546	chr4:36247533-36248048	38.99	ARAP2	-	Promoter
MACS_peak_181801	chr4:39980603-39981467	55.93	PDS5A	-	Promoter
MACS_peak_181965	chr4:41256734-41257361	44.95	UCHL1	+	Promoter
MACS_peak_182357	chr4:53579628-53580445	72.85	SNORA26	+	Promoter
MACS_peak_182357	chr4:53579628-53580445	72.85	MIR4449	+	Promoter
MACS_peak_182554	chr4:57372186-57372781	34.07	ARL9	+	Promoter
MACS_peak_183087	chr4:76554660-76555202	58.51	CDKL2	-	Promoter
MACS_peak_183091	chr4:76600413-76601206	47.52	G3BP2	-	Promoter
MACS_peak_183421	chr4:83721929-83722375	36.89	SCD5	-	Promoter
MACS_peak_183731	chr4:90757241-90757761	38.65	SNCA	-	Promoter
MACS_peak_183731	chr4:90757241-90757761	38.65	LOC644248	+	Promoter
MACS_peak_183850	chr4:95371585-95372324	79.3	PDLIM5	+	Promoter
MACS_peak_183876	chr4:95680015-95680548	67.12	BMPR1B	+	Promoter
MACS_peak_184025	chr4:99580284-99580867	47.98	TSPAN5	-	Promoter
MACS_peak_184045	chr4:99914638-99915293	43.16	METAP1	+	Promoter
MACS_peak_184176	chr4:103941382-103942174	47.58	SLC9B1	-	Promoter
MACS_peak_184214	chr4:106065901-106066208	64.43	TET2	+	Promoter
MACS_peak_184284	chr4:108745015-108745472	36.12	SGMS2	+	Promoter
MACS_peak_184341	chr4:109682846-109683518	42.11	AGXT2L1	-	Promoter
MACS_peak_184601	chr4:115518682-115519128	36.89	UGT8	+	Promoter
MACS_peak_184724	chr4:120222193-120222821	58.81	C4orf3	-	Promoter
MACS_peak_185567	chr4:144256327-144256853	45.12	GAB1	+	Promoter
MACS_peak_185611	chr4:146102778-146103445	55.84	OTUD4	-	Promoter
MACS_peak_185627	chr4:146538298-146538734	44.87	MMAA	+	Promoter
MACS_peak_185715	chr4:148536654-148537713	50.94	TMEM184C	+	Promoter
MACS_peak_185813	chr4:150998147-150999077	64.75	DCLK2	+	Promoter
MACS_peak_185990	chr4:153702515-153702899	48	TIGD4	-	Promoter
MACS_peak_186430	chr4:164088315-164088754	52.26	NAF1	-	Promoter
MACS_peak_187628	chr4:184364106-184364509	64.09	CDKN2AIP	+	Promoter
MACS_peak_188032	chr4:186315809-186316404	34.07	ANKRD37	+	Promoter
MACS_peak_188039	chr4:186349101-186349615	32.49	UFSP2	-	Promoter
MACS_peak_188039	chr4:186349101-186349615	32.49	C4orf47	+	Promoter
MACS_peak_189406	chr5:1798489-1799086	54.01	MRPL36	-	Promoter
MACS_peak_192253	chr5:36242824-36243363	37.42	NADKD1	-	Promoter
MACS_peak_192499	chr5:40800251-40800657	72.43	PRKAA1	-	Promoter
MACS_peak_192587	chr5:43039453-43039899	36.89	ANXA2R	-	Promoter
MACS_peak_193262	chr5:64859994-64860596	46.64	PPWD1	+	Promoter
MACS_peak_193262	chr5:64859994-64860596	46.64	CENPK	-	Promoter
MACS_peak_193273	chr5:65019216-65019682	49.88	SGTB	-	Promoter
MACS_peak_193404	chr5:67584800-67585296	40.3	PIK3R1	+	Promoter
MACS_peak_193638	chr5:72744891-72745428	58.94	FOXD1	-	Promoter
MACS_peak_193722	chr5:74061245-74062206	162.97	GFM2	-	Promoter
MACS_peak_193722	chr5:74061245-74062206	162.97	NSA2	+	Promoter
MACS_peak_193768	chr5:75013805-75014433	44.88	POC5	-	Promoter
MACS_peak_194123	chr5:79782893-79783461	56.31	FAM151B	+	Promoter
MACS_peak_194135	chr5:79947467-79948037	96.57	MTRNR2L2	-	Promoter
MACS_peak_195125	chr5:110849070-110849625	36.42	STARD4	-	Promoter
MACS_peak_195685	chr5:125929557-125930127	48.93	ALDH7A1	-	Promoter
MACS_peak_195736	chr5:126368007-126368662	36.86	2014-03-03	-	Promoter
MACS_peak_195959	chr5:131706688-131707027	64.43	LOC553103	-	Promoter
MACS_peak_195966	chr5:131892047-131892407	64.43	RAD50	+	Promoter
MACS_peak_196255	chr5:134180309-134180836	45.05	C5orf24	+	Promoter
MACS_peak_196261	chr5:134239305-134239823	38.79	PCBD2	+	Promoter
MACS_peak_196382	chr5:135169093-135169644	50.37	SLC25A48	+	Promoter
MACS_peak_196514	chr5:137668646-137669141	40.37	CDC25C	-	Promoter
MACS_peak_196557	chr5:137911673-137912251	78.79	HSPA9	-	Promoter
MACS_peak_196629	chr5:138676277-138676776	70.52	PAIP2	+	Promoter
MACS_peak_196639	chr5:138740579-138741130	30.39	SPATA24	-	Promoter
MACS_peak_196772	chr5:140045067-140045840	42.49	WDR55	+	Promoter
MACS_peak_196957	chr5:141393330-141393893	88.76	GNPDA1	-	Promoter
MACS_peak_197166	chr5:145216021-145216449	53.28	PRELID2	-	Promoter
MACS_peak_197531	chr5:149737929-149738490	42.65	TCOF1	+	Promoter
MACS_peak_197802	chr5:153859473-153859901	31.29	HAND1	-	Promoter
MACS_peak_197929	chr5:156570382-156570896	53.35	MED7	-	Promoter
MACS_peak_197997	chr5:157169142-157169959	58.98	LSM11	+	Promoter
MACS_peak_198104	chr5:158637995-158638580	34.64	RNF145	-	Promoter
MACS_peak_199011	chr5:171434737-171435159	70.53	FBXW11	-	Promoter
MACS_peak_199718	chr5:175876196-175876685	34.02	FAF2	+	Promoter
MACS_peak_199884	chr5:176513231-176513605	48	FGFR4	+	Promoter
MACS_peak_199923	chr5:176732306-176732704	91.57	RAB24	-	Promoter
MACS_peak_200052	chr5:177558916-177559211	56.03	RMND5B	+	Promoter
MACS_peak_200554	chr5:179158739-179159361	32.6	MAML1	+	Promoter
MACS_peak_200615	chr5:179335432-179335920	40.87	TBC1D9B	-	Promoter
MACS_peak_200616	chr5:179336533-179337453	65.41	TBC1D9B	-	Promoter
MACS_peak_200799	chr5:179919096-179919736	44.1	CNOT6	+	Promoter
MACS_peak_201642	chr6:3119744-3120403	42.91	BPHL	+	Promoter
MACS_peak_202329	chr6:7314892-7315812	79.18	SSR1	-	Promoter
MACS_peak_202487	chr6:8434296-8434791	47.49	LOC100506207	+	Promoter
MACS_peak_202926	chr6:13572987-13573681	68.14	SIRT5	+	Promoter
MACS_peak_203241	chr6:16239766-16240167	47.91	GMPR	+	Promoter
MACS_peak_203902	chr6:24493133-24493884	37.68	ALDH5A1	+	Promoter
MACS_peak_203935	chr6:24774314-24775021	53	GMNN	+	Promoter
MACS_peak_204043	chr6:26214893-26215384	40.65	HIST1H2AE	+	Promoter
MACS_peak_204100	chr6:27101479-27102052	35.34	HIST1H2BJ	-	Promoter
MACS_peak_204100	chr6:27101479-27102052	35.34	HIST1H2AG	+	Promoter
MACS_peak_204101	chr6:27102211-27102741	44.83	HIST1H2BJ	-	Promoter
MACS_peak_204143	chr6:27357123-27357613	33.95	ZNF391	+	Promoter
MACS_peak_204215	chr6:27838887-27839327	37.32	HIST1H3I	-	Promoter
MACS_peak_204467	chr6:30656823-30657417	34.13	PPP1R18	-	Promoter
MACS_peak_204492	chr6:30875103-30875638	31.27	GTF2H4	+	Promoter
MACS_peak_204495	chr6:30879735-30880586	44.24	VARS2	+	Promoter
MACS_peak_204545	chr6:31164230-31164818	34.47	HCG27	+	Promoter
MACS_peak_204587	chr6:31629764-31630549	30.42	C6orf47	-	Promoter
MACS_peak_204618	chr6:31775840-31776467	58.89	LSM2	-	Promoter
MACS_peak_204620	chr6:31793882-31794464	41.25	HSPA1B	+	Promoter
MACS_peak_204739	chr6:32812813-32813169	56.03	PSMB8	-	Promoter
MACS_peak_204739	chr6:32812813-32813169	56.03	LOC100507463	+	Promoter
MACS_peak_204740	chr6:32813409-32813871	50.22	PSMB8	-	Promoter
MACS_peak_204743	chr6:32819763-32820191	31.29	PSMB9	+	Promoter
MACS_peak_204771	chr6:33169475-33169794	56.03	SLC39A7	+	Promoter
MACS_peak_204771	chr6:33169475-33169794	56.03	RXRB	-	Promoter
MACS_peak_204779	chr6:33243699-33244321	45.28	B3GALT4	+	Promoter
MACS_peak_205046	chr6:34394972-34395512	44.11	RPS10-NUDT3	-	Promoter
MACS_peak_205046	chr6:34394972-34395512	44.11	RPS10	-	Promoter
MACS_peak_205154	chr6:35225470-35226434	50.08	ZNF76	+	Promoter
MACS_peak_205480	chr6:37320487-37321101	45.82	RNF8	+	Promoter
MACS_peak_205504	chr6:37466128-37466965	33.51	CCDC167	-	Promoter
MACS_peak_205753	chr6:39693262-39693836	55.83	KIF6	-	Promoter
MACS_peak_205755	chr6:39760705-39761466	56.06	DAAM2	+	Promoter
MACS_peak_206137	chr6:42945701-42946241	58.68	PEX6	-	Promoter
MACS_peak_206149	chr6:42990132-42990553	53.95	RRP36	+	Promoter
MACS_peak_206270	chr6:43544530-43545065	51.62	XPO5	-	Promoter
MACS_peak_206270	chr6:43544530-43545065	51.62	POLH	+	Promoter
MACS_peak_206393	chr6:44222357-44222794	37.54	MIR4647	-	Promoter
MACS_peak_206576	chr6:46653616-46654082	35.51	TDRD6	+	Promoter
MACS_peak_206813	chr6:53214537-53215171	44.49	ELOVL5	-	Promoter
MACS_peak_207202	chr6:71121809-71122262	67.07	FAM135A	+	Promoter
MACS_peak_207330	chr6:74162585-74163174	34.41	MB21D1	-	Promoter
MACS_peak_207331	chr6:74163739-74164337	33.91	MB21D1	-	Promoter
MACS_peak_207721	chr6:88181659-88182294	58.26	SLC35A1	+	Promoter
MACS_peak_207813	chr6:89788542-89788834	56.03	PNRC1	+	Promoter
MACS_peak_208215	chr6:99842719-99843356	89.09	COQ3	-	Promoter
MACS_peak_208380	chr6:105586348-105586711	48	BVES-AS1	+	Promoter
MACS_peak_208380	chr6:105586348-105586711	48	BVES	-	Promoter
MACS_peak_208522	chr6:107434854-107435416	35.99	BEND3	-	Promoter
MACS_peak_208626	chr6:108583589-108584482	67.26	SNX3	-	Promoter
MACS_peak_208802	chr6:111194147-111194755	92.21	AMD1	+	Promoter
MACS_peak_208806	chr6:111277627-111278326	40.53	GTF3C6	+	Promoter
MACS_peak_209335	chr6:126109667-126110128	58.1	NCOA7	+	Promoter
MACS_peak_210611	chr6:150069277-150070309	84.84	PCMT1	+	Promoter
MACS_peak_210611	chr6:150069277-150070309	84.84	NUP43	-	Promoter
MACS_peak_210612	chr6:150071828-150072221	40.37	PCMT1	+	Promoter
MACS_peak_210629	chr6:150183304-150183891	34.53	LOC100652739	+	Promoter
MACS_peak_210663	chr6:150462016-150462688	48.64	PPP1R14C	+	Promoter
MACS_peak_210868	chr6:151644319-151644841	38.52	AKAP12	+	Promoter
MACS_peak_211023	chr6:153453831-153454417	40.99	RGS17	-	Promoter
MACS_peak_211448	chr6:157745426-157746039	33.08	TMEM242	-	Promoter
MACS_peak_213152	chr6:167371339-167371958	59.53	RNASET2	-	Promoter
MACS_peak_213156	chr6:167410969-167411462	40.51	FGFR1OP	+	Promoter
MACS_peak_213156	chr6:167410969-167411462	40.51	MIR3939	-	Promoter
MACS_peak_213431	chr6:168478547-168479167	38.88	FRMD1	-	Promoter
MACS_peak_214121	chr6:170614465-170615116	50.06	FAM120B	+	Promoter
MACS_peak_214449	chr7:767588-768281	47.27	PRKAR1B	-	Promoter
MACS_peak_214554	chr7:1015315-1015875	36.11	COX19	-	Promoter
MACS_peak_214751	chr7:1501066-1501742	110.09	MICALL2	-	Promoter
MACS_peak_214784	chr7:1610492-1611183	68.39	KIAA1908	+	Promoter
MACS_peak_214784	chr7:1610492-1611183	68.39	PSMG3	-	Promoter
MACS_peak_215011	chr7:2273134-2273716	70.37	MAD1L1	-	Promoter
MACS_peak_215118	chr7:2555526-2556485	62.86	LFNG	+	Promoter
MACS_peak_215908	chr7:5570991-5571548	57.23	ACTB	-	Promoter
MACS_peak_215997	chr7:6099152-6099624	35.11	EIF2AK1	-	Promoter
MACS_peak_216034	chr7:6313478-6314011	31.39	CYTH3	-	Promoter
MACS_peak_216812	chr7:22397039-22397493	43.42	RAPGEF5	-	Promoter
MACS_peak_216907	chr7:23636087-23636591	95.88	CCDC126	+	Promoter
MACS_peak_217068	chr7:25989314-25989950	44.36	MIR148A	-	Promoter
MACS_peak_217379	chr7:29233321-29233665	48	CHN2	+	Promoter
MACS_peak_217449	chr7:30028114-30028491	64.43	SCRN1	-	Promoter
MACS_peak_217492	chr7:30517010-30517558	50.6	NOD1	-	Promoter
MACS_peak_217806	chr7:35078475-35079290	119.87	DPY19L1	-	Promoter
MACS_peak_218511	chr7:44615361-44615701	56.03	DDX56	-	Promoter
MACS_peak_218540	chr7:44786542-44786992	36.61	ZMIZ2	+	Promoter
MACS_peak_218589	chr7:45129626-45130209	62.54	NACAD	-	Promoter
MACS_peak_219576	chr7:56018304-56018642	48	MRPS17	+	Promoter
MACS_peak_219589	chr7:56116846-56117389	43.9	CCT6A	+	Promoter
MACS_peak_219602	chr7:56172457-56173223	31.27	CHCHD2	-	Promoter
MACS_peak_220915	chr7:75625512-75626044	37.87	TMEM120A	-	Promoter
MACS_peak_220972	chr7:75989605-75990117	32.61	YWHAG	-	Promoter
MACS_peak_221006	chr7:77046069-77046694	66.48	PION	-	Promoter
MACS_peak_221021	chr7:77164383-77165413	92.09	PTPN12	+	Promoter
MACS_peak_221253	chr7:82073838-82074620	30.56	CACNA2D1	-	Promoter
MACS_peak_221609	chr7:94138083-94138614	44.76	CASD1	+	Promoter
MACS_peak_221694	chr7:96340621-96341100	48.79	SHFM1	-	Promoter
MACS_peak_221857	chr7:98029108-98029505	40.37	BAIAP2L1	-	Promoter
MACS_peak_222112	chr7:99101133-99101787	36.91	ZKSCAN5	+	Promoter
MACS_peak_222182	chr7:99700053-99700689	37.94	MCM7	-	Promoter
MACS_peak_222182	chr7:99700053-99700689	37.94	AP4M1	+	Promoter
MACS_peak_222195	chr7:99754920-99755431	46.25	C7orf43	-	Promoter
MACS_peak_222195	chr7:99754920-99755431	46.25	MIR4658	-	Promoter
MACS_peak_222328	chr7:100426595-100427295	34.45	EPHB4	-	Promoter
MACS_peak_222339	chr7:100465666-100466468	104.77	TRIP6	+	Promoter
MACS_peak_222392	chr7:100796665-100797293	58.81	AP1S1	+	Promoter
MACS_peak_222442	chr7:100965759-100966259	33.33	RABL5	-	Promoter
MACS_peak_222747	chr7:101928378-101928956	41.51	SH2B2	+	Promoter
MACS_peak_223328	chr7:116312789-116313320	31.5	MET	+	Promoter
MACS_peak_223348	chr7:116591870-116592380	32.73	ST7	+	Promoter
MACS_peak_223348	chr7:116591870-116592380	32.73	ST7-OT4	+	Promoter
MACS_peak_223823	chr7:128549527-128550144	32.87	KCP	-	Promoter
MACS_peak_224415	chr7:134853412-134854190	36.31	C7orf49	-	Promoter
MACS_peak_224727	chr7:138719569-138719955	40.37	ZC3HAV1L	-	Promoter
MACS_peak_224928	chr7:139878114-139878503	40.37	JHDM1D	-	Promoter
MACS_peak_224978	chr7:140180008-140180614	33.47	MKRN1	-	Promoter
MACS_peak_225084	chr7:141249795-141250194	56.03	AGK	+	Promoter
MACS_peak_225220	chr7:143058131-143058763	38.17	FAM131B	-	Promoter
MACS_peak_225623	chr7:148821586-148822066	34.59	ZNF398	+	Promoter
MACS_peak_225657	chr7:148979765-148980445	118.32	LOC155060	+	Promoter
MACS_peak_225691	chr7:149195523-149196523	54.13	ZNF746	-	Promoter
MACS_peak_225720	chr7:149471697-149472269	48.78	ZNF467	-	Promoter
MACS_peak_225720	chr7:149471697-149472269	48.78	SSPO	+	Promoter
MACS_peak_225763	chr7:149567878-149568603	39.07	ATP6V0E2	+	Promoter
MACS_peak_225773	chr7:150022173-150022555	40.37	ACTR3C	-	Promoter
MACS_peak_225796	chr7:150099988-150100843	32.71	LOC728743	+	Promoter
MACS_peak_227398	chr7:157128310-157129060	56.81	DNAJB6	+	Promoter
MACS_peak_229786	chr8:9006769-9007472	40.3	PPP1R3B	-	Promoter
MACS_peak_230259	chr8:11323167-11323735	42.17	FAM167A	-	Promoter
MACS_peak_230365	chr8:11723946-11724684	57.65	CTSB	-	Promoter
MACS_peak_230366	chr8:11726428-11727250	52.11	CTSB	-	Promoter
MACS_peak_230671	chr8:17352557-17352924	40.37	SLC7A2	+	Promoter
MACS_peak_231144	chr8:21880908-21881377	42.27	NPM2	+	Promoter
MACS_peak_231154	chr8:21912285-21913008	45.39	EPB49	+	Promoter
MACS_peak_231185	chr8:22000828-22001338	61.38	REEP4	-	Promoter
MACS_peak_231394	chr8:22928634-22929786	57.78	TNFRSF10B	-	Promoter
MACS_peak_231501	chr8:23541040-23541843	53.3	NKX3-1	-	Promoter
MACS_peak_231818	chr8:27693736-27694396	36.58	PBK	-	Promoter
MACS_peak_232250	chr8:33331691-33332013	48	FUT10	-	Promoter
MACS_peak_232253	chr8:33343664-33344078	39.26	MAK16	+	Promoter
MACS_peak_232455	chr8:37652632-37653270	31.77	GPR124	+	Promoter
MACS_peak_232478	chr8:37707773-37708443	42.23	BRF2	-	Promoter
MACS_peak_232493	chr8:37824797-37825356	64.68	ADRB3	-	Promoter
MACS_peak_232518	chr8:38032389-38033018	44.82	BAG4	+	Promoter
MACS_peak_232519	chr8:38035802-38036299	33.52	LSM1	-	Promoter
MACS_peak_232973	chr8:42194301-42194610	64.43	POLB	+	Promoter
MACS_peak_233073	chr8:42946837-42947607	62.27	SGK196	+	Promoter
MACS_peak_233949	chr8:57232947-57233482	31.27	SDR16C5	-	Promoter
MACS_peak_234492	chr8:67838168-67838977	59.52	SNHG6	-	Promoter
MACS_peak_234508	chr8:67975391-67976103	66.68	COPS5	-	Promoter
MACS_peak_234508	chr8:67975391-67976103	66.68	CSPP1	+	Promoter
MACS_peak_234864	chr8:74889278-74889801	31.96	TMEM70	+	Promoter
MACS_peak_235014	chr8:80681538-80682092	30.23	HEY1	-	Promoter
MACS_peak_235228	chr8:86131617-86132138	38.59	C8orf59	-	Promoter
MACS_peak_235238	chr8:86376837-86377439	39.98	CA2	+	Promoter
MACS_peak_235970	chr8:101735864-101736489	38.58	PABPC1	-	Promoter
MACS_peak_236163	chr8:104031570-104032008	37.46	ATP6V1C1	+	Promoter
MACS_peak_236624	chr8:117769764-117770364	40.1	EIF3H	-	Promoter
MACS_peak_236646	chr8:118531395-118531927	37.87	MED30	+	Promoter
MACS_peak_236761	chr8:120845674-120846390	45.82	TAF2	-	Promoter
MACS_peak_236991	chr8:124255464-124255894	38.05	C8orf76	-	Promoter
MACS_peak_237560	chr8:132914875-132915428	30.28	EFR3A	+	Promoter
MACS_peak_237599	chr8:133494109-133494599	40.72	KCNQ3	-	Promoter
MACS_peak_238468	chr8:141520007-141520546	31.05	CHRAC1	+	Promoter
MACS_peak_239244	chr8:143809840-143810344	54.2	LOC100288181	-	Promoter
MACS_peak_239330	chr8:144101088-144101595	39.53	LOC100133669	-	Promoter
MACS_peak_239434	chr8:144350567-144351035	57.43	GLI4	+	Promoter
MACS_peak_239579	chr8:144715662-144716272	83.68	ZNF623	+	Promoter
MACS_peak_239611	chr8:144816554-144816973	62.34	MIR4664	-	Promoter
MACS_peak_239611	chr8:144816554-144816973	62.34	LOC100128338	+	Promoter
MACS_peak_239611	chr8:144816554-144816973	62.34	FAM83H	-	Promoter
MACS_peak_239612	chr8:144817613-144817960	73.17	FAM83H	-	Promoter
MACS_peak_239674	chr8:145014258-145014896	44.23	PLEC	-	Promoter
MACS_peak_239689	chr8:145046426-145047036	39.49	PLEC	-	Promoter
MACS_peak_239793	chr8:145596765-145597161	111.08	ADCK5	+	Promoter
MACS_peak_239943	chr8:146025130-146025845	33.69	ZNF517	+	Promoter
MACS_peak_239967	chr8:146229025-146229482	50.65	ZNF252P	-	Promoter
MACS_peak_239967	chr8:146229025-146229482	50.65	ZNF252P-AS1	+	Promoter
MACS_peak_240929	chr9:17132681-17133344	49.24	CNTLN	+	Promoter
MACS_peak_241021	chr9:19103835-19104342	46.55	HAUS6	-	Promoter
MACS_peak_241118	chr9:21337126-21337642	32.37	KLHL9	-	Promoter
MACS_peak_241122	chr9:21560212-21560828	32.92	MIR31HG	-	Promoter
MACS_peak_241134	chr9:21803556-21804082	38.26	MTAP	+	Promoter
MACS_peak_241299	chr9:26948125-26948861	38.48	IFT74	+	Promoter
MACS_peak_241299	chr9:26948125-26948861	38.48	PLAA	-	Promoter
MACS_peak_241571	chr9:33751458-33751906	36.75	PRSS3	+	Promoter
MACS_peak_241715	chr9:35100601-35102318	159.98	STOML2	-	Promoter
MACS_peak_242075	chr9:37650193-37650657	57.81	FRMPD1	+	Promoter
MACS_peak_242308	chr9:71734766-71735585	46.02	TJP2	+	Promoter
MACS_peak_242365	chr9:72375449-72375987	37.48	PTAR1	-	Promoter
MACS_peak_242379	chr9:72659361-72660187	51.87	MAMDC2	+	Promoter
MACS_peak_242460	chr9:74527260-74527659	40.37	C9orf85	+	Promoter
MACS_peak_242460	chr9:74527260-74527659	40.37	FAM108B1	-	Promoter
MACS_peak_242584	chr9:77644168-77644734	42.31	C9orf41	-	Promoter
MACS_peak_242660	chr9:79008030-79008603	41.84	RFK	-	Promoter
MACS_peak_243061	chr9:86536934-86537534	61.1	KIF27	-	Promoter
MACS_peak_243242	chr9:88898943-88899406	35.72	ISCA1	-	Promoter
MACS_peak_243332	chr9:90111277-90111878	40.04	DAPK1	+	Promoter
MACS_peak_243388	chr9:90472986-90473326	56.03	LOC392364	-	Promoter
MACS_peak_243390	chr9:90475188-90475724	31.22	LOC392364	-	Promoter
MACS_peak_243476	chr9:91150835-91151230	56.03	NXNL2	+	Promoter
MACS_peak_243975	chr9:94876307-94876909	33.68	SPTLC1	-	Promoter
MACS_peak_243991	chr9:95089046-95089476	38.05	NOL8	-	Promoter
MACS_peak_244234	chr9:96337375-96337965	47.48	PHF2	+	Promoter
MACS_peak_244773	chr9:99614792-99615454	36.47	ZNF782	-	Promoter
MACS_peak_244780	chr9:99802003-99802612	46.15	CTSL2	-	Promoter
MACS_peak_245093	chr9:104294937-104295509	35.4	RNF20	+	Promoter
MACS_peak_245509	chr9:112808674-112809141	35.45	AKAP2	+	Promoter
MACS_peak_245510	chr9:112810119-112810773	87.33	AKAP2	+	Promoter
MACS_peak_245583	chr9:114285793-114286389	34.02	ZNF483	+	Promoter
MACS_peak_245701	chr9:115911887-115912363	56.69	SLC31A2	+	Promoter
MACS_peak_246173	chr9:123343051-123343429	56.03	CDK5RAP2	-	Promoter
MACS_peak_246211	chr9:123690092-123690487	48	TRAF1	-	Promoter
MACS_peak_246424	chr9:124991392-124991811	46.31	LHX6	-	Promoter
MACS_peak_246671	chr9:127018188-127018452	111.08	NEK6	+	Promoter
MACS_peak_246857	chr9:128023258-128023741	41.23	GAPVD1	+	Promoter
MACS_peak_246942	chr9:128510996-128511372	48	PBX3	+	Promoter
MACS_peak_247310	chr9:130373471-130373942	35.18	STXBP1	+	Promoter
MACS_peak_247336	chr9:130478789-130479184	91.57	TTC16	+	Promoter
MACS_peak_247336	chr9:130478789-130479184	91.57	PTRH1	-	Promoter
MACS_peak_247346	chr9:130496359-130496948	130.4	TOR2A	-	Promoter
MACS_peak_247389	chr9:130617231-130617793	35.99	ENG	-	Promoter
MACS_peak_247399	chr9:130638540-130639436	36.28	AK1	-	Promoter
MACS_peak_247414	chr9:130691743-130692459	45.82	PIP5KL1	-	Promoter
MACS_peak_247487	chr9:130952592-130953103	69.29	CIZ1	-	Promoter
MACS_peak_247530	chr9:131132376-131132722	64.43	URM1	+	Promoter
MACS_peak_247722	chr9:131844168-131844626	36.06	DOLPP1	+	Promoter
MACS_peak_247879	chr9:132248883-132249411	38.13	LOC100506190	+	Promoter
MACS_peak_247911	chr9:132384072-132384658	34.58	C9orf50	-	Promoter
MACS_peak_248346	chr9:133970885-133971350	42.57	AIF1L	+	Promoter
MACS_peak_248355	chr9:133998661-133999183	76.39	NUP214	+	Promoter
MACS_peak_248939	chr9:136026271-136026692	38.73	RALGDS	-	Promoter
MACS_peak_248974	chr9:136151930-136152251	82.22	ABO	-	Promoter
MACS_peak_248985	chr9:136216121-136217356	90.85	MED22	-	Promoter
MACS_peak_248985	chr9:136216121-136217356	90.85	SNORD24	+	Promoter
MACS_peak_248985	chr9:136216121-136217356	90.85	SNORD36B	+	Promoter
MACS_peak_248985	chr9:136216121-136217356	90.85	SNORD36A	+	Promoter
MACS_peak_248985	chr9:136216121-136217356	90.85	SNORD36C	+	Promoter
MACS_peak_249365	chr9:137215297-137216389	101.61	RXRA	+	Promoter
MACS_peak_249495	chr9:137532004-137532861	38.12	COL5A1	+	Promoter
MACS_peak_249677	chr9:137964793-137965516	45.39	OLFM1	+	Promoter
MACS_peak_250141	chr9:139097005-139097470	49.96	LHX3	-	Promoter
MACS_peak_250208	chr9:139306918-139307574	36.8	SDCCAG3	-	Promoter
MACS_peak_250325	chr9:139580268-139580943	55.25	AGPAT2	-	Promoter
MACS_peak_250342	chr9:139624013-139624714	60.35	SNHG7	-	Promoter
MACS_peak_250353	chr9:139653274-139653760	48.21	LCN8	-	Promoter
MACS_peak_250417	chr9:139845991-139846680	61.26	LCN12	+	Promoter
MACS_peak_250448	chr9:139927048-139927667	32.76	FUT7	-	Promoter
MACS_peak_250458	chr9:139949943-139950735	139.78	ENTPD2	-	Promoter
MACS_peak_250485	chr9:140031271-140032156	96.86	GRIN1	+	Promoter
MACS_peak_251235	chrX:9981490-9982061	41.97	WWC3	+	Promoter
MACS_peak_251693	chrX:19532075-19532563	40.87	MAP3K15	-	Promoter
MACS_peak_252898	chrX:50558182-50558534	64.43	SHROOM4	-	Promoter
MACS_peak_253207	chrX:67716998-67717605	46.29	YIPF6	+	Promoter
MACS_peak_253889	chrX:103501050-103501618	35.63	ESX1	-	Promoter
MACS_peak_253965	chrX:106869457-106870150	34.81	PRPS1	+	Promoter
MACS_peak_254207	chrX:118530979-118531542	42.51	SLC25A43	+	Promoter
MACS_peak_254336	chrX:122992339-122992920	34.87	XIAP	+	Promoter
MACS_peak_254678	chrX:134231638-134232300	42.72	LINC00087	-	Promoter
MACS_peak_255008	chrX:149107609-149108496	36.7	LOC100272228	+	Promoter
MACS_peak_255008	chrX:149107609-149108496	36.7	CXorf40B	-	Promoter
MACS_peak_255165	chrX:152161168-152161707	31.05	PNMA5	-	Promoter
MACS_peak_255404	chrX:153199411-153199898	34.14	NAA10	-	Promoter
MACS_peak_255483	chrX:153601735-153602254	32.19	FLNA	-	Promoter
MACS_peak_255701	chrY:15814291-15815033	128.32	TMSB4Y	+	Promoter
MACS_peak_255720	chrY:24453800-24454522	33.35	RBMY1F	+	Promoter
MACS_peak_255720	chrY:24453800-24454522	33.35	RBMY2FP	+	Promoter
* logarithmic transformation of the P-values to show the significance levels of the differentially methylated regions (In DMR estimation) or methylation blocks (In MACS). Ahigher value indicates ahigher probability of a DMR or a methylation block.
