# Supplementary material for: High-frequency aberrantly methylated targets in pancreatic adenocarcinoma identified via global DNA methylation analysis using methylCap-seq
Source: Clin Epigenetics. 2014 Sep 22;6(1):18. doi: 10.1186/1868-7083-6-18 (PMC4177372; doi:10.1186/1868-7083-6-18)
Supplement: Additional file 12: Table S11 — PC-related hypermethylated CGI in gene promoters. [file 1868-7083-6-18-S12.xlsx]

## Sheet: S 11
Additional File 12: Table S11. PC-related hypermethylated CGI in gene promoters
DMR ID	DMR location in genome	-10logpvalue*	Gene	Transcription Direction	Gene feture
MACS_peak_287	chr1:1631086-1633226	68.06	MMP23A	+	Promoter
MACS_peak_3262	chr1:11538669-11540342	33.06	PTCHD2	+	Promoter
MACS_peak_3425	chr1:12123488-12124148	68.81	TNFRSF8	+	Promoter
MACS_peak_3475	chr1:12289954-12290585	87.12	VPS13D	+	Promoter
MACS_peak_3586	chr1:13839505-13840613	65.11	LRRC38	-	Promoter
MACS_peak_4848	chr1:20878894-20880592	34.4	FAM43B	+	Promoter
MACS_peak_4978	chr1:21835548-21836344	75.39	ALPL	+	Promoter
MACS_peak_6880	chr1:35258564-35258791	30.21	GJA4	+	Promoter
MACS_peak_7242	chr1:38099677-38100864	52.84	RSPO1	-	Promoter
MACS_peak_7523	chr1:40156930-40158514	56.06	HPCAL4	-	Promoter
MACS_peak_8309	chr1:45308543-45309159	34.54	PTCH2	-	Promoter
MACS_peak_8701	chr1:50489417-50489846	91.43	AGBL4	-	Promoter
MACS_peak_8891	chr1:53308294-53309262	61.37	ZYG11A	+	Promoter
MACS_peak_9454	chr1:58715272-58716095	42.04	DAB1	-	Promoter
MACS_peak_9544	chr1:60539315-60539540	179.26	C1orf87	-	Promoter
MACS_peak_9800	chr1:63782394-63790471	107.45	FOXD3	+	Promoter
MACS_peak_9801	chr1:63782394-63790471	93.01	FOXD3	+	Promoter
MACS_peak_9974	chr1:66258440-66258918	132.06	PDE4B	+	Promoter
MACS_peak_10362	chr1:77333111-77334534	139.74	ST6GALNAC5	+	Promoter
MACS_peak_10433	chr1:78956624-78957516	87.61	PTGFR	+	Promoter
MACS_peak_10450	chr1:79472281-79472537	90.59	ELTD1	-	Promoter
MACS_peak_11066	chr1:92945907-92952609	35.65	GFI1	-	Promoter
MACS_peak_11396	chr1:99469932-99470968	87.61	LOC100129620	+	Promoter
MACS_peak_11396	chr1:99469932-99470968	87.61	LPPR5	-	Promoter
MACS_peak_11397	chr1:99469932-99470968	68.01	LOC100129620	+	Promoter
MACS_peak_11397	chr1:99469932-99470968	68.01	LPPR5	-	Promoter
MACS_peak_11450	chr1:101004471-101005885	62.11	GPR88	+	Promoter
MACS_peak_11797	chr1:110008962-110010124	50.05	SYPL2	+	Promoter
MACS_peak_11950	chr1:111505881-111507007	35.89	LRIF1	-	Promoter
MACS_peak_12185	chr1:114695136-114696672	65.05	SYT6	-	Promoter
MACS_peak_12236	chr1:115631850-115632584	45.85	TSPAN2	-	Promoter
MACS_peak_13701	chr1:156863415-156863711	62.27	PEAR1	+	Promoter
MACS_peak_14621	chr1:169396621-169396869	210.13	C1orf114	-	Promoter
MACS_peak_14742	chr1:171810467-171811325	42.05	DNM3	+	Promoter
MACS_peak_14816	chr1:173638662-173639045	116.12	ANKRD45	-	Promoter
MACS_peak_15059	chr1:177133392-177133846	155.89	ASTN1	-	Promoter
MACS_peak_15060	chr1:177140120-177140323	113.38	FAM5B	+	Promoter
MACS_peak_15699	chr1:184355415-184356811	30.87	C1orf21	+	Promoter
MACS_peak_16212	chr1:197880016-197881637	332.89	LHX9	+	Promoter
MACS_peak_16952	chr1:204120398-204121109	53.41	ETNK2	-	Promoter
MACS_peak_17199	chr1:205537751-205538443	34.68	MFSD4	+	Promoter
MACS_peak_17577	chr1:209848443-209849428	34.25	G0S2	+	Promoter
MACS_peak_18015	chr1:214724104-214725056	56.86	PTPN14	-	Promoter
MACS_peak_19290	chr1:228194096-228196512	43.66	WNT3A	+	Promoter
MACS_peak_19423	chr1:228645196-228646434	30.15	HIST3H2A	-	Promoter
MACS_peak_19423	chr1:228645196-228646434	30.15	HIST3H2BB	+	Promoter
MACS_peak_20577	chr1:235811841-235814066	36.35	GNG4	-	Promoter
MACS_peak_21372	chr1:242686916-242687476	119.12	PLD5	-	Promoter
MACS_peak_24585	chr10:11059442-11060524	38.61	CELF2	+	Promoter
MACS_peak_25935	chr10:18429125-18430234	196.78	CACNB2	+	Promoter
MACS_peak_26064	chr10:20104451-20106105	46.07	PLXDC2	+	Promoter
MACS_peak_26361	chr10:23982382-23982589	89.91	KIAA1217	+	Promoter
MACS_peak_26714	chr10:28030182-28035211	254.27	MKX	-	Promoter
MACS_peak_27946	chr10:43571939-43573434	40.35	RET	+	Promoter
MACS_peak_28566	chr10:50821487-50821688	44.73	CHAT	+	Promoter
MACS_peak_29180	chr10:64574660-64578778	84.37	EGR2	-	Promoter
MACS_peak_29593	chr10:71331449-71331691	195.15	NEUROG3	-	Promoter
MACS_peak_29742	chr10:72200065-72201368	189.21	NODAL	-	Promoter
MACS_peak_31407	chr10:88730554-88731632	53.07	AGAP11	+	Promoter
MACS_peak_31408	chr10:88730554-88731632	34.87	AGAP11	+	Promoter
MACS_peak_32091	chr10:98945062-98946239	113.03	SLIT1	-	Promoter
MACS_peak_32509	chr10:102503913-102506146	46.26	PAX2	+	Promoter
MACS_peak_32579	chr10:102891010-102891794	89.82	TLX1	+	Promoter
MACS_peak_32579	chr10:102891010-102891794	89.82	TLX1NB	-	Promoter
MACS_peak_35027	chr10:124220338-124222240	52.53	HTRA1	+	Promoter
MACS_peak_35129	chr10:124894075-124897366	88.83	HMX3	+	Promoter
MACS_peak_35134	chr10:124907283-124911035	509.4	HMX2	+	Promoter
MACS_peak_35331	chr10:125851151-125853233	101.21	CHST15	-	Promoter
MACS_peak_37268	chr10:133109193-133111052	178.65	TCERG1L	-	Promoter
MACS_peak_37555	chr10:133998912-134001500	71.12	DPYSL4	+	Promoter
MACS_peak_37961	chr10:135043221-135044560	81.2	UTF1	+	Promoter
MACS_peak_38859	chr11:2290104-2292932	51.09	ASCL2	-	Promoter
MACS_peak_39464	chr11:6676496-6677096	40.69	DCHS1	-	Promoter
MACS_peak_39470	chr11:6947520-6948212	57.98	ZNF215	+	Promoter
MACS_peak_39484	chr11:7272757-7274235	33.73	SYT9	+	Promoter
MACS_peak_39980	chr11:12029737-12030841	40.18	DKK3	-	Promoter
MACS_peak_40139	chr11:13984066-13986349	83.29	SPON1	+	Promoter
MACS_peak_40360	chr11:17497463-17498626	60.98	ABCC8	-	Promoter
MACS_peak_40505	chr11:18812572-18814079	66.65	PTPN5	-	Promoter
MACS_peak_40506	chr11:18812572-18814079	38.5	PTPN5	-	Promoter
MACS_peak_40643	chr11:20618197-20619920	33.18	SLC6A5	+	Promoter
MACS_peak_40702	chr11:22688285-22688617	30.75	GAS2	+	Promoter
MACS_peak_40745	chr11:24518224-24518738	30.47	LUZP2	+	Promoter
MACS_peak_40853	chr11:27742059-27742273	67.7	BDNF	-	Promoter
MACS_peak_40854	chr11:27743472-27744564	232.26	BDNF	-	Promoter
MACS_peak_40914	chr11:30038522-30038823	37.43	KCNA4	-	Promoter
MACS_peak_42255	chr11:48001604-48003170	34.28	PTPRJ	+	Promoter
MACS_peak_42382	chr11:56947946-56948184	64.4	LRRC55	+	Promoter
MACS_peak_42770	chr11:61061751-61063063	32.04	VWCE	-	Promoter
MACS_peak_42911	chr11:61594996-61596710	30.05	FADS2	+	Promoter
MACS_peak_43722	chr11:65547499-65549261	37.35	AP5B1	-	Promoter
MACS_peak_44099	chr11:67250344-67250864	48.56	AIP	+	Promoter
MACS_peak_44729	chr11:69588826-69590546	105.17	FGF4	-	Promoter
MACS_peak_46960	chr11:100999946-101000437	45.53	PGR	-	Promoter
MACS_peak_46960	chr11:100999946-101000437	45.53	LOC101054525	+	Promoter
MACS_peak_47128	chr11:105481126-105481422	191.58	GRIA4	+	Promoter
MACS_peak_49539	chr11:126870226-126870552	68.46	KIRREL3	-	Promoter
MACS_peak_49676	chr11:128562671-128565011	65.97	FLI1	+	Promoter
MACS_peak_49677	chr11:128562671-128565011	40.76	FLI1	+	Promoter
MACS_peak_49677	chr11:128562671-128565011	40.76	FLI1-AS1	-	Promoter
MACS_peak_50518	chr11:133938850-133939681	132.34	JAM3	+	Promoter
MACS_peak_50572	chr11:134145559-134147180	78.77	GLB1L3	+	Promoter
MACS_peak_50617	chr11:134281380-134282919	31.37	B3GAT1	-	Promoter
MACS_peak_51660	chr12:3599966-3603008	50.12	PRMT8	+	Promoter
MACS_peak_51810	chr12:4378366-4382222	37.56	CCND2	+	Promoter
MACS_peak_51811	chr12:4383193-4384405	41.67	CCND2	+	Promoter
MACS_peak_51973	chr12:5539895-5540703	75.36	NTF3	+	Promoter
MACS_peak_51974	chr12:5541210-5542973	63.9	NTF3	+	Promoter
MACS_peak_51975	chr12:5541210-5542973	142.47	NTF3	+	Promoter
MACS_peak_52994	chr12:14134626-14135242	37.43	GRIN2B	-	Promoter
MACS_peak_53272	chr12:19592183-19593685	39.27	AEBP2	+	Promoter
MACS_peak_53328	chr12:20521616-20523122	53.49	PDE3A	+	Promoter
MACS_peak_53567	chr12:25101607-25102073	76.36	BCAT1	-	Promoter
MACS_peak_53869	chr12:29935995-29937433	53.58	TMTC1	-	Promoter
MACS_peak_54377	chr12:41582155-41582975	123.92	PDZRN4	+	Promoter
MACS_peak_54567	chr12:45444202-45445386	30.31	DBX2	-	Promoter
MACS_peak_55589	chr12:54346777-54347101	45.69	HOXC12	+	Promoter
MACS_peak_55596	chr12:54366815-54369103	62.28	HOXC11	+	Promoter
MACS_peak_55605	chr12:54393374-54394648	35.25	HOXC9	+	Promoter
MACS_peak_55610	chr12:54408426-54408713	170.84	HOXC6	+	Promoter
MACS_peak_55610	chr12:54408426-54408713	170.84	HOXC5	+	Promoter
MACS_peak_55610	chr12:54408426-54408713	170.84	HOXC4	+	Promoter
MACS_peak_55871	chr12:56881401-56882702	52.67	GLS2	-	Promoter
MACS_peak_56047	chr12:58025661-58027056	91.13	B4GALNT1	-	Promoter
MACS_peak_56468	chr12:66582695-66583345	38.27	IRAK3	+	Promoter
MACS_peak_56879	chr12:75602991-75603344	150.73	KCNC2	-	Promoter
MACS_peak_57116	chr12:81471569-81472119	206.91	ACSS3	+	Promoter
MACS_peak_58009	chr12:99288222-99289374	147.22	ANKS1B	-	Promoter
MACS_peak_58200	chr12:103351579-103352695	86.18	ASCL1	+	Promoter
MACS_peak_58224	chr12:103889148-103889843	32.83	C12orf42	-	Promoter
MACS_peak_58287	chr12:104609397-104610172	45.21	TXNRD1	+	Promoter
MACS_peak_58631	chr12:108168986-108169570	161.89	ASCL4	+	Promoter
MACS_peak_59198	chr12:111471061-111471578	51.65	CUX2	+	Promoter
MACS_peak_59199	chr12:111471960-111473546	48.08	CUX2	+	Promoter
MACS_peak_60356	chr12:119772353-119772594	34.51	CCDC60	+	Promoter
MACS_peak_62374	chr12:129337870-129338653	107.72	GLT1D1	+	Promoter
MACS_peak_63969	chr13:21347443-21348257	45.03	N6AMT2	-	Promoter
MACS_peak_65001	chr13:28365545-28365785	212.88	GSX1	+	Promoter
MACS_peak_65090	chr13:29067788-29069977	226.59	FLT1	-	Promoter
MACS_peak_65091	chr13:29067788-29069977	90.44	FLT1	-	Promoter
MACS_peak_65884	chr13:36871667-36872059	31.36	CCDC169	-	Promoter
MACS_peak_65884	chr13:36871667-36872059	31.36	CCDC169-SOHLH2	-	Promoter
MACS_peak_66642	chr13:46960684-46961670	52.65	KIAA0226L	-	Promoter
MACS_peak_68715	chr13:93879245-93880877	152.47	GPC6	+	Promoter
MACS_peak_68802	chr13:95253814-95254569	54.4	GPR180	+	Promoter
MACS_peak_68814	chr13:95363152-95366051	60.1	SOX21	-	Promoter
MACS_peak_68986	chr13:96742138-96744162	85.74	HS6ST3	+	Promoter
MACS_peak_69808	chr13:102068116-102069258	37.62	NALCN	-	Promoter
MACS_peak_73341	chr14:36002598-36005013	31	INSM2	+	Promoter
MACS_peak_73394	chr14:36983440-36983738	217.13	SFTA3	-	Promoter
MACS_peak_73397	chr14:36986362-36990576	102.46	NKX2-1	-	Promoter
MACS_peak_73398	chr14:36986362-36990576	43.66	NKX2-1	-	Promoter
MACS_peak_73399	chr14:36986362-36990576	93.82	NKX2-1	-	Promoter
MACS_peak_73572	chr14:42075858-42076329	32.9	LRFN5	+	Promoter
MACS_peak_73982	chr14:52534581-52536722	45.07	NID2	-	Promoter
MACS_peak_74310	chr14:57278709-57279116	124.29	OTX2	-	Promoter
MACS_peak_74310	chr14:57278709-57279116	124.29	OTX2-AS1	+	Promoter
MACS_peak_74494	chr14:60951976-60952946	185.84	C14orf39	-	Promoter
MACS_peak_74495	chr14:60973772-60974123	190.16	SIX6	+	Promoter
MACS_peak_74496	chr14:60975732-60978180	606.81	SIX6	+	Promoter
MACS_peak_74631	chr14:63512022-63512996	52.05	KCNH5	-	Promoter
MACS_peak_77084	chr14:92789494-92790712	72.72	SLC24A4	+	Promoter
MACS_peak_77195	chr14:93389245-93389899	42.52	CHGA	+	Promoter
MACS_peak_77723	chr14:96342209-96343570	56.62	LINC00617	+	Promoter
MACS_peak_78328	chr14:100259160-100259542	140.82	EML1	+	Promoter
MACS_peak_78978	chr14:102430636-102431898	45.07	DYNC1H1	+	Promoter
MACS_peak_79216	chr14:103389016-103390248	44.89	AMN	+	Promoter
MACS_peak_80644	chr15:27016892-27018943	52.91	GABRB3	-	Promoter
MACS_peak_80655	chr15:27112030-27113479	133.8	GABRA5	+	Promoter
MACS_peak_80852	chr15:28344188-28344489	50.05	OCA2	-	Promoter
MACS_peak_82213	chr15:41803443-41805531	42.02	LTK	-	Promoter
MACS_peak_82653	chr15:45403248-45404218	56.61	DUOXA2	+	Promoter
MACS_peak_82656	chr15:45421236-45422394	32.32	DUOX1	+	Promoter
MACS_peak_82656	chr15:45421236-45422394	32.32	DUOXA1	-	Promoter
MACS_peak_82688	chr15:45669970-45671029	47.96	GATM	-	Promoter
MACS_peak_82688	chr15:45669970-45671029	47.96	LOC145663	+	Promoter
MACS_peak_82783	chr15:48009418-48011044	174.48	SEMA6D	+	Promoter
MACS_peak_83165	chr15:53079220-53079579	301.04	ONECUT1	-	Promoter
MACS_peak_85479	chr15:74419870-74423044	43.39	ISLR2	+	Promoter
MACS_peak_85479	chr15:74419870-74423044	43.39	LOC283731	-	Promoter
MACS_peak_85480	chr15:74419870-74423044	36.64	ISLR2	+	Promoter
MACS_peak_85480	chr15:74419870-74423044	36.64	LOC283731	-	Promoter
MACS_peak_85481	chr15:74419870-74423044	41.17	ISLR2	+	Promoter
MACS_peak_85481	chr15:74419870-74423044	41.17	LOC283731	-	Promoter
MACS_peak_86056	chr15:78933187-78933821	45.71	CHRNB4	-	Promoter
MACS_peak_86125	chr15:79381804-79384209	47.86	RASGRF1	-	Promoter
MACS_peak_86146	chr15:79576059-79576270	59.08	ANKRD34C	+	Promoter
MACS_peak_86146	chr15:79576059-79576270	59.08	LOC729911	-	Promoter
MACS_peak_86493	chr15:83378007-83379068	36.49	AP3B2	-	Promoter
MACS_peak_86613	chr15:84748593-84749285	55.91	LOC648809	+	Promoter
MACS_peak_86892	chr15:88799522-88801017	99.24	NTRK3	-	Promoter
MACS_peak_86926	chr15:89147660-89149198	49.6	MIR1179	+	Promoter
MACS_peak_86958	chr15:89346043-89347203	132.34	ACAN	+	Promoter
MACS_peak_89906	chr16:2563430-2564903	100.13	ATP6V0C	+	Promoter
MACS_peak_90093	chr16:3355020-3356012	34.66	TIGD7	-	Promoter
MACS_peak_90093	chr16:3355020-3356012	34.66	ZNF75A	+	Promoter
MACS_peak_93803	chr16:31225956-31228264	39.26	PYDC1	-	Promoter
MACS_peak_93891	chr16:32264531-32265444	34.01	LOC729264	+	Promoter
MACS_peak_95037	chr16:55513220-55513526	60.33	MMP2	+	Promoter
MACS_peak_95780	chr16:65154656-65157664	50.05	CDH11	-	Promoter
MACS_peak_95940	chr16:66958733-66959655	31.6	RRAD	-	Promoter
MACS_peak_96328	chr16:69139628-69141900	40.55	HAS3	+	Promoter
MACS_peak_97510	chr16:77468309-77469074	74.78	ADAMTS18	-	Promoter
MACS_peak_97539	chr16:77822375-77823134	32.03	VAT1L	+	Promoter
MACS_peak_98352	chr16:82044886-82045306	63.58	SDR42E1	-	Promoter
MACS_peak_98402	chr16:82660651-82661813	75.48	CDH13	+	Promoter
MACS_peak_99416	chr16:85932121-85932942	53.99	IRF8	+	Promoter
MACS_peak_99543	chr16:86320175-86321055	51.74	LOC146513	+	Promoter
MACS_peak_99620	chr16:86541430-86545228	107.05	FOXF1	+	Promoter
MACS_peak_100035	chr16:87636506-87637284	181.05	JPH3	+	Promoter
MACS_peak_103561	chr17:10101034-10102440	41.67	GAS7	-	Promoter
MACS_peak_104004	chr17:14202632-14203258	43.66	HS3ST3B1	+	Promoter
MACS_peak_104273	chr17:16472074-16472800	43.03	ZNF287	-	Promoter
MACS_peak_105012	chr17:21279506-21281574	35.7	KCNJ12	+	Promoter
MACS_peak_105249	chr17:26698359-26699557	33.64	VTN	-	Promoter
MACS_peak_105249	chr17:26698359-26699557	33.64	SARM1	+	Promoter
MACS_peak_105577	chr17:29248847-29249926	96.32	ADAP2	+	Promoter
MACS_peak_105935	chr17:32905965-32908951	47.12	TMEM132E	+	Promoter
MACS_peak_105935	chr17:32905965-32908951	47.12	C17orf102	-	Promoter
MACS_peak_105936	chr17:32905965-32908951	174.35	TMEM132E	+	Promoter
MACS_peak_105936	chr17:32905965-32908951	174.35	C17orf102	-	Promoter
MACS_peak_105937	chr17:32905965-32908951	39.72	TMEM132E	+	Promoter
MACS_peak_107456	chr17:42906810-42908061	63.1	GJC1	-	Promoter
MACS_peak_107484	chr17:43044369-43046424	69.44	C1QL1	-	Promoter
MACS_peak_107637	chr17:43971410-43975040	41.74	MAPT	+	Promoter
MACS_peak_107637	chr17:43971410-43975040	41.74	MAPT-IT1	+	Promoter
MACS_peak_107958	chr17:46670522-46671458	99.63	HOXB-AS3	+	Promoter
MACS_peak_107958	chr17:46670522-46671458	99.63	HOXB5	-	Promoter
MACS_peak_107981	chr17:46800533-46800746	193.9	MIR3185	-	Promoter
MACS_peak_107981	chr17:46800533-46800746	193.9	HOXB-AS5	+	Promoter
MACS_peak_107981	chr17:46800533-46800746	193.9	PRAC	-	Promoter
MACS_peak_107982	chr17:46802790-46803076	211.7	MIR3185	-	Promoter
MACS_peak_108909	chr17:56234321-56234827	98.87	MSX2P1	+	Promoter
MACS_peak_109302	chr17:59473060-59483266	427.09	TBX2	+	Promoter
MACS_peak_111194	chr17:72208474-72208902	31.32	TTYH2	+	Promoter
MACS_peak_111194	chr17:72208474-72208902	31.32	MGC16275	-	Promoter
MACS_peak_111195	chr17:72209669-72210290	40.09	TTYH2	+	Promoter
MACS_peak_111195	chr17:72209669-72210290	40.09	MGC16275	-	Promoter
MACS_peak_112180	chr17:75368688-75370506	36.53	2014-09-09	+	Promoter
MACS_peak_112763	chr17:76920684-76921961	34.29	TIMP2	-	Promoter
MACS_peak_113836	chr17:79761267-79762807	40.32	GCGR	+	Promoter
MACS_peak_114232	chr17:80709052-80710843	69.45	TBCD	+	Promoter
MACS_peak_114609	chr18:2846565-2848175	33.75	EMILIN2	+	Promoter
MACS_peak_114869	chr18:5543437-5544241	32.6	EPB41L3	-	Promoter
MACS_peak_115046	chr18:7116852-7118241	148.67	LAMA1	-	Promoter
MACS_peak_116415	chr18:20714968-20717071	33	CABLES1	+	Promoter
MACS_peak_117144	chr18:31802358-31803792	161.13	NOL4	-	Promoter
MACS_peak_117151	chr18:32073444-32074292	38.52	DTNA	+	Promoter
MACS_peak_117380	chr18:35144907-35147628	111.24	CELF4	-	Promoter
MACS_peak_118665	chr18:56887091-56887665	83.63	GRP	+	Promoter
MACS_peak_118673	chr18:56939624-56941540	118.64	RAX	-	Promoter
MACS_peak_119050	chr18:63417775-63418640	48.38	CDH7	+	Promoter
MACS_peak_119189	chr18:67067509-67069168	83.92	DOK6	+	Promoter
MACS_peak_119348	chr18:70208974-70211790	107.27	CBLN2	-	Promoter
MACS_peak_119378	chr18:70533965-70536871	37.37	NETO1	-	Promoter
MACS_peak_119379	chr18:70533965-70536871	64.82	NETO1	-	Promoter
MACS_peak_120754	chr18:76737005-76741244	39.87	SALL3	+	Promoter
MACS_peak_121329	chr19:708530-708742	37.9	PALM	+	Promoter
MACS_peak_121608	chr19:1450056-1450387	65.01	APC2	+	Promoter
MACS_peak_122410	chr19:3785511-3786653	85.17	MATK	-	Promoter
MACS_peak_122574	chr19:4279042-4279809	67.58	SHD	+	Promoter
MACS_peak_123293	chr19:6590340-6591072	60.98	CD70	-	Promoter
MACS_peak_123663	chr19:8273530-8273920	34.3	CERS4	+	Promoter
MACS_peak_123664	chr19:8274241-8275045	53.8	CERS4	+	Promoter
MACS_peak_123834	chr19:9473589-9474001	155.19	ZNF177	+	Promoter
MACS_peak_124684	chr19:13616752-13617267	47.73	CACNA1A	-	Promoter
MACS_peak_124754	chr19:14016665-14017435	75.66	CC2D1A	+	Promoter
MACS_peak_124754	chr19:14016665-14017435	75.66	C19orf57	-	Promoter
MACS_peak_124888	chr19:14606709-14607385	46.67	GIPC1	-	Promoter
MACS_peak_125473	chr19:17392383-17393775	33.35	ANKLE1	+	Promoter
MACS_peak_125581	chr19:17798679-17799329	44.01	UNC13A	-	Promoter
MACS_peak_125624	chr19:17982670-17983821	57.3	SLC5A5	+	Promoter
MACS_peak_125727	chr19:18335072-18337375	103.32	PDE4C	-	Promoter
MACS_peak_126323	chr19:22034394-22034943	72.08	ZNF43	-	Promoter
MACS_peak_126336	chr19:22469367-22469687	115.27	ZNF729	+	Promoter
MACS_peak_127048	chr19:31839635-31843049	65.21	TSHZ3	-	Promoter
MACS_peak_127049	chr19:31839635-31843049	70.42	TSHZ3	-	Promoter
MACS_peak_128127	chr19:36909281-36909854	122.73	ZFP82	-	Promoter
MACS_peak_128145	chr19:37095680-37096589	447.44	ZNF529	-	Promoter
MACS_peak_128145	chr19:37095680-37096589	447.44	ZNF382	+	Promoter
MACS_peak_128172	chr19:37288342-37288723	33.91	ZNF790-AS1	+	Promoter
MACS_peak_128272	chr19:37997790-37998125	267.26	ZNF793	+	Promoter
MACS_peak_128736	chr19:39687597-39687964	33.24	NCCRP1	+	Promoter
MACS_peak_129739	chr19:46001830-46002686	58.37	PPM1N	+	Promoter
MACS_peak_129739	chr19:46001830-46002686	58.37	RTN2	-	Promoter
MACS_peak_130480	chr19:49242018-49242962	36.34	RASIP1	-	Promoter
MACS_peak_130647	chr19:49925626-49926012	57.91	PTH2	-	Promoter
MACS_peak_130862	chr19:50554012-50554492	176.44	FLJ26850	+	Promoter
MACS_peak_130930	chr19:50833813-50834128	60.19	KCNC3	-	Promoter
MACS_peak_131066	chr19:51321267-51321781	57.02	MGC45922	+	Promoter
MACS_peak_131420	chr19:53635625-53636230	201.47	ZNF415	-	Promoter
MACS_peak_131483	chr19:54023868-54024560	168.68	ZNF331	+	Promoter
MACS_peak_131894	chr19:55791274-55791818	49.92	HSPBP1	-	Promoter
MACS_peak_131930	chr19:55895262-55898164	52.91	TMEM238	-	Promoter
MACS_peak_131930	chr19:55895262-55898164	52.91	RPL28	+	Promoter
MACS_peak_131945	chr19:55953371-55954641	35.5	SHISA7	-	Promoter
MACS_peak_132188	chr19:56915356-56915856	63.9	ZNF583	+	Promoter
MACS_peak_132200	chr19:57049675-57050646	76.87	ZFP28	+	Promoter
MACS_peak_132201	chr19:57049675-57050646	51.11	ZFP28	+	Promoter
MACS_peak_132204	chr19:57078365-57079301	73.1	ZNF470	+	Promoter
MACS_peak_132328	chr19:57702696-57703425	59.81	ZNF264	+	Promoter
MACS_peak_132367	chr19:58038572-58039208	32.26	ZNF549	+	Promoter
MACS_peak_132380	chr19:58144339-58144999	50.94	ZNF211	+	Promoter
MACS_peak_132413	chr19:58399945-58400276	31.59	ZNF814	-	Promoter
MACS_peak_132542	chr19:58951214-58952250	30.17	ZNF132	-	Promoter
MACS_peak_132848	chr2:946881-947286	31.17	SNTG2	+	Promoter
MACS_peak_135819	chr2:17720155-17720417	145.16	VSNL1	+	Promoter
MACS_peak_135843	chr2:18059038-18059245	88.28	KCNS3	+	Promoter
MACS_peak_136930	chr2:27070302-27072922	54.24	DPYSL5	+	Promoter
MACS_peak_137106	chr2:27886259-27887410	41.48	SUPT7L	-	Promoter
MACS_peak_137583	chr2:31456740-31457653	35.53	EHD3	+	Promoter
MACS_peak_140497	chr2:69664291-69664816	61.18	NFU1	-	Promoter
MACS_peak_140654	chr2:70994447-70995385	62.65	ADD2	-	Promoter
MACS_peak_141081	chr2:74667593-74669403	31.48	RTKN	-	Promoter
MACS_peak_141095	chr2:74740455-74743795	36.14	TLX2	+	Promoter
MACS_peak_141121	chr2:74881359-74882019	34.13	SEMA4F	+	Promoter
MACS_peak_141186	chr2:75426592-75428030	47.38	TACR1	-	Promoter
MACS_peak_141836	chr2:87015974-87018182	37.62	CD8A	-	Promoter
MACS_peak_141894	chr2:88751335-88752865	109.44	FOXI3	-	Promoter
MACS_peak_141895	chr2:88751335-88752865	207.73	FOXI3	-	Promoter
MACS_peak_142417	chr2:98962873-98964187	31.66	CNGA3	+	Promoter
MACS_peak_142418	chr2:98962873-98964187	123.45	CNGA3	+	Promoter
MACS_peak_142793	chr2:101434979-101437453	66.02	NPAS2	+	Promoter
MACS_peak_143277	chr2:105468851-105473488	57.83	POU3F3	+	Promoter
MACS_peak_143277	chr2:105468851-105473488	57.83	LOC100506421	-	Promoter
MACS_peak_143515	chr2:107082328-107084936	60.98	RGPD3	-	Promoter
MACS_peak_143590	chr2:108443279-108446501	41.56	RGPD4	+	Promoter
MACS_peak_143590	chr2:108443279-108446501	41.56	LOC729121	-	Promoter
MACS_peak_144449	chr2:119914126-119916663	43.39	C1QL2	-	Promoter
MACS_peak_146666	chr2:145273456-145275378	35.15	ZEB2-AS1	+	Promoter
MACS_peak_146825	chr2:149632682-149633882	116.92	KIF5C	+	Promoter
MACS_peak_147091	chr2:154334449-154335458	47.13	RPRM	-	Promoter
MACS_peak_147133	chr2:155554005-155556069	133.03	KCNJ3	+	Promoter
MACS_peak_147495	chr2:162273294-162273725	164.62	TBR1	+	Promoter
MACS_peak_148008	chr2:171672310-171675447	33.01	GAD1	+	Promoter
MACS_peak_148117	chr2:172947843-172948200	132.81	DLX1	+	Promoter
MACS_peak_148118	chr2:172949242-172950126	88.61	DLX1	+	Promoter
MACS_peak_148124	chr2:172964762-172967857	125.1	DLX2	-	Promoter
MACS_peak_148330	chr2:175190866-175192123	46.95	LOC285084	+	Promoter
MACS_peak_148498	chr2:176993479-176995557	63.11	HOXD8	+	Promoter
MACS_peak_148516	chr2:177052957-177054350	55.73	HOXD1	+	Promoter
MACS_peak_148516	chr2:177052957-177054350	55.73	HOXD-AS1	-	Promoter
MACS_peak_148544	chr2:177502240-177502910	41.18	LOC375295	-	Promoter
MACS_peak_148866	chr2:183731819-183732093	37.07	FRZB	-	Promoter
MACS_peak_150224	chr2:207139336-207140031	62.27	ZDBF2	+	Promoter
MACS_peak_150225	chr2:207139336-207140031	33.97	ZDBF2	+	Promoter
MACS_peak_150387	chr2:208988834-208989269	45.08	CRYGD	-	Promoter
MACS_peak_151109	chr2:219824151-219825864	32.09	CDK5R2	+	Promoter
MACS_peak_151125	chr2:219922154-219923130	45.63	MIR3131	-	Promoter
MACS_peak_151170	chr2:220173021-220173271	136.18	PTPRN	-	Promoter
MACS_peak_151187	chr2:220299483-220300243	56.89	SPEG	+	Promoter
MACS_peak_151444	chr2:223161531-223161919	231.81	CCDC140	+	Promoter
MACS_peak_151447	chr2:223167205-223167560	340.7	PAX3	-	Promoter
MACS_peak_151956	chr2:230578062-230579981	30.47	DNER	-	Promoter
MACS_peak_153582	chr2:238395061-238396241	41.64	MLPH	+	Promoter
MACS_peak_155224	chr20:590222-591222	57.36	TCF15	-	Promoter
MACS_peak_155285	chr20:982652-983252	30.73	RSPO4	-	Promoter
MACS_peak_155295	chr20:1165365-1166332	34.21	TMEM74B	-	Promoter
MACS_peak_155643	chr20:3662310-3663187	67.85	ADAM33	-	Promoter
MACS_peak_156129	chr20:9495253-9495597	81.17	LAMP5	+	Promoter
MACS_peak_156161	chr20:10198135-10198984	56.54	SNAP25	+	Promoter
MACS_peak_156332	chr20:13200670-13202616	138.72	ISM1	+	Promoter
MACS_peak_156623	chr20:17206528-17206952	154.87	PCSK2	+	Promoter
MACS_peak_157347	chr20:23028403-23032218	65.72	THBD	-	Promoter
MACS_peak_157506	chr20:24449844-24452037	96.46	SYNDIG1	+	Promoter
MACS_peak_157943	chr20:30639908-30640786	41.29	HCK	+	Promoter
MACS_peak_159012	chr20:36888891-36889442	35.56	KIAA1755	-	Promoter
MACS_peak_159073	chr20:37352130-37357372	112.44	SLC32A1	+	Promoter
MACS_peak_159088	chr20:37434206-37435592	67.57	PPP1R16B	+	Promoter
MACS_peak_159282	chr20:39994545-39995810	36.76	EMILIN3	-	Promoter
MACS_peak_159424	chr20:41817475-41819212	52.18	PTPRT	-	Promoter
MACS_peak_159521	chr20:42543097-42545137	111.9	TOX2	+	Promoter
MACS_peak_162075	chr20:57089460-57090237	265.89	APCDD1L-AS1	+	Promoter
MACS_peak_162075	chr20:57089460-57090237	265.89	APCDD1L	-	Promoter
MACS_peak_162400	chr20:58179808-58180787	30.69	PHACTR3	+	Promoter
MACS_peak_162712	chr20:59826977-59828978	49.17	CDH4	+	Promoter
MACS_peak_163592	chr20:61884644-61886387	96.42	FLJ16779	+	Promoter
MACS_peak_163592	chr20:61884644-61886387	96.42	NKAIN4	-	Promoter
MACS_peak_165584	chr21:35747326-35748122	32.87	FAM165B	+	Promoter
MACS_peak_165600	chr21:35831697-35832365	43.45	KCNE1	-	Promoter
MACS_peak_166745	chr21:42798146-42798884	50.26	MX1	+	Promoter
MACS_peak_167154	chr21:43917046-43917268	38.8	RSPH1	-	Promoter
MACS_peak_168611	chr22:17081936-17082595	45.21	TPTEP1	+	Promoter
MACS_peak_169041	chr22:19136293-19138512	114.95	GSC2	-	Promoter
MACS_peak_169193	chr22:19742901-19744729	32.41	TBX1	+	Promoter
MACS_peak_169434	chr22:20790638-20792665	68.25	SCARF2	-	Promoter
MACS_peak_171424	chr22:33453892-33454505	53.89	SYN3	-	Promoter
MACS_peak_172630	chr22:39548613-39549666	52.11	CBX7	-	Promoter
MACS_peak_173443	chr22:43116151-43117121	62.61	A4GALT	-	Promoter
MACS_peak_175357	chr22:48884884-48887043	34.24	FAM19A5	+	Promoter
MACS_peak_175358	chr22:48884884-48887043	38.56	FAM19A5	+	Promoter
MACS_peak_175359	chr22:48884884-48887043	37.43	FAM19A5	+	Promoter
MACS_peak_176229	chr22:51111935-51113742	37.54	SHANK3	+	Promoter
MACS_peak_176356	chr3:2140029-2141784	65.37	CNTN4	+	Promoter
MACS_peak_178588	chr3:23244050-23245071	76.49	UBE2E2	+	Promoter
MACS_peak_178783	chr3:26664104-26664796	55.55	LRRC3B	+	Promoter
MACS_peak_179209	chr3:35680509-35681628	30.75	ARPP21	+	Promoter
MACS_peak_179926	chr3:45837480-45838256	88.58	SLC6A20	-	Promoter
MACS_peak_180558	chr3:50374264-50375629	35.37	RASSF1	-	Promoter
MACS_peak_181060	chr3:53879638-53880831	41.67	CHDH	-	Promoter
MACS_peak_181060	chr3:53879638-53880831	41.67	IL17RB	+	Promoter
MACS_peak_181155	chr3:55515152-55515613	33.75	WNT5A	-	Promoter
MACS_peak_181156	chr3:55516110-55516430	138.22	WNT5A	-	Promoter
MACS_peak_181660	chr3:62357639-62359774	113.6	FEZF2	-	Promoter
MACS_peak_182567	chr3:73673230-73674375	95.5	PDZRN3	-	Promoter
MACS_peak_182805	chr3:79067882-79068566	33.48	ROBO1	-	Promoter
MACS_peak_183006	chr3:85008284-85008837	64.35	CADM2	+	Promoter
MACS_peak_184258	chr3:119298284-119298983	45.21	ADPRH	+	Promoter
MACS_peak_184428	chr3:122296612-122296828	56.81	PARP15	+	Promoter
MACS_peak_185357	chr3:128205495-128212274	30.94	GATA2	-	Promoter
MACS_peak_185645	chr3:130064574-130064840	72.39	COL6A5	+	Promoter
MACS_peak_186267	chr3:140769886-140771080	45.15	SPSB4	+	Promoter
MACS_peak_186464	chr3:142681137-142683268	49.35	PAQR9	-	Promoter
MACS_peak_187630	chr3:169529875-169530435	77.87	LRRC34	-	Promoter
MACS_peak_187768	chr3:170746072-170746292	31.73	SLC2A2	-	Promoter
MACS_peak_188374	chr3:179168735-179169593	39.08	GNB4	-	Promoter
MACS_peak_189981	chr3:192125821-192127994	40.24	FGF12	-	Promoter
MACS_peak_191319	chr3:197807029-197808734	58.84	ANKRD18DP	-	Promoter
MACS_peak_191354	chr4:330162-332068	41.38	ZNF141	+	Promoter
MACS_peak_191492	chr4:818646-820970	33.95	CPLX1	-	Promoter
MACS_peak_192460	chr4:4228099-4229839	35.91	OTOP1	-	Promoter
MACS_peak_192737	chr4:5891981-5892365	203.49	CRMP1	-	Promoter
MACS_peak_193809	chr4:8873235-8876433	265.24	HMX1	-	Promoter
MACS_peak_194071	chr4:13548570-13549956	162.66	NKX3-2	-	Promoter
MACS_peak_194071	chr4:13548570-13549956	162.66	LOC285548	-	Promoter
MACS_peak_194161	chr4:15779998-15780729	35.7	CD38	+	Promoter
MACS_peak_195556	chr4:40752691-40752896	45.21	NSUN7	+	Promoter
MACS_peak_195631	chr4:41258759-41259867	68.25	UCHL1	+	Promoter
MACS_peak_195748	chr4:42399152-42400802	155.5	SHISA3	+	Promoter
MACS_peak_195819	chr4:44449386-44451133	152.99	KCTD8	-	Promoter
MACS_peak_196048	chr4:52904454-52904912	123.9	SGCB	-	Promoter
MACS_peak_196155	chr4:55092961-55093242	81.41	PDGFRA	+	Promoter
MACS_peak_196211	chr4:55991402-55992171	53.82	KDR	-	Promoter
MACS_peak_196292	chr4:57371582-57372022	34.82	ARL9	+	Promoter
MACS_peak_196306	chr4:57521621-57522703	51.59	HOPX	-	Promoter
MACS_peak_196762	chr4:72897564-72897964	146.17	NPFFR2	+	Promoter
MACS_peak_196777	chr4:73434855-73435321	35.99	ADAMTS3	-	Promoter
MACS_peak_196818	chr4:74702420-74702627	60.93	CXCL6	+	Promoter
MACS_peak_196823	chr4:74864113-74864329	121.8	CXCL5	-	Promoter
MACS_peak_196967	chr4:77818015-77819600	38.62	SOWAHB	-	Promoter
MACS_peak_197527	chr4:89378223-89378948	86.46	HERC5	+	Promoter
MACS_peak_198022	chr4:102711829-102712199	240.92	BANK1	+	Promoter
MACS_peak_198181	chr4:107956555-107957453	204.27	DKK2	-	Promoter
MACS_peak_198223	chr4:109092578-109092839	143.05	LEF1-AS1	+	Promoter
MACS_peak_198629	chr4:118006538-118006859	49.94	TRAM1L1	-	Promoter
MACS_peak_198746	chr4:121843148-121844193	54.17	PRDM5	-	Promoter
MACS_peak_198772	chr4:122301567-122302290	168.4	QRFPR	-	Promoter
MACS_peak_199216	chr4:134069162-134070442	417.83	PCDH10	+	Promoter
MACS_peak_199609	chr4:142053327-142054601	97.5	RNF150	-	Promoter
MACS_peak_200284	chr4:154709512-154710827	126.37	SFRP2	-	Promoter
MACS_peak_200339	chr4:156129168-156130209	90.22	NPY2R	+	Promoter
MACS_peak_200340	chr4:156129168-156130209	100.51	NPY2R	+	Promoter
MACS_peak_200415	chr4:158141404-158141836	30.78	GRIA2	+	Promoter
MACS_peak_200416	chr4:158143296-158144053	120.55	GRIA2	+	Promoter
MACS_peak_200674	chr4:164252954-164253471	31.87	NPY1R	-	Promoter
MACS_peak_200721	chr4:165304328-165305177	274.58	2014-03-01	-	Promoter
MACS_peak_200752	chr4:165878036-165878446	32.9	FAM218A	+	Promoter
MACS_peak_201016	chr4:170946766-170947925	80.98	MFAP3L	-	Promoter
MACS_peak_201661	chr4:183063396-183066370	36.65	MGC45800	-	Promoter
MACS_peak_202279	chr4:185939222-185942747	39.75	HELT	+	Promoter
MACS_peak_203410	chr5:523676-524887	54.78	SLC9A3	-	Promoter
MACS_peak_203552	chr5:1008715-1010039	40.96	NKD2	+	Promoter
MACS_peak_203822	chr5:1799461-1801905	52.24	MRPL36	-	Promoter
MACS_peak_203822	chr5:1799461-1801905	52.24	NDUFS6	+	Promoter
MACS_peak_205453	chr5:10562816-10565680	273.94	ANKRD33B	+	Promoter
MACS_peak_206048	chr5:15500076-15500923	243.91	FBXL7	+	Promoter
MACS_peak_206293	chr5:17216489-17217036	45.69	LOC285696	-	Promoter
MACS_peak_206293	chr5:17216489-17217036	45.69	BASP1	+	Promoter
MACS_peak_207291	chr5:33892191-33892403	71.82	ADAMTS12	-	Promoter
MACS_peak_207942	chr5:43017968-43018668	340.12	LOC648987	-	Promoter
MACS_peak_208130	chr5:50678632-50679375	40.21	ISL1	+	Promoter
MACS_peak_208130	chr5:50678632-50679375	40.21	LOC642366	-	Promoter
MACS_peak_208648	chr5:60457840-60458654	34.93	C5orf43	-	Promoter
MACS_peak_208783	chr5:63986189-63986974	65.91	FAM159B	+	Promoter
MACS_peak_209434	chr5:75377898-75378189	63.56	SV2C	+	Promoter
MACS_peak_209508	chr5:76249435-76250528	120.64	CRHBP	+	Promoter
MACS_peak_209530	chr5:76506029-76507189	81.25	PDE8B	+	Promoter
MACS_peak_210069	chr5:83679584-83680720	60.68	EDIL3	-	Promoter
MACS_peak_210070	chr5:83679584-83680720	90.05	EDIL3	-	Promoter
MACS_peak_210196	chr5:87969960-87972070	268.71	LINC00461	-	Promoter
MACS_peak_210199	chr5:87980878-87981272	218.9	LINC00461	-	Promoter
MACS_peak_210484	chr5:94955630-94957244	157.97	GPR150	+	Promoter
MACS_peak_210485	chr5:94955630-94957244	35.58	GPR150	+	Promoter
MACS_peak_210676	chr5:100238722-100239138	40.89	ST8SIA4	-	Promoter
MACS_peak_210712	chr5:101632049-101632373	35.73	SLCO4C1	-	Promoter
MACS_peak_211161	chr5:113696516-113699195	53.36	KCNN2	+	Promoter
MACS_peak_211273	chr5:115912001-115912384	35.95	SEMA6A	-	Promoter
MACS_peak_211406	chr5:119800971-119801194	43.63	PRR16	+	Promoter
MACS_peak_212479	chr5:134914178-134914981	155.63	CXCL14	-	Promoter
MACS_peak_212974	chr5:140221007-140221381	257.05	PCDHA8	+	Promoter
MACS_peak_213018	chr5:140580723-140581625	50.81	PCDHB11	+	Promoter
MACS_peak_213023	chr5:140595008-140595880	102.06	PCDHB13	+	Promoter
MACS_peak_213026	chr5:140615391-140616353	188.53	PCDHB18	+	Promoter
MACS_peak_213054	chr5:140767196-140767695	37.93	PCDHGB4	+	Promoter
MACS_peak_213057	chr5:140777442-140777938	32.74	PCDHGB5	+	Promoter
MACS_peak_213063	chr5:140794358-140795045	70.35	PCDHGB7	+	Promoter
MACS_peak_213964	chr5:151150014-151152086	34.05	G3BP1	+	Promoter
MACS_peak_214080	chr5:153857038-153859113	31.37	HAND1	-	Promoter
MACS_peak_215099	chr5:169064270-169064702	36.98	DOCK2	+	Promoter
MACS_peak_215709	chr5:172754056-172757098	34.76	STC2	-	Promoter
MACS_peak_216076	chr5:175298515-175300066	63.78	CPLX2	+	Promoter
MACS_peak_216181	chr5:176056520-176057494	47.73	SNCB	-	Promoter
MACS_peak_216181	chr5:176056520-176057494	47.73	EIF4E1B	+	Promoter
MACS_peak_216181	chr5:176056520-176057494	47.73	MIR4281	-	Promoter
MACS_peak_216245	chr5:176236761-176238081	41.47	UNC5A	+	Promoter
MACS_peak_216665	chr5:178156129-178156555	42.1	ZNF354A	-	Promoter
MACS_peak_216862	chr5:178770724-178772794	31.09	ADAMTS2	-	Promoter
MACS_peak_217260	chr5:180075688-180076906	118.25	FLT4	-	Promoter
MACS_peak_217465	chr6:391188-393790	91.08	IRF4	+	Promoter
MACS_peak_218915	chr6:7910087-7911418	46.89	TXNDC5	-	Promoter
MACS_peak_219092	chr6:10411394-10413857	66.67	TFAP2A	-	Promoter
MACS_peak_219092	chr6:10411394-10413857	66.67	LOC100130275	+	Promoter
MACS_peak_219169	chr6:10881846-10882051	156.72	GCM2	-	Promoter
MACS_peak_219171	chr6:10887184-10887622	133.43	SYCP2L	+	Promoter
MACS_peak_219808	chr6:16238589-16239231	32.74	GMPR	+	Promoter
MACS_peak_220187	chr6:19837014-19837228	54.95	ID4	+	Promoter
MACS_peak_220568	chr6:24126309-24126512	32.9	NRSN1	+	Promoter
MACS_peak_220748	chr6:26044203-26044469	68.54	HIST1H2BB	-	Promoter
MACS_peak_220748	chr6:26044203-26044469	68.54	HIST1H3C	+	Promoter
MACS_peak_220768	chr6:26188997-26189295	35.18	HIST1H4D	-	Promoter
MACS_peak_220783	chr6:26271345-26271588	185.74	HIST1H3G	-	Promoter
MACS_peak_220783	chr6:26271345-26271588	185.74	HIST1H2BI	+	Promoter
MACS_peak_220784	chr6:26272470-26272696	44.03	HIST1H3G	-	Promoter
MACS_peak_220784	chr6:26272470-26272696	44.03	HIST1H2BI	+	Promoter
MACS_peak_220844	chr6:26987598-26988074	103.53	LOC100270746	-	Promoter
MACS_peak_220897	chr6:27279794-27280635	59.18	POM121L2	-	Promoter
MACS_peak_221001	chr6:27858166-27858564	116.18	HIST1H3J	-	Promoter
MACS_peak_221062	chr6:28554863-28555124	90.38	SCAND3	-	Promoter
MACS_peak_223448	chr6:46702736-46703316	60.12	PLA2G7	-	Promoter
MACS_peak_223602	chr6:50787286-50788091	82.21	TFAP2B	+	Promoter
MACS_peak_223920	chr6:56818873-56820308	150.48	BEND6	+	Promoter
MACS_peak_224212	chr6:70992040-70992912	151.72	COL9A1	-	Promoter
MACS_peak_224257	chr6:72129508-72130756	49.6	LINC00472	-	Promoter
MACS_peak_224258	chr6:72129508-72130756	34.13	LINC00472	-	Promoter
MACS_peak_224287	chr6:73330942-73333109	43.93	KCNQ5	+	Promoter
MACS_peak_224288	chr6:73330942-73333109	54.03	KCNQ5	+	Promoter
MACS_peak_224417	chr6:75914705-75916387	69.82	COL12A1	-	Promoter
MACS_peak_224489	chr6:78172231-78174088	48.17	HTR1B	-	Promoter
MACS_peak_224679	chr6:85472702-85474132	245.83	TBX18	-	Promoter
MACS_peak_224800	chr6:88875397-88877449	69.33	CNR1	-	Promoter
MACS_peak_225080	chr6:94126272-94129677	31.43	EPHA7	-	Promoter
MACS_peak_225215	chr6:99279317-99283842	52.38	POU3F2	+	Promoter
MACS_peak_225269	chr6:100441406-100442152	190.21	MCHR2	-	Promoter
MACS_peak_225269	chr6:100441406-100442152	190.21	LOC728012	+	Promoter
MACS_peak_225591	chr6:107780774-107781409	45.85	PDSS2	-	Promoter
MACS_peak_225722	chr6:109169468-109170103	45.42	ARMC2	+	Promoter
MACS_peak_225768	chr6:109761395-109762604	42.39	PPIL6	-	Promoter
MACS_peak_225768	chr6:109761395-109762604	42.39	SMPD2	+	Promoter
MACS_peak_226095	chr6:117586482-117587156	88.78	VGLL2	+	Promoter
MACS_peak_226293	chr6:123317164-123317753	58.87	CLVS2	+	Promoter
MACS_peak_226556	chr6:130686414-130687736	49.85	SAMD3	-	Promoter
MACS_peak_226556	chr6:130686414-130687736	49.85	TMEM200A	+	Promoter
MACS_peak_226693	chr6:133563701-133563905	83.68	EYA4	+	Promoter
MACS_peak_226966	chr6:137814355-137815202	141.25	OLIG3	-	Promoter
MACS_peak_227737	chr6:150284682-150286515	116.21	ULBP1	+	Promoter
MACS_peak_228147	chr6:154360586-154361008	229.36	OPRM1	+	Promoter
MACS_peak_228720	chr6:158402072-158403444	42.76	SYNJ2	+	Promoter
MACS_peak_229925	chr6:166073882-166077752	30.05	PDE10A	-	Promoter
MACS_peak_231856	chr7:1269165-1282864	119.55	UNCX	+	Promoter
MACS_peak_233654	chr7:12443163-12443705	41.93	VWDE	-	Promoter
MACS_peak_233895	chr7:16793188-16794100	31.87	TSPAN13	+	Promoter
MACS_peak_234039	chr7:19812569-19813005	113.97	TMEM196	-	Promoter
MACS_peak_234427	chr7:24323558-24325080	148.63	NPY	+	Promoter
MACS_peak_234428	chr7:24323558-24325080	197.13	NPY	+	Promoter
MACS_peak_234759	chr7:27224267-27224596	34	HOXA11-AS	+	Promoter
MACS_peak_234759	chr7:27224267-27224596	34	HOXA11	-	Promoter
MACS_peak_234760	chr7:27225050-27225629	144.7	HOXA11-AS	+	Promoter
MACS_peak_234760	chr7:27225050-27225629	144.7	HOXA11	-	Promoter
MACS_peak_235233	chr7:31091717-31093077	97.45	ADCYAP1R1	+	Promoter
MACS_peak_235433	chr7:33943665-33945509	36.23	BMPER	+	Promoter
MACS_peak_235434	chr7:33943665-33945509	36.58	BMPER	+	Promoter
MACS_peak_235766	chr7:38670439-38671008	79.25	AMPH	-	Promoter
MACS_peak_235795	chr7:39015543-39015929	130.98	POU6F2	+	Promoter
MACS_peak_236083	chr7:42276003-42277850	36.51	GLI3	-	Promoter
MACS_peak_236121	chr7:43152020-43153340	179.02	HECW1	+	Promoter
MACS_peak_236466	chr7:45613386-45615504	87.79	ADCY1	+	Promoter
MACS_peak_236961	chr7:50517627-50518668	40.7	FIGNL1	-	Promoter
MACS_peak_239101	chr7:79082948-79083850	116.38	MAGI2	-	Promoter
MACS_peak_239101	chr7:79082948-79083850	116.38	MAGI2-AS3	+	Promoter
MACS_peak_239441	chr7:87104723-87105305	57.01	ABCB4	-	Promoter
MACS_peak_239490	chr7:88388488-88389283	36.26	ZNF804B	+	Promoter
MACS_peak_239583	chr7:91509997-91510427	139.54	MTERF	-	Promoter
MACS_peak_239810	chr7:96653467-96654199	31.98	DLX5	-	Promoter
MACS_peak_239841	chr7:97361132-97363018	107.36	TAC1	+	Promoter
MACS_peak_239993	chr7:98245805-98247759	121.8	NPTX2	+	Promoter
MACS_peak_240531	chr7:100845050-100845726	34.85	MOGAT3	-	Promoter
MACS_peak_240973	chr7:103968783-103969959	60.02	LHFPL3	+	Promoter
MACS_peak_240974	chr7:103968783-103969959	144.18	LHFPL3	+	Promoter
MACS_peak_241242	chr7:107301205-107302416	68.4	SLC26A4	+	Promoter
MACS_peak_241242	chr7:107301205-107302416	68.4	SLC26A4-AS1	-	Promoter
MACS_peak_241285	chr7:107641795-107644058	40.41	LAMB1	-	Promoter
MACS_peak_241691	chr7:119912840-119913883	43.57	KCND2	+	Promoter
MACS_peak_242095	chr7:128430707-128432003	65.51	CCDC136	+	Promoter
MACS_peak_242178	chr7:129142171-129143038	102.67	LOC100287482	+	Promoter
MACS_peak_242572	chr7:132260474-132262527	33.4	PLXNA4	-	Promoter
MACS_peak_242831	chr7:135347056-135347498	31.09	C7orf73	+	Promoter
MACS_peak_243736	chr7:145813030-145814084	70.88	CNTNAP2	+	Promoter
MACS_peak_244063	chr7:148958858-148959891	54.66	ZNF783	+	Promoter
MACS_peak_244182	chr7:150019950-150020752	36.06	ACTR3C	-	Promoter
MACS_peak_244182	chr7:150019950-150020752	36.06	LRRC61	+	Promoter
MACS_peak_244250	chr7:150496809-150498206	41.17	TMEM176A	+	Promoter
MACS_peak_244250	chr7:150496809-150498206	41.17	TMEM176B	-	Promoter
MACS_peak_245232	chr7:155246390-155251955	36.22	EN2	+	Promoter
MACS_peak_246521	chr7:158936507-158938492	53.33	VIPR2	-	Promoter
MACS_peak_247791	chr8:4848968-4852635	60.98	CSMD1	-	Promoter
MACS_peak_248361	chr8:9762661-9764748	77.44	LINC00599	-	Promoter
MACS_peak_248361	chr8:9762661-9764748	77.44	MIR124-1	-	Promoter
MACS_peak_249614	chr8:21644908-21647845	45.1	GFRA2	-	Promoter
MACS_peak_249976	chr8:23260442-23261867	33.91	LOXL2	-	Promoter
MACS_peak_250204	chr8:25900562-25905842	42.46	EBF2	-	Promoter
MACS_peak_250226	chr8:26240290-26241017	37.99	BNIP3L	+	Promoter
MACS_peak_251063	chr8:37551944-37555922	32.43	ZNF703	+	Promoter
MACS_peak_252493	chr8:54791845-54795141	36.17	RGS20	+	Promoter
MACS_peak_253197	chr8:65488536-65489116	202.42	LOC401463	-	Promoter
MACS_peak_253647	chr8:72755783-72756667	196.82	LOC100132891	+	Promoter
MACS_peak_253647	chr8:72755783-72756667	196.82	MSC	-	Promoter
MACS_peak_253655	chr8:72987480-72988023	115.85	TRPA1	-	Promoter
MACS_peak_253662	chr8:73163618-73164191	40.95	LOC392232	-	Promoter
MACS_peak_253918	chr8:79428433-79428754	37.81	PKIA	+	Promoter
MACS_peak_254396	chr8:91803656-91804141	72.78	NECAB1	+	Promoter
MACS_peak_254447	chr8:93114056-93115979	41.99	RUNX1T1	-	Promoter
MACS_peak_254448	chr8:93114056-93115979	38.69	RUNX1T1	-	Promoter
MACS_peak_254851	chr8:98787835-98788874	58.35	LAPTM4B	+	Promoter
MACS_peak_255363	chr8:104510870-104513913	146.88	RIMS2	+	Promoter
MACS_peak_259085	chr8:144510850-144513957	35.25	MAFA	-	Promoter
MACS_peak_259230	chr8:144911055-144912075	38.98	PUF60	-	Promoter
MACS_peak_259639	chr9:841374-843364	75.2	DMRT1	+	Promoter
MACS_peak_260046	chr9:6645080-6645975	75.52	GLDC	-	Promoter
MACS_peak_260768	chr9:19127179-19127880	43.39	PLIN2	-	Promoter
MACS_peak_262583	chr9:79633326-79636030	112.79	FOXB2	+	Promoter
MACS_peak_264625	chr9:100613938-100614622	208.78	FOXE1	+	Promoter
MACS_peak_264850	chr9:103791944-103792173	41.48	LPPR1	+	Promoter
MACS_peak_266378	chr9:126770663-126772091	42.19	LHX2	+	Promoter
MACS_peak_268082	chr9:134406025-134407173	33.2	UCK1	-	Promoter
MACS_peak_270472	chrX:2746553-2748235	46.59	GYG2	+	Promoter
MACS_peak_270665	chrX:6144120-6145906	111.53	NLGN4X	-	Promoter
MACS_peak_270799	chrX:8698857-8700500	57	KAL1	-	Promoter
MACS_peak_270882	chrX:9432830-9434520	37.74	TBL1X	+	Promoter
MACS_peak_270961	chrX:9753566-9755101	84.7	SHROOM2	+	Promoter
MACS_peak_271245	chrX:13587648-13588221	84.08	EGFL6	+	Promoter
MACS_peak_271414	chrX:16887742-16889250	48.67	RBBP7	-	Promoter
MACS_peak_271417	chrX:16964603-16965472	40.15	REPS2	+	Promoter
MACS_peak_271463	chrX:17879219-17879702	33.18	RAI2	-	Promoter
MACS_peak_271666	chrX:19905027-19906557	59.45	SH3KBP1	-	Promoter
MACS_peak_272254	chrX:34674507-34675727	72.19	TMEM47	-	Promoter
MACS_peak_272486	chrX:39953434-39969247	31.48	BCOR	-	Promoter
MACS_peak_272512	chrX:40034239-40036007	113.58	BCOR	-	Promoter
MACS_peak_272574	chrX:40594515-40595457	30.17	MED14	-	Promoter
MACS_peak_272622	chrX:41191974-41194398	32.48	DDX3X	+	Promoter
MACS_peak_273169	chrX:51238706-51240104	57.68	NUDT11	-	Promoter
MACS_peak_273240	chrX:53448968-53449772	36.76	RIBC1	+	Promoter
MACS_peak_273240	chrX:53448968-53449772	36.76	SMC1A	-	Promoter
MACS_peak_273642	chrX:70315496-70315853	39.79	FOXO4	+	Promoter
MACS_peak_273769	chrX:71524832-71527299	48.59	CITED1	-	Promoter
MACS_peak_273813	chrX:73512193-73512569	72.49	FTX	-	Promoter
MACS_peak_273985	chrX:83442396-83443335	50.33	RPS6KA6	-	Promoter
MACS_peak_274312	chrX:102840379-102841178	39.98	TCEAL4	+	Promoter
MACS_peak_274314	chrX:102862719-102863148	31	TCEAL3	+	Promoter
MACS_peak_274316	chrX:102884436-102884677	84.68	TCEAL1	+	Promoter
MACS_peak_274557	chrX:112083564-112084815	65.76	AMOT	-	Promoter
MACS_peak_274558	chrX:112083564-112084815	49.07	AMOT	-	Promoter
MACS_peak_274614	chrX:114468095-114468453	44.2	LRCH2	-	Promoter
MACS_peak_274842	chrX:120181326-120181970	41.1	GLUD2	+	Promoter
MACS_peak_275285	chrX:134232431-134233126	118.87	LINC00087	-	Promoter
MACS_peak_276029	chrX:152907595-152908323	34.02	DUSP9	+	Promoter
MACS_peak_276121	chrX:153193513-153194074	69.4	ARHGAP4	-	Promoter
MACS_peak_276141	chrX:153236071-153238480	57.34	HCFC1	-	Promoter
MACS_peak_276141	chrX:153236071-153238480	57.34	TMEM187	+	Promoter
