# Supplementary material for: High-frequency aberrantly methylated targets in pancreatic adenocarcinoma identified via global DNA methylation analysis using methylCap-seq
Source: Clin Epigenetics. 2014 Sep 22;6(1):18. doi: 10.1186/1868-7083-6-18 (PMC4177372; doi:10.1186/1868-7083-6-18)
Supplement: Additional file 14: Table S13 — The effects of PC- and PN-related hypermethylated genes on tumorigenesis. [file 1868-7083-6-18-S14.xlsx]

## Sheet: S 13
Additional File 14: Table S13 The effects of PC and PN related hypermethylated genes on tumorgenesis
Methylation status	symbol	Full_name_from_nomenclature_authority	gene_type
Methylation	CCND2	cyclin D2	Oncogene
Methylation	FLI1	Friend leukemia virus integration 1	Oncogene
Methylation	FOXO4	forkhead box O4	Oncogene
Methylation	GAS7	growth arrest-specific 7	Oncogene
Methylation	GATA2	GATA binding protein 2	Oncogene
Methylation	HOXA11	homeobox A11	Oncogene
Methylation	HOXC11	homeobox C11	Oncogene
Methylation	IRF4	interferon regulatory factor 4	Oncogene
Methylation	NTRK3	neurotrophic tyrosine kinase, receptor, type 3	Oncogene
Methylation	PAX3	paired box 3	Oncogene
Methylation	PDGFRA	platelet-derived growth factor receptor, alpha polypeptide	Oncogene
Methylation	RET	ret proto-oncogene	Oncogene
Methylation	RUNX1T1	runt-related transcription factor 1; translocated to, 1 (cyclin D-related)	Oncogene
Methylation	TLX1	T-cell leukemia homeobox 1	Oncogene
Methylation	ZNF331	zinc finger protein 331	Oncogene
Methylation	FGF4	fibroblast growth factor 4 (heparin secretory transforming protein 1, Kaposi sarcoma oncogene)	Oncogene
Methylation	GFI1	growth factor independent 1	Oncogene
Methylation	HCK	hemopoietic cell kinase	Oncogene
Methylation	NKX2-1	NK2 homeobox 1 (Previous names: benign chorea, thyroid transcription factor 1 )	Oncogene
Methylation	PAX2	paired box gene 2	Oncogene
Methylation	APC2	adenomatosis polyposis coli 2	Tumor suppressor gene
Methylation	BNIP3L	BCL2/adenovirus E1B 19kDa interacting protein 3-like	Tumor suppressor gene
Methylation	CDH13	cadherin 13, H-cadherin (heart)	Tumor suppressor gene
Methylation	CSMD1	CUB and Sushi multiple domains 1	Tumor suppressor gene
Methylation	DKK3	dickkopf homolog 3 (Xenopus laevis) (Previous name: dickkopf (Xenopus laevis) homolog 3 )	Tumor suppressor gene
Methylation	IRF8	interferon regulatory factor 8 (Previous name: interferon consensus sequence binding protein 1 )	Tumor suppressor gene
Methylation	PTCH2	patched homolog 2 (Drosophila)	Tumor suppressor gene
Methylation	RASSF1	Ras association (RalGDS/AF-6) domain family member 1	Tumor suppressor gene
Methylation	TSPAN13	tetraspanin 13 (Previous name: transmembrane 4 superfamily member 13 )	Tumor suppressor gene
Methylation	WNT5A	wingless-type MMTV integration site family, member 5A	Tumor suppressor gene
Non-methylation	CXCR7	chemokine (C-X-C motif) receptor 7	Oncogene
Non-methylation	EGFR	epidermal growth factor receptor (erythroblastic leukemia viral (v-erb-b) oncogene homolog, avian)	Oncogene
Non-methylation	HIST1H4I	histone cluster 1, H4i	Oncogene
Non-methylation	MSN	moesin	Oncogene
Non-methylation	NTRK1	neurotrophic tyrosine kinase, receptor, type 1	Oncogene
Non-methylation	RARA	retinoic acid receptor, alpha	Oncogene
Non-methylation	FGF3	fibroblast growth factor 3 (murine mammary tumor virus integration site (v-int-2) oncogene homolog)	Oncogene
Non-methylation	FGR	Gardner-Rasheed feline sarcoma viral (v-fgr) oncogene homolog	Oncogene
Non-methylation	MCF2L	MCF.2 cell line derived transforming sequence-like	Oncogene
Non-methylation	SKI	v-ski sarcoma viral oncogene homolog (avian)	Oncogene
Non-methylation	HIC1	hypermethylated in cancer 1	Tumor suppressor gene
Non-methylation	PDLIM4	PDZ and LIM domain 4	Tumor suppressor gene
Non-methylation	PRKCDBP	protein kinase C, delta binding protein	Tumor suppressor gene
Non-methylation	TGFBI	transforming growth factor, beta-induced, 68kDa	Tumor suppressor gene
Non-methylation	TP53INP1	tumor protein p53 inducible nuclear protein 1	Tumor suppressor gene
http://atlasgeneticsoncology.org/index.html
http://210.46.85.180:8080/fcensus/
http://www.binfo.ncku.edu.tw/TAG/GeneFinder_chr.php
http://cancer.sanger.ac.uk/cancergenome/projects/cosmic/
http://www.tumor-gene.org/Oral/oral.html
