# Supplementary material for: High-frequency aberrantly methylated targets in pancreatic adenocarcinoma identified via global DNA methylation analysis using methylCap-seq
Source: Clin Epigenetics. 2014 Sep 22;6(1):18. doi: 10.1186/1868-7083-6-18 (PMC4177372; doi:10.1186/1868-7083-6-18)
Supplement: Additional file 15: Table S14 — MSP validation of 20 targets in clinical samples and cell lines. [file 1868-7083-6-18-S15.xlsx]

## Sheet: S 14
Additional File 15: Table S14. MSP validation of 20 targets in clinical samples and cell lines
	BXPC3	CFPA	PANC	1C	2C	3C	4C	5C	6C	7C	8C	9C	10C	11C	12C	307C	311C	313C	314C	1N	2N	3N	4N	5N	6N	7N	8N	9N	10N	11N	12N	307N	311N	313N
hsa-mir-124-3	2	2	2	2	2	1	1	1	2	2	2	1	1	2	1	1	2	1	2	1	1	1	1	1	1	1	1	1	2	1	1	1	1	2
ADCY8	2	2	2	2	2	1	2	2	2	1	2	1	1	1	2	1	2	1	1	1	2	1	2	1	1	1	1	1	1	1	2	1	1	1
ADAMTS20	2	2	2	1	2	1	1	2	2	1	2	2	1	1	1	2	2	1	1	1	1	1	1	1	1	1	1	1	2	1	1	1	1	1
OTX2OS1	2	2	2	2	2	1	2	2	2	1	2	1	1	2	1	1	1	1	2	1	1	1	1	1	2	1	1	1	1	1	1	1	2	1
PITX2	2	2	2	1	1	2	1	2	2	1	2	1	1	2	1	1	2	1	1	1		1	1	2	1	1	1	1	1	1	1	1	1	1
TRPC6	2	2	2	1	1	1	1	1	2	1	2	1	2	1	2	1	2	1	1	1	1	1	1	2	1	1	1	1	2	1	1	1	1	1
TBX5	2	2	2	1	1	2	1	1	2	1	2	1	1	1	2	1	1	1	1	1	2	1	1	1	1	1	1	1	2	1	1	1	1	1
TFAP2C	2	2	2	1	1	1	1	2	2	1	2	1	1	1	1	1	2	1	1	1	1	1	1	2	1	1	1	1	1	1	1	1	1	1
VSX1	1	2	2	1	1	2	1	1	2	1	2	1	1	2	1	1	2	2	1	1	1	1	1	1	2	1	1	1	1	1	1	1	1	1
ELAVL2	1	2	1	1	2	1	2	1	2	1	2	1	1	2	1	1	2	1	1	1	2	1	1	1	2	1	1	1	1	1	1	1	1	1
LECT1	2	2	1	1	1	1	2	1	2	1	1	1	1	1	2	1	2	1	1	1	1	1	1	1	1	1	1	1	2	1	1	1	1	1
DLX4	1	2	1	1	2	1	1	1	2	1	2	1	1	1	1	1	1	1	1	2	2	1	1	1	1	1	1	1	1	1	1	1	1	1
PEX5L	2	1	1	1	1	1	1	2	1	1	1	1	2	1	1	1	2	1	1	1	1	1	1	1	1	1	1	2	1	1	1	1	1	1
SIM2	2	1	1	1	1	2	1	1	2	1	1	1	2	1	1	2	1	1	1	1	1	1	1	1	1	1	1	1	1	1	1	1	1	1
IRX1	1	1	1	1	1	1	1	1	2	1	2	1	1	1	1	2	1	1	1	1	1	1	1	1	1	1	1	1	1	1	1	1	1	1
PENK	1	1	1	1	1	1	1	1	2	1	2	1	1	1	1	1	1	1	1	1	1	1	1	1	1	1	1	1	1	1	1	1	1	1
PERD3L	1	1	1	1	1	1	1	2	2	1	1	1	1	2	1	1	1	1	1	1	1	1	1	1	1	2	1	1	1	1	1	1	1	1
TRADD	1	2	2	1	1	1	2	2	2	1	2	1	2	2	1	1	2	1	1	1	1	1	2	1	1	2	1	1	2	1	1	1	1	1
AGAP2	2	1	1	1	2	1	1	2	2	1	2	1	1	1	2	1	2	1	1	2	1	1	1	2	1	1	2	1	2	1	1	1	2	1
FAM115A	2	2	2	1	1	1	1	2	1	2	2	1	2	1	1	1	2	1	2	2	2	1	1	1	1	2	1	1	1	1	1	1	2	1
BXPC3, CFPA and PANC: 3 pancreatic cancer cell lines
C: pancreatic cancer
N: non-tumor tissue adjacent to pancreatic cancer
"2" in cell: MSP-positive
"1" in cell: MSP-negative
