# Supplementary material for: High-frequency aberrantly methylated targets in pancreatic adenocarcinoma identified via global DNA methylation analysis using methylCap-seq
Source: Clin Epigenetics. 2014 Sep 22;6(1):18. doi: 10.1186/1868-7083-6-18 (PMC4177372; doi:10.1186/1868-7083-6-18)
Supplement: Additional file 16: Table S15 — PC-related hypermethylated genes (loci) recovered by both methylCap-seq and microarray 244 k chip. [file 1868-7083-6-18-S16.xlsx]

## Sheet: S 15
Additional File 16: Table S15. The PC-related hypermethylated genes (loci) recovered by both MethylCap-seq and Microarray 244k chip
DMR ID	DMR location in genome	-10logpvalue*	Gene	Transcription Direction	Gene feture
MACS_peak_258716	chr8:143531887-143532568	32.69	BAI1	+	Enhancer				737 items
MACS_peak_270961	chrX:9752773-9754097	84.7	GPR143	-	Enhancer
MACS_peak_200339	chr4:156129041-156129771	90.22	NPY2R	+	Promoter
MACS_peak_200340	chr4:156129933-156130498	100.51	NPY2R	+	Promoter
MACS_peak_200674	chr4:164253017-164253606	31.87	NPY5R	+	Enhancer
MACS_peak_262094	chr9:66486685-66487077	69.39	PTGER4P2	+	Enhancer
MACS_peak_57116	chr12:81471330-81472418	206.91	ACSS3	+	Promoter
MACS_peak_236466	chr7:45614183-45615461	87.79	ADCY1	+	Exon1
MACS_peak_114526	chr18:908339-909791	221.08	ADCYAP1	+	Exon3
MACS_peak_235233	chr7:31092236-31093296	97.45	ADCYAP1R1	+	Promoter
MACS_peak_184258	chr3:119298971-119299345	45.21	ADPRH	+	Promoter
MACS_peak_50617	chr11:134281240-134281838	31.37	B3GAT1	-	Exon1
MACS_peak_56047	chr12:58025516-58026237	91.13	B4GALNT1	-	Intron2
MACS_peak_53567	chr12:25101387-25102550	76.36	BCAT1	-	Exon1
MACS_peak_28566	chr10:50821325-50821817	44.73	CHAT	+	Promoter
MACS_peak_176356	chr3:2139592-2140354	65.37	CNTN4	+	Promoter
MACS_peak_192737	chr4:5891950-5892934	203.49	CRMP1	-	Promoter
MACS_peak_37555	chr10:134000460-134001607	71.12	DPYSL4	+	Promoter
MACS_peak_136930	chr2:27069973-27070897	54.24	DPYSL5	+	Promoter
MACS_peak_42911	chr11:61596612-61597128	30.05	FADS2	+	Promoter
MACS_peak_206048	chr5:15499706-15500978	243.91	FBXL7	+	UTR5
MACS_peak_148008	chr2:171673786-171674461	33.01	GAD1	+	UTR5
MACS_peak_62374	chr12:129338206-129339231	107.72	GLT1D1	+	Promoter
MACS_peak_236121	chr7:43151954-43154253	179.02	HECW1	+	Promoter
MACS_peak_104004	chr17:14202769-14203567	43.66	HS3ST3B1	+	Promoter
MACS_peak_229925	chr6:166075059-166075575	30.05	PDE10A	-	Exon1
MACS_peak_53328	chr12:20522626-20523274	53.49	PDE3A	+	Promoter
MACS_peak_9974	chr1:66258325-66259491	132.06	PDE4B	+	Exon1
MACS_peak_125727	chr19:18335957-18336713	103.32	PDE4C	-	Promoter
MACS_peak_108056	chr17:47302047-47302638	37.81	PHOSPHO1	-	Exon3
MACS_peak_51660	chr12:3601328-3602023	50.12	PRMT8	+	Promoter
MACS_peak_51661	chr12:3602127-3603295	89.03	PRMT8	+	Intron1
MACS_peak_81379	chr15:33011458-33012095	41.17	GREM1	+	UTR5
MACS_peak_10362	chr1:77332790-77334451	139.74	ST6GALNAC5	+	UTR5
MACS_peak_99651	chr16:86602263-86602944	57.83	MTHFSD	-	Enhancer
MACS_peak_130647	chr19:49925481-49926161	57.91	PTH2	-	Downstream
MACS_peak_130648	chr19:49931747-49932324	45.2	PTH2	-	Enhancer
MACS_peak_157347	chr20:23031771-23032358	65.72	THBD	-	Promoter
MACS_peak_161677	chr20:55840069-55840445	37.9	BMP7	-	Intron1
MACS_peak_189981	chr3:192127856-192128316	40.24	FGF12	-	Promoter
MACS_peak_118665	chr18:56887053-56888795	83.63	GRP	+	Promoter
MACS_peak_128987	chr19:41115336-41115805	32.93	LTBP4	+	Intron9
MACS_peak_29742	chr10:72200361-72202117	189.21	NODAL	-	Intron1
MACS_peak_89464	chr16:1249310-1249760	34.21	CACNA1H	+	Intron6
MACS_peak_25935	chr10:18428751-18430831	196.78	CACNB2	+	Promoter
MACS_peak_131568	chr19:54409864-54410762	89.65	CACNG7	+	Enhancer
MACS_peak_131569	chr19:54410960-54411838	106.51	CACNG7	+	Enhancer
MACS_peak_131578	chr19:54445140-54445759	110.96	CACNG7	+	Intron4
MACS_peak_142417	chr2:98962621-98963110	31.66	CNGA3	+	Promoter
MACS_peak_142418	chr2:98963449-98964627	123.45	CNGA3	+	Promoter
MACS_peak_80655	chr15:27112439-27114359	133.8	GABRA5	+	Promoter
MACS_peak_80644	chr15:27018753-27019101	52.91	GABRB3	-	Promoter
MACS_peak_56879	chr12:75602757-75603607	150.73	KCNC2	-	Intron1
MACS_peak_130930	chr19:50833360-50834011	60.19	KCNC3	-	Promoter
MACS_peak_130931	chr19:50837232-50837811	38.56	KCNC3	-	Enhancer
MACS_peak_147133	chr2:155555072-155556557	133.03	KCNJ3	+	Promoter
MACS_peak_139120	chr2:47748360-47749136	78.42	KCNK12	-	Exon2
MACS_peak_224287	chr6:73331015-73331913	43.93	KCNQ5	+	Promoter
MACS_peak_224288	chr6:73332072-73332805	54.03	KCNQ5	+	Promoter
MACS_peak_135843	chr2:18058660-18059257	88.28	KCNS3	+	Promoter
MACS_peak_195819	chr4:44449101-44450605	152.99	KCTD8	-	UTR5
MACS_peak_111194	chr17:72208051-72208650	31.32	TTYH2	+	Promoter
MACS_peak_111195	chr17:72210070-72210532	40.09	TTYH2	+	Promoter
MACS_peak_65090	chr13:29067466-29068872	226.59	FLT1	-	Promoter
MACS_peak_65091	chr13:29069392-29070452	90.44	FLT1	-	Promoter
MACS_peak_82213	chr15:41804645-41805173	42.02	LTK	-	Intron3
MACS_peak_122410	chr19:3785414-3786197	85.17	MATK	-	Intron2
MACS_peak_86892	chr15:88800111-88801323	99.24	NTRK3	-	Promoter
MACS_peak_2721	chr1:9748514-9749327	37.12	PIK3CD	+	UTR5
MACS_peak_27946	chr10:43573128-43573778	40.35	RET	+	Promoter
MACS_peak_223083	chr6:43252706-43253239	35.18	TTBK1	+	Intron14
MACS_peak_225668	chr6:108478952-108479716	102.47	NR2E1	+	Enhancer
MACS_peak_16321	chr1:200010360-200011276	142.62	NR5A2	+	Intron2
MACS_peak_46960	chr11:100999994-101000476	45.53	PGR	-	Exon1
MACS_peak_123749	chr19:8657201-8657968	45.49	ADAMTS10	-	Intron13
MACS_peak_216862	chr5:178771312-178772025	31.09	ADAMTS2	-	Intron1
MACS_peak_90093	chr16:3354689-3355441	34.66	ZNF75A	+	Promoter
MACS_peak_126336	chr19:22468696-22469801	115.27	ZNF729	+	Promoter
MACS_peak_128172	chr19:37288150-37288808	33.91	ZNF790-AS1	+	Promoter
MACS_peak_128272	chr19:37996879-37998788	267.26	ZNF793	+	Promoter
MACS_peak_244063	chr7:148959819-148960364	54.66	ZNF783	+	Promoter
MACS_peak_244094	chr7:149156211-149156789	38.63	ZNF777	-	Intron1
MACS_peak_251063	chr8:37551460-37552039	32.43	ZNF703	+	Promoter
MACS_peak_152333	chr2:233246423-233247096	51.66	ALPP	+	Exon11
MACS_peak_152340	chr2:233274073-233274874	69.24	ALPPL2	+	Exon10
MACS_peak_226693	chr6:133563311-133564281	83.68	EYA4	+	UTR5
MACS_peak_159088	chr20:37435316-37435965	67.57	PPP1R16B	+	Promoter
MACS_peak_40505	chr11:18812473-18812971	66.65	PTPN5	-	Promoter
MACS_peak_40506	chr11:18813539-18814119	38.5	PTPN5	-	Promoter
MACS_peak_245971	chr7:157484079-157484662	32.2	PTPRN2	-	Intron12
MACS_peak_245972	chr7:157484769-157485768	61.88	PTPRN2	-	Intron12
MACS_peak_245988	chr7:157524518-157524901	37.9	PTPRN2	-	Intron12
MACS_peak_159424	chr20:41818858-41819347	52.18	PTPRT	-	Promoter
MACS_peak_41697	chr11:44337444-44337862	36.51	ALX4	-	Enhancer
MACS_peak_41698	chr11:44337914-44338477	33.35	ALX4	-	Enhancer
MACS_peak_264113	chr9:96711199-96712085	90.7	BARX1	-	Downstream
MACS_peak_264114	chr9:96714534-96715041	36.88	BARX1	-	Exon4
MACS_peak_38859	chr11:2290820-2291501	51.09	ASCL2	-	UTR3
MACS_peak_58631	chr12:108168596-108169927	161.89	ASCL4	+	UTR5
MACS_peak_10945	chr1:91176346-91176936	44.28	BARHL2	-	Downstream
MACS_peak_272480	chrX:39942900-39943621	68.66	BCOR	-	Intron1
MACS_peak_272484	chrX:39952899-39953596	37.59	BCOR	-	Intron1
MACS_peak_272485	chrX:39954474-39955475	61.76	BCOR	-	Intron1
MACS_peak_272486	chrX:39957789-39958385	31.48	BCOR	-	Promoter
MACS_peak_272504	chrX:40016998-40017512	57.38	BCOR	-	Intron1
MACS_peak_272511	chrX:40031647-40032679	92.68	BCOR	-	Intron1
MACS_peak_272512	chrX:40033516-40035753	113.58	BCOR	-	Promoter
MACS_peak_253197	chr8:65488060-65489249	202.42	BHLHE22	+	Enhancer
MACS_peak_113064	chr17:77776437-77777052	30.47	CBX8	-	Enhancer
MACS_peak_113065	chr17:77777352-77778190	152.28	CBX8	-	Enhancer
MACS_peak_54567	chr12:45444064-45444682	30.31	DBX2	-	Exon1
MACS_peak_148117	chr2:172947250-172948488	132.81	DLX1	+	Promoter
MACS_peak_148118	chr2:172948556-172949466	88.61	DLX1	+	Promoter
MACS_peak_148124	chr2:172965441-172966766	125.1	DLX2	-	Exon3
MACS_peak_148126	chr2:172971361-172972017	34.02	DLX2	-	Enhancer
MACS_peak_239810	chr7:96653404-96653991	31.98	DLX5	-	Intron1
MACS_peak_259639	chr9:840803-842181	75.2	DMRT1	+	Promoter
MACS_peak_259672	chr9:1041799-1043287	250.45	DMRT2	+	Enhancer
MACS_peak_28538	chr10:50604156-50604872	83.89	DRGX	-	Enhancer
MACS_peak_28539	chr10:50605003-50606947	329.94	DRGX	-	Enhancer
MACS_peak_214399	chr5:158478450-158479173	61.49	EBF1	-	Intron6
MACS_peak_250204	chr8:25901806-25902732	42.46	EBF2	-	Intron1
MACS_peak_140877	chr2:73150704-73153126	299.81	EMX1	+	Intron1
MACS_peak_144424	chr2:119612672-119613462	56.61	EN1	-	Enhancer
MACS_peak_245230	chr7:155243366-155244268	89.3	EN2	+	Enhancer
MACS_peak_245232	chr7:155248579-155249410	36.22	EN2	+	Promoter
MACS_peak_234769	chr7:27264583-27265574	142.26	EVX1	+	Enhancer
MACS_peak_234774	chr7:27283213-27283728	57.29	EVX1	+	Intron1
MACS_peak_234776	chr7:27285841-27286542	49.71	EVX1	+	Exon3
MACS_peak_148483	chr2:176952581-176953007	58.18	EVX2	-	Enhancer
MACS_peak_49676	chr11:128562484-128563421	65.97	FLI1	+	Promoter
MACS_peak_49677	chr11:128564385-128564931	40.76	FLI1	+	Promoter
MACS_peak_262583	chr9:79635353-79636570	112.79	FOXB2	+	Promoter
MACS_peak_8556	chr1:47915254-47916320	201.05	FOXD2-AS1	-	Enhancer
MACS_peak_9800	chr1:63786698-63787726	107.45	FOXD3	+	Promoter
MACS_peak_9801	chr1:63788333-63789276	93.01	FOXD3	+	Promoter
MACS_peak_264625	chr9:100613520-100615156	208.78	FOXE1	+	Promoter
MACS_peak_264627	chr9:100619840-100620909	158.01	FOXE1	+	Downstream
MACS_peak_24315	chr10:8075692-8076733	161.25	GATA3	+	Enhancer
MACS_peak_24316	chr10:8076931-8077716	56.95	GATA3	+	Enhancer
MACS_peak_24317	chr10:8077762-8078684	141.91	GATA3	+	Enhancer
MACS_peak_153268	chr2:237074578-237075201	69.91	GBX2	-	Exon2
MACS_peak_153273	chr2:237086973-237087748	39.11	GBX2	-	Enhancer
MACS_peak_153274	chr2:237087759-237088172	44.06	GBX2	-	Enhancer
MACS_peak_11066	chr1:92950002-92950629	35.65	GFI1	-	Intron1
MACS_peak_169041	chr22:19138267-19139139	114.95	GSC2	-	Promoter
MACS_peak_65001	chr13:28365364-28366409	212.88	GSX1	+	Promoter
MACS_peak_214080	chr5:153856861-153857459	31.37	HAND1	-	Intron1
MACS_peak_214082	chr5:153862010-153862593	32.2	HAND1	-	Enhancer
MACS_peak_276141	chrX:153238017-153238616	57.34	HCFC1	-	Promoter
MACS_peak_202279	chr4:185939499-185940159	39.75	HELT	+	Promoter
MACS_peak_202280	chr4:185942241-185942866	62.35	HELT	+	Downstream
MACS_peak_35129	chr10:124895616-124896879	88.83	HMX2	+	Enhancer
MACS_peak_35130	chr10:124897008-124898075	83.09	HMX2	+	Enhancer
MACS_peak_35134	chr10:124907804-124911681	509.4	HMX2	+	Promoter
MACS_peak_196306	chr4:57522292-57522966	51.59	HOPX	-	Intron2
MACS_peak_234753	chr7:27212299-27212896	37.43	HOXA10	-	Intron1
MACS_peak_234759	chr7:27224229-27224682	34	HOXA10	-	Enhancer
MACS_peak_234760	chr7:27224788-27225905	144.7	HOXA10	-	Enhancer
MACS_peak_107981	chr17:46800405-46801594	193.9	HOXB13	-	Downstream
MACS_peak_107982	chr17:46802322-46803506	211.7	HOXB13	-	UTR3
MACS_peak_107983	chr17:46803995-46804915	150.54	HOXB13	-	UTR3
MACS_peak_107984	chr17:46810507-46812065	148.25	HOXB13	-	Enhancer
MACS_peak_107958	chr17:46670387-46671421	99.63	HOXB3	-	Enhancer
MACS_peak_107973	chr17:46713949-46714407	33.66	HOXB9	-	Enhancer
MACS_peak_55589	chr12:54346638-54347118	45.69	HOXC11	+	Enhancer
MACS_peak_55596	chr12:54366679-54367482	62.28	HOXC11	+	Promoter
MACS_peak_55587	chr12:54338500-54339859	198.82	HOXC12	+	Enhancer
MACS_peak_55582	chr12:54320579-54321977	210.81	HOXC13	+	Enhancer
MACS_peak_55605	chr12:54393827-54394359	35.25	HOXC4	+	Enhancer
MACS_peak_55610	chr12:54407845-54409642	170.84	HOXC4	+	Promoter
MACS_peak_148514	chr2:177042469-177043442	83.45	HOXD1	+	Enhancer
MACS_peak_148516	chr2:177052687-177053587	55.73	HOXD1	+	Promoter
MACS_peak_148498	chr2:176995094-176996376	63.11	HOXD4	+	Enhancer
MACS_peak_220187	chr6:19836425-19837145	54.95	ID4	+	Promoter
MACS_peak_73341	chr14:36003952-36004557	31	INSM2	+	Promoter
MACS_peak_73342	chr14:36004647-36005067	67.01	INSM2	+	Exon1
MACS_peak_217465	chr6:392367-393419	91.08	IRF4	+	Promoter
MACS_peak_95023	chr16:55364479-55365600	324.29	IRX6	+	Exon6
MACS_peak_32592	chr10:102985310-102986341	122.24	LBX1	-	Downstream
MACS_peak_141095	chr2:74740949-74741372	36.14	LBX2	-	Enhancer
MACS_peak_106196	chr17:35296117-35297322	167.22	LHX1	+	Intron1
MACS_peak_106199	chr17:35303084-35303880	204.39	LHX1	+	Downstream
MACS_peak_266378	chr9:126771834-126772455	42.19	LHX2	+	Promoter
MACS_peak_266381	chr9:126777139-126778810	118.79	LHX2	+	Intron2
MACS_peak_266382	chr9:126778846-126780569	148.67	LHX2	+	Intron3
MACS_peak_269763	chr9:139090330-139092105	137.75	LHX3	-	Intron5
MACS_peak_15332	chr1:180204098-180205105	140.5	LHX4	+	Intron1
MACS_peak_10303	chr1:75595485-75596319	198.26	LHX8	+	Exon2
MACS_peak_10304	chr1:75596501-75597473	112.67	LHX8	+	Intron2
MACS_peak_16212	chr1:197879433-197880208	332.89	LHX9	+	Promoter
MACS_peak_159201	chr20:39315400-39316221	104.45	MAFB	-	UTR3
MACS_peak_259085	chr8:144513668-144514200	35.25	MAFA	-	Promoter
MACS_peak_26714	chr10:28033719-28036300	254.27	MKX	-	Exon1
MACS_peak_148816	chr2:182549113-182550301	122.55	NEUROD1	-	Enhancer
MACS_peak_198456	chr4:113443286-113444749	156.74	NEUROG2	-	Enhancer
MACS_peak_29593	chr10:71331049-71333148	195.15	NEUROG3	-	Downstream
MACS_peak_73394	chr14:36983112-36984066	217.13	NKX2-1	-	Downstream
MACS_peak_73396	chr14:36986224-36986902	129.52	NKX2-1	-	UTR3
MACS_peak_73397	chr14:36986947-36988118	102.46	NKX2-1	-	Exon3
MACS_peak_73398	chr14:36988159-36988758	43.66	NKX2-1	-	Intron2
MACS_peak_73399	chr14:36990086-36991371	93.82	NKX2-1	-	Promoter
MACS_peak_73401	chr14:36993209-36995213	249.08	NKX2-1	-	Enhancer
MACS_peak_32346	chr10:101280138-101280541	37.66	NKX2-3	+	Enhancer
MACS_peak_194071	chr4:13547817-13548990	162.66	NKX3-2	-	Promoter
MACS_peak_226966	chr6:137813277-137815750	141.25	OLIG3	-	Downstream
MACS_peak_121709	chr19:1765277-1766354	117.84	ONECUT3	+	Intron1
MACS_peak_121710	chr19:1774831-1775685	46.37	ONECUT3	+	Exon2
MACS_peak_209561	chr5:76925291-76926031	147.77	OTP	-	UTR3
MACS_peak_74303	chr14:57260661-57261663	74.5	OTX2-AS1	+	Enhancer
MACS_peak_74304	chr14:57261717-57262499	92.83	OTX2-AS1	+	Enhancer
MACS_peak_74310	chr14:57278415-57279275	124.29	OTX2	-	Promoter
MACS_peak_74311	chr14:57283224-57284723	98.4	OTX2	-	Enhancer
MACS_peak_157238	chr20:21688694-21690305	150.89	PAX1	+	Intron2
MACS_peak_32508	chr10:102501150-102502359	120.68	PAX2	+	Enhancer
MACS_peak_32509	chr10:102503647-102504503	46.26	PAX2	+	Promoter
MACS_peak_32510	chr10:102507359-102508859	146.05	PAX2	+	Intron1
MACS_peak_32511	chr10:102508864-102509708	160.27	PAX2	+	Intron1
MACS_peak_151441	chr2:223155322-223156615	93.24	PAX3	-	Downstream
MACS_peak_151444	chr2:223161228-223162394	231.81	PAX3	-	Intron2
MACS_peak_151447	chr2:223165441-223168074	340.7	PAX3	-	Promoter
MACS_peak_151448	chr2:223168121-223169113	167.19	PAX3	-	Enhancer
MACS_peak_261837	chr9:37029306-37030781	148.26	PAX5	-	Intron1
MACS_peak_40998	chr11:31848334-31849295	91.47	PAX6	-	Enhancer
MACS_peak_45381	chr11:71951888-71952658	323.08	PHOX2A	-	Intron2
MACS_peak_212383	chr5:134366544-134367568	72.95	PITX1	-	Exon2
MACS_peak_212386	chr5:134375571-134377391	277.49	PITX1	-	Enhancer
MACS_peak_212387	chr5:134385816-134386288	53.7	PITX1	-	Enhancer
MACS_peak_225211	chr6:99271691-99273895	207.65	POU3F2	+	Enhancer
MACS_peak_225215	chr6:99283418-99284081	52.38	POU3F2	+	Promoter
MACS_peak_143276	chr2:105458605-105461496	425.29	POU3F3	+	Enhancer
MACS_peak_143277	chr2:105469511-105470192	57.83	POU3F3	+	Promoter
MACS_peak_213445	chr5:145713409-145714041	100.84	POU4F3	+	Enhancer
MACS_peak_118669	chr18:56931916-56932492	59.29	RAX	-	Downstream
MACS_peak_118670	chr18:56932676-56933043	37.9	RAX	-	Downstream
MACS_peak_118671	chr18:56935189-56935844	59.87	RAX	-	UTR3
MACS_peak_118672	chr18:56936770-56937301	41.81	RAX	-	Intron2
MACS_peak_118673	chr18:56938974-56940740	118.64	RAX	-	Intron2
MACS_peak_225288	chr6:100908995-100909697	49.64	SIM1	-	Intron1
MACS_peak_74495	chr14:60973332-60974552	190.16	SIX6	+	Promoter
MACS_peak_74496	chr14:60975348-60978437	606.81	SIX6	+	Promoter
MACS_peak_287	chr1:1630833-1631244	68.06	CDK11B	-	UTR5
MACS_peak_1710	chr1:6301375-6302021	34.57	ICMT	-	Enhancer
MACS_peak_3262	chr1:11539510-11540078	33.06	PTCHD2	+	Promoter
MACS_peak_3425	chr1:12123192-12124376	68.81	TNFRSF8	+	UTR5
MACS_peak_3586	chr1:13839323-13840179	65.11	LRRC38	-	UTR5
MACS_peak_4166	chr1:17020643-17021055	30.22	ESPNP	-	UTR3
MACS_peak_4848	chr1:20878943-20879812	34.4	FAM43B	+	UTR5
MACS_peak_4978	chr1:21836084-21836811	75.39	ALPL	+	UTR5
MACS_peak_6880	chr1:35258520-35259140	30.21	GJA4	+	UTR5
MACS_peak_7242	chr1:38099577-38100144	52.84	RSPO1	-	UTR5
MACS_peak_7523	chr1:40157540-40158742	56.06	NT5C1A	-	Enhancer
MACS_peak_8309	chr1:45309036-45309902	34.54	PTCH2	-	Promoter
MACS_peak_8424	chr1:46632102-46632749	40.54	TSPAN1	+	Enhancer
MACS_peak_8488	chr1:47009356-47010333	143.84	MKNK1-AS1	+	UTR5
MACS_peak_8719	chr1:50885938-50887103	346.2	DMRTA2	-	Intron2
MACS_peak_8720	chr1:50887293-50887780	31.79	DMRTA2	-	Intron1
MACS_peak_8722	chr1:50892441-50894130	268.07	DMRTA2	-	Enhancer
MACS_peak_9414	chr1:57887815-57888270	40.62	DAB1	-	UTR5
MACS_peak_9454	chr1:58714958-58715785	42.04	DAB1	-	UTR5
MACS_peak_9544	chr1:60539169-60540270	179.26	C1orf87	-	UTR5
MACS_peak_9954	chr1:65731485-65732219	35.58	DNAJC6	+	UTR5
MACS_peak_10433	chr1:78957008-78957611	87.61	PTGFR	+	Promoter
MACS_peak_10450	chr1:79472139-79472789	90.59	ELTD1	-	Intron1
MACS_peak_11396	chr1:99469361-99470199	87.61	LOC100129620	+	UTR5
MACS_peak_11397	chr1:99470335-99471243	68.01	LPPR5	-	UTR5
MACS_peak_11450	chr1:101004232-101004947	62.11	GPR88	+	UTR5
MACS_peak_11451	chr1:101005541-101006058	89.29	GPR88	+	UTR3
MACS_peak_11797	chr1:110008610-110009124	50.05	SYPL2	+	UTR5
MACS_peak_11950	chr1:111505790-111506312	35.89	LRIF1	-	UTR5
MACS_peak_12185	chr1:114695765-114697222	65.05	SYT6	-	Promoter
MACS_peak_12236	chr1:115632240-115632808	45.85	TSPAN2	-	Promoter
MACS_peak_12475	chr1:119521616-119523356	357.59	TBX15	-	Intron1
MACS_peak_12481	chr1:119542830-119543565	245.4	TBX15	-	Enhancer
MACS_peak_13701	chr1:156862812-156863805	62.27	PEAR1	+	UTR5
MACS_peak_14621	chr1:169396132-169397133	210.13	C1orf114	-	UTR5
MACS_peak_14816	chr1:173638256-173639434	116.12	ANKRD45	-	UTR5
MACS_peak_15059	chr1:177133381-177134065	155.89	ASTN1	-	Exon1
MACS_peak_15060	chr1:177139813-177141023	113.38	FAM5B	+	UTR5
MACS_peak_16952	chr1:204120249-204120809	53.41	ETNK2	-	Intron1
MACS_peak_17577	chr1:209849055-209849603	34.25	G0S2	+	UTR3
MACS_peak_18015	chr1:214723596-214724577	56.86	PTPN14	-	Exon1
MACS_peak_18160	chr1:217307222-217308231	109.18	ESRRG	-	UTR5
MACS_peak_19290	chr1:228193791-228194390	43.66	WNT3A	+	Promoter
MACS_peak_19291	chr1:228195846-228196563	36.49	WNT3A	+	Intron1
MACS_peak_19423	chr1:228645244-228645865	30.15	HIST3H2A	-	Exon1
MACS_peak_20577	chr1:235814008-235814623	36.35	GNG4	-	UTR5
MACS_peak_21458	chr1:244014390-244015015	55.25	AKT3	-	Enhancer
MACS_peak_24585	chr10:11059130-11060023	38.61	CELF2	+	UTR5
MACS_peak_29180	chr10:64578020-64578731	84.37	EGR2	-	UTR5
MACS_peak_31407	chr10:88730302-88730781	53.07	C10orf116	+	UTR3
MACS_peak_31408	chr10:88731368-88731906	34.87	AGAP11	+	UTR5
MACS_peak_32091	chr10:98944418-98945233	113.03	SLIT1	-	Promoter
MACS_peak_32579	chr10:102890638-102891534	89.82	TLX1	+	UTR5
MACS_peak_35027	chr10:124220019-124220680	52.53	HTRA1	+	Promoter
MACS_peak_35331	chr10:125850794-125851570	101.21	CHST15	-	Promoter
MACS_peak_35394	chr10:126135100-126136366	69.89	NKX1-2	-	UTR3
MACS_peak_37268	chr10:133108680-133109786	178.65	TCERG1L	-	Intron1
MACS_peak_37961	chr10:135042698-135043884	81.2	UTF1	+	Promoter
MACS_peak_39464	chr11:6676132-6676679	40.69	DCHS1	-	UTR5
MACS_peak_39470	chr11:6947421-6948100	57.98	ZNF215	+	UTR5
MACS_peak_39484	chr11:7272618-7273075	33.73	SYT9	+	Promoter
MACS_peak_39980	chr11:12029456-12030318	40.18	DKK3	-	UTR5
MACS_peak_40089	chr11:13032427-13033047	48.8	RASSF10	+	UTR3
MACS_peak_40101	chr11:13300530-13301068	62.71	ARNTL	+	Intron1
MACS_peak_40139	chr11:13983593-13984568	83.29	SPON1	+	UTR5
MACS_peak_40702	chr11:22688482-22689202	30.75	GAS2	+	UTR5
MACS_peak_40745	chr11:24518205-24518820	30.47	LUZP2	+	UTR5
MACS_peak_40853	chr11:27741611-27742432	67.7	BDNF	-	UTR5
MACS_peak_40854	chr11:27743013-27744953	232.26	BDNF	-	UTR5
MACS_peak_40914	chr11:30038427-30039024	37.43	KCNA4	-	UTR5
MACS_peak_42255	chr11:48001229-48001678	34.28	PTPRJ	+	Promoter
MACS_peak_44099	chr11:67250853-67251299	48.56	TMEM134	-	Enhancer
MACS_peak_46144	chr11:78672659-78673369	69.58	TENM4	-	Intron6
MACS_peak_47128	chr11:105480661-105482236	191.58	GRIA4	+	UTR5
MACS_peak_49539	chr11:126870095-126870653	68.46	KIRREL3	-	UTR5
MACS_peak_51973	chr12:5539382-5540465	75.36	NTF3	+	Promoter
MACS_peak_51974	chr12:5541018-5541891	63.9	NTF3	+	Promoter
MACS_peak_51975	chr12:5542001-5543296	142.47	NTF3	+	Promoter
MACS_peak_53869	chr12:29935581-29936516	53.58	TMTC1	-	Exon1
MACS_peak_54878	chr12:49374864-49375901	99.38	WNT1	+	Intron3
MACS_peak_56468	chr12:66583305-66583990	38.27	TMBIM4	-	Enhancer
MACS_peak_58009	chr12:99288046-99289787	147.22	ANKS1B	-	UTR5
MACS_peak_58200	chr12:103351864-103352803	86.18	ASCL1	+	UTR5
MACS_peak_58224	chr12:103889543-103890115	32.83	C12orf42	-	UTR5
MACS_peak_58287	chr12:104609145-104609509	45.21	TXNRD1	+	Promoter
MACS_peak_59199	chr12:111471799-111472429	48.08	CUX2	+	UTR5
MACS_peak_59767	chr12:114833325-114834654	90.73	TBX5	-	Intron4
MACS_peak_60356	chr12:119772368-119773015	34.51	CCDC60	+	UTR5
MACS_peak_62252	chr12:128850269-128851039	51.52	TMEM132C	+	Intron1
MACS_peak_63969	chr13:21348210-21348885	45.03	N6AMT2	-	Promoter
MACS_peak_65884	chr13:36871826-36872320	31.36	CCDC169	-	UTR5
MACS_peak_66642	chr13:46961278-46962031	52.65	KIAA0226L	-	UTR5
MACS_peak_68132	chr13:79174451-79175932	155.08	POU4F1	-	UTR3
MACS_peak_68715	chr13:93879064-93881181	152.47	GPC6	+	UTR5
MACS_peak_68802	chr13:95253185-95253821	54.4	TGDS	-	Enhancer
MACS_peak_68814	chr13:95363019-95363427	60.1	SOX21	-	UTR3
MACS_peak_68986	chr13:96743294-96744508	85.74	HS6ST3	+	Promoter
MACS_peak_69808	chr13:102067843-102068437	37.62	NALCN	-	UTR5
MACS_peak_71758	chr13:113540268-113540742	53.52	ATP11A	+	Exon29
MACS_peak_72903	chr14:29242931-29243848	194.98	C14orf23	+	UTR5
MACS_peak_72905	chr14:29246975-29247862	146.09	C14orf23	+	UTR3
MACS_peak_73390	chr14:36974244-36975061	36.91	SFTA3	-	Intron1
MACS_peak_74494	chr14:60951873-60953130	185.84	C14orf39	-	UTR5
MACS_peak_74538	chr14:61746647-61747262	63.21	TMEM30B	-	UTR3
MACS_peak_74631	chr14:63512578-63513340	52.05	KCNH5	-	UTR5
MACS_peak_75877	chr14:76604825-76605686	45.97	GPATCH2L	+	Enhancer
MACS_peak_77084	chr14:92790129-92790974	72.72	SLC24A4	+	UTR5
MACS_peak_77195	chr14:93389089-93389705	42.52	CHGA	+	UTR5
MACS_peak_77723	chr14:96342432-96343417	56.62	LINC00617	+	UTR5
MACS_peak_80179	chr15:22095043-22095648	31	POTEB	-	Enhancer
MACS_peak_80852	chr15:28344039-28344553	50.05	OCA2	-	UTR5
MACS_peak_82656	chr15:45420918-45421499	32.32	DUOXA1	-	UTR5
MACS_peak_82688	chr15:45670994-45671534	47.96	GATM	-	Promoter
MACS_peak_82783	chr15:48010532-48011673	174.48	SEMA6D	+	UTR5
MACS_peak_83163	chr15:53075269-53076332	265.95	ONECUT1	-	Intron1
MACS_peak_83164	chr15:53077870-53078356	45.2	ONECUT1	-	Intron1
MACS_peak_83165	chr15:53079081-53081721	301.04	ONECUT1	-	Exon1
MACS_peak_85479	chr15:74420807-74421508	43.39	LOC283731	-	UTR3
MACS_peak_85480	chr15:74421864-74422474	36.64	ISLR2	+	UTR5
MACS_peak_85481	chr15:74422620-74423160	41.17	ISLR2	+	UTR5
MACS_peak_86056	chr15:78933575-78934145	45.71	CHRNB4	-	UTR5
MACS_peak_86125	chr15:79382635-79383364	47.86	RASGRF1	-	UTR5
MACS_peak_86146	chr15:79576073-79576738	59.08	LOC729911	-	UTR5
MACS_peak_86493	chr15:83378950-83379667	36.49	LOC338963	-	UTR3
MACS_peak_86613	chr15:84748278-84749275	55.91	LOC648809	+	UTR5
MACS_peak_86958	chr15:89345684-89347352	132.34	ACAN	+	UTR5
MACS_peak_89362	chr16:1010276-1010719	48.83	LMF1	-	UTR3
MACS_peak_89906	chr16:2562929-2563497	100.13	ATP6V0C	+	Promoter
MACS_peak_93803	chr16:31227738-31228618	39.26	PYDC1	-	UTR5
MACS_peak_95037	chr16:55512322-55513346	60.33	MMP2	+	UTR5
MACS_peak_95778	chr16:65154066-65154765	63.37	CDH11	-	UTR5
MACS_peak_96328	chr16:69141641-69142097	40.55	HAS3	+	UTR5
MACS_peak_97510	chr16:77468649-77469383	74.78	ADAMTS18	-	Exon1
MACS_peak_97539	chr16:77822914-77823500	32.03	VAT1L	+	Promoter
MACS_peak_98352	chr16:82045027-82045478	63.58	SDR42E1	-	UTR5
MACS_peak_98402	chr16:82660278-82661004	75.48	CDH13	+	UTR5
MACS_peak_99543	chr16:86320418-86320912	51.74	LOC146513	+	UTR5
MACS_peak_100035	chr16:87636344-87637793	181.05	JPH3	+	UTR5
MACS_peak_105012	chr17:21280393-21281019	35.7	KCNJ12	+	UTR5
MACS_peak_105249	chr17:26699093-26699756	33.64	VTN	-	Promoter
MACS_peak_105577	chr17:29249524-29250271	96.32	TEFM	-	Enhancer
MACS_peak_105935	chr17:32905819-32906370	47.12	TMEM132E	+	Promoter
MACS_peak_105936	chr17:32906893-32908255	174.35	TMEM132E	+	Promoter
MACS_peak_105937	chr17:32908529-32909400	39.72	TMEM132E	+	Promoter
MACS_peak_106052	chr17:34068615-34069152	55.35	RASL10B	+	UTR3
MACS_peak_106194	chr17:35290993-35292595	166.24	AATF	+	Enhancer
MACS_peak_107456	chr17:42906336-42907316	63.1	GJC1	-	UTR5
MACS_peak_107637	chr17:43970878-43971506	41.74	MAPT	+	Promoter
MACS_peak_108909	chr17:56234211-56235089	98.87	MSX2P1	+	UTR5
MACS_peak_109302	chr17:59478075-59479617	427.09	TBX2	+	Promoter
MACS_peak_112180	chr17:75370041-75370653	36.53	9-Sep	+	UTR5
MACS_peak_112763	chr17:76921657-76922308	34.29	TIMP2	-	Promoter
MACS_peak_112869	chr17:77178670-77179206	34.99	RBFOX3	-	UTR5
MACS_peak_114232	chr17:80710747-80711375	69.45	TBCD	+	Promoter
MACS_peak_115046	chr18:7116680-7118403	148.67	LAMA1	-	UTR5
MACS_peak_116415	chr18:20714677-20715145	33	CABLES1	+	UTR5
MACS_peak_117142	chr18:31738907-31739980	174.21	NOL4	-	UTR3
MACS_peak_117144	chr18:31802313-31803890	161.13	NOL4	-	UTR5
MACS_peak_117151	chr18:32073768-32074554	38.52	DTNA	+	Promoter
MACS_peak_117679	chr18:43608236-43608724	31.73	PSTPIP2	-	Intron2
MACS_peak_119050	chr18:63418613-63419334	48.38	CDH7	+	UTR5
MACS_peak_119189	chr18:67068376-67069523	83.92	DOK6	+	UTR5
MACS_peak_119348	chr18:70210267-70210987	107.27	CBLN2	-	UTR5
MACS_peak_119378	chr18:70535039-70535637	37.37	NETO1	-	Promoter
MACS_peak_119379	chr18:70536053-70537007	64.82	NETO1	-	Promoter
MACS_peak_121393	chr19:862873-863344	32.8	CFD	+	UTR3
MACS_peak_121608	chr19:1450065-1450744	65.01	APC2	+	UTR5
MACS_peak_122574	chr19:4279410-4280324	67.58	SHD	+	UTR5
MACS_peak_122587	chr19:4328388-4329033	47.03	STAP2	-	Intron6
MACS_peak_123664	chr19:8274863-8275334	53.8	CERS4	+	UTR5
MACS_peak_123834	chr19:9473137-9474305	155.19	ZNF177	+	UTR5
MACS_peak_124684	chr19:13616677-13617312	47.73	CACNA1A	-	UTR5
MACS_peak_124754	chr19:14016096-14016820	75.66	C19orf57	-	UTR5
MACS_peak_125473	chr19:17392709-17393272	33.35	ANKLE1	+	UTR5
MACS_peak_125581	chr19:17798554-17799245	44.01	UNC13A	-	UTR5
MACS_peak_125624	chr19:17982903-17983683	57.3	SLC5A5	+	UTR5
MACS_peak_125765	chr19:18499377-18500037	33.8	GDF15	+	UTR3
MACS_peak_126323	chr19:22034140-22035272	72.08	ZNF43	-	UTR5
MACS_peak_127048	chr19:31839405-31840169	65.21	TSHZ3	-	Exon1
MACS_peak_127049	chr19:31840258-31841720	70.42	TSHZ3	-	Promoter
MACS_peak_128127	chr19:36908976-36910002	122.73	ZFP82	-	UTR5
MACS_peak_128145	chr19:37095535-37097129	447.44	ZNF529	-	UTR5
MACS_peak_128497	chr19:38885060-38885844	57.02	SPRED3	+	UTR5
MACS_peak_128736	chr19:39687566-39688131	33.24	NCCRP1	+	UTR5
MACS_peak_128964	chr19:41024614-41025516	82.15	SPTBN4	+	Intron15
MACS_peak_129739	chr19:46001995-46002760	58.37	RTN2	-	Promoter
MACS_peak_130480	chr19:49242465-49242980	36.34	MAMSTR	-	Enhancer
MACS_peak_130862	chr19:50553994-50554981	176.44	FLJ26850	+	UTR5
MACS_peak_131066	chr19:51321166-51321950	57.02	MGC45922	+	UTR5
MACS_peak_131420	chr19:53635389-53636518	201.47	ZNF415	-	UTR5
MACS_peak_131483	chr19:54024344-54025393	168.68	ZNF331	+	UTR5
MACS_peak_131930	chr19:55895852-55896252	52.91	TMEM238	-	Promoter
MACS_peak_132188	chr19:56915716-56916589	63.9	ZNF583	+	UTR5
MACS_peak_132201	chr19:57050254-57050843	51.11	ZFP28	+	UTR5
MACS_peak_132204	chr19:57079275-57079945	73.1	ZNF470	+	UTR5
MACS_peak_132367	chr19:58038546-58039128	32.26	ZNF549	+	UTR5
MACS_peak_132380	chr19:58144795-58145574	50.94	ZNF211	+	UTR5
MACS_peak_132413	chr19:58399806-58400400	31.59	ZNF814	-	UTR5
MACS_peak_132542	chr19:58950949-58951463	30.17	ZNF132	-	UTR5
MACS_peak_132848	chr2:946870-947367	31.17	SNTG2	+	Promoter
MACS_peak_132913	chr2:1162703-1163131	66.1	SNTG2	+	Intron7
MACS_peak_135524	chr2:14774033-14774626	37.68	FAM84A	+	UTR5
MACS_peak_135525	chr2:14774835-14775538	49.58	FAM84A	+	UTR3
MACS_peak_137106	chr2:27887367-27887811	41.48	SUPT7L	-	Promoter
MACS_peak_137583	chr2:31457242-31457871	35.53	EHD3	+	UTR5
MACS_peak_138337	chr2:40678389-40679009	36.05	SLC8A1	-	UTR5
MACS_peak_140654	chr2:70994747-70995545	62.65	ADD2	-	UTR5
MACS_peak_141081	chr2:74669171-74669663	31.48	RTKN	-	Promoter
MACS_peak_141186	chr2:75427792-75428432	47.38	TACR1	-	Promoter
MACS_peak_141836	chr2:87018080-87018674	37.62	CD8A	-	UTR5
MACS_peak_142793	chr2:101437315-101437982	66.02	NPAS2	+	UTR5
MACS_peak_143515	chr2:107084647-107085037	60.98	RGPD3	-	UTR5
MACS_peak_143590	chr2:108443127-108443570	41.56	RGPD4	+	UTR5
MACS_peak_145758	chr2:130878504-130878907	52.61	POTEF	-	Intron2
MACS_peak_145759	chr2:130897091-130897444	45.21	CCDC74B	-	UTR3
MACS_peak_146665	chr2:145273323-145273870	85.7	ZEB2	-	UTR3
MACS_peak_146666	chr2:145274572-145275425	35.15	ZEB2	-	UTR5
MACS_peak_146825	chr2:149632973-149634060	116.92	KIF5C	+	UTR5
MACS_peak_147091	chr2:154334255-154335096	47.13	RPRM	-	UTR3
MACS_peak_147495	chr2:162272904-162274133	164.62	TBR1	+	Promoter
MACS_peak_148330	chr2:175190653-175191601	46.95	LOC285084	+	UTR5
MACS_peak_148332	chr2:175193218-175194248	261.8	LOC285084	+	UTR5
MACS_peak_148544	chr2:177501646-177502489	41.18	LOC375295	-	UTR3
MACS_peak_150224	chr2:207138964-207139590	62.27	ZDBF2	+	UTR5
MACS_peak_150225	chr2:207139825-207140482	33.97	ZDBF2	+	UTR5
MACS_peak_150387	chr2:208988751-208989628	45.08	CRYGD	-	UTR5
MACS_peak_151103	chr2:219748540-219749230	44.07	WNT10A	+	Intron2
MACS_peak_151170	chr2:220173064-220174428	136.18	PTPRN	-	Intron1
MACS_peak_151187	chr2:220298965-220299751	56.89	SPEG	+	UTR5
MACS_peak_155224	chr20:589824-590898	57.36	TCF15	-	Exon1
MACS_peak_155236	chr20:644706-645696	103.49	SCRT2	-	Exon2
MACS_peak_155285	chr20:982800-983410	30.73	RSPO4	-	UTR5
MACS_peak_155295	chr20:1165058-1165508	34.21	TMEM74B	-	Exon1
MACS_peak_155469	chr20:2538829-2539861	223.88	TMC2	+	Exon3
MACS_peak_156129	chr20:9494828-9495742	81.17	LAMP5	+	UTR5
MACS_peak_156161	chr20:10197549-10198340	56.54	SNAP25-AS1	-	UTR3
MACS_peak_156623	chr20:17206080-17207034	154.87	PCSK2	+	UTR5
MACS_peak_157052	chr20:20350098-20351280	68.93	INSM1	+	UTR3
MACS_peak_157302	chr20:22548276-22549066	50.23	LINC00261	-	UTR3
MACS_peak_157506	chr20:24450457-24452082	96.46	SYNDIG1	+	UTR5
MACS_peak_159521	chr20:42544155-42545135	111.9	TOX2	+	Promoter
MACS_peak_162075	chr20:57089066-57090373	265.89	APCDD1L	-	UTR5
MACS_peak_162400	chr20:58179704-58180209	30.69	PHACTR3	+	UTR5
MACS_peak_163515	chr20:61703485-61704223	35.37	LOC63930	+	UTR5
MACS_peak_163592	chr20:61886029-61886775	96.42	FLJ16779	+	UTR5
MACS_peak_165048	chr21:32715764-32716358	31.59	TIAM1	-	Intron2
MACS_peak_165600	chr21:35831229-35831929	43.45	KCNE1	-	UTR5
MACS_peak_166745	chr21:42798679-42799372	50.26	MX1	+	UTR5
MACS_peak_167942	chr21:46128795-46129733	108.33	TSPEAR	-	Intron1
MACS_peak_168611	chr22:17081683-17082079	45.21	TPTEP1	+	Promoter
MACS_peak_169193	chr22:19742120-19742918	32.41	TBX1	+	Promoter
MACS_peak_171424	chr22:33453785-33454520	53.89	SYN3	-	UTR5
MACS_peak_172198	chr22:37962326-37962912	32.03	CDC42EP1	+	UTR5
MACS_peak_172700	chr22:39784653-39785489	47.42	TAB1	+	Enhancer
MACS_peak_173443	chr22:43115631-43116253	62.61	A4GALT	-	Promoter
MACS_peak_175358	chr22:48885281-48885860	38.56	FAM19A5	+	UTR5
MACS_peak_178783	chr3:26664352-26665355	55.55	LRRC3B	+	UTR5
MACS_peak_178784	chr3:26665678-26666299	35.99	LRRC3B	+	UTR5
MACS_peak_179209	chr3:35681509-35682229	30.75	ARPP21	+	UTR5
MACS_peak_180558	chr3:50375581-50376111	35.37	RASSF1	-	UTR5
MACS_peak_181155	chr3:55514893-55515554	33.75	WNT5A	-	Exon2
MACS_peak_181156	chr3:55515714-55516742	138.22	WNT5A	-	Intron1
MACS_peak_181158	chr3:55519935-55520410	39.12	WNT5A	-	Intron1
MACS_peak_181660	chr3:62359053-62359938	113.6	FEZF2	-	UTR5
MACS_peak_182567	chr3:73673004-73674547	95.5	PDZRN3	-	UTR5
MACS_peak_182805	chr3:79067767-79068433	33.48	ROBO1	-	UTR5
MACS_peak_183006	chr3:85008286-85008973	64.35	CADM2	+	UTR5
MACS_peak_184428	chr3:122296269-122297152	56.81	PARP15	+	UTR5
MACS_peak_185357	chr3:128208131-128208737	30.94	GATA2	-	Intron1
MACS_peak_185645	chr3:130064224-130064986	72.39	COL6A5	+	UTR5
MACS_peak_186267	chr3:140770550-140771532	45.15	SPSB4	+	UTR5
MACS_peak_188529	chr3:181436976-181437812	179.38	SOX2-OT	+	Intron4
MACS_peak_191492	chr4:818299-819065	33.95	CPLX1	-	UTR5
MACS_peak_192460	chr4:4229595-4230021	35.91	OTOP1	-	Promoter
MACS_peak_193807	chr4:8868585-8869369	44.48	HMX1	-	UTR3
MACS_peak_194061	chr4:13528845-13529596	59.38	LOC285547	-	UTR3
MACS_peak_194161	chr4:15779834-15780460	35.7	CD38	+	UTR5
MACS_peak_195556	chr4:40752648-40753041	45.21	NSUN7	+	UTR5
MACS_peak_195631	chr4:41258586-41259312	68.25	UCHL1	+	UTR5
MACS_peak_195748	chr4:42400068-42401709	155.5	SHISA3	+	UTR5
MACS_peak_196048	chr4:52904714-52905303	123.9	SPATA18	+	Enhancer
MACS_peak_196158	chr4:55098053-55098924	139.58	PDGFRA	+	UTR5
MACS_peak_196292	chr4:57371018-57371878	34.82	ARL9	+	UTR5
MACS_peak_196762	chr4:72897438-72898467	146.17	NPFFR2	+	UTR5
MACS_peak_196777	chr4:73434844-73435465	35.99	ADAMTS3	-	Promoter
MACS_peak_196818	chr4:74702331-74702973	60.93	CXCL6	+	UTR5
MACS_peak_196823	chr4:74863840-74864798	121.8	CXCL5	-	UTR5
MACS_peak_198022	chr4:102711595-102712698	240.92	BANK1	+	UTR5
MACS_peak_198181	chr4:107956152-107957909	204.27	DKK2	-	UTR5
MACS_peak_198223	chr4:109092404-109093939	143.05	LEF1-AS1	+	UTR5
MACS_peak_198629	chr4:118006306-118007201	49.94	TRAM1L1	-	Exon1
MACS_peak_198772	chr4:122300944-122302066	168.4	QRFPR	-	UTR5
MACS_peak_199027	chr4:128544482-128545214	114.17	INTU	+	Enhancer
MACS_peak_199216	chr4:134067850-134070593	417.83	PCDH10	+	UTR5
MACS_peak_200284	chr4:154709013-154710003	126.37	SFRP2	-	UTR5
MACS_peak_200415	chr4:158141308-158141917	30.78	GRIA2	+	UTR5
MACS_peak_200416	chr4:158142404-158143960	120.55	GRIA2	+	UTR5
MACS_peak_200721	chr4:165304193-165305630	274.58	1-Mar	-	UTR5
MACS_peak_200752	chr4:165877909-165878586	32.9	FAM218A	+	UTR5
MACS_peak_201016	chr4:170946397-170947402	80.98	MFAP3L	-	UTR5
MACS_peak_201661	chr4:183064513-183065227	36.65	MGC45800	-	UTR3
MACS_peak_201733	chr4:183369130-183369861	60.87	TENM3	+	Intron2
MACS_peak_202585	chr4:187292054-187292583	56.04	LOC285441	-	UTR3
MACS_peak_205453	chr5:10564543-10565734	273.94	ANKRD33B	+	UTR5
MACS_peak_206293	chr5:17216475-17217140	45.69	LOC285696	-	UTR3
MACS_peak_207291	chr5:33891664-33892800	71.82	ADAMTS12	-	Exon1
MACS_peak_207942	chr5:43017191-43018801	340.12	LOC648987	-	UTR3
MACS_peak_208130	chr5:50678921-50679475	40.21	ISL1	+	UTR5
MACS_peak_208783	chr5:63986144-63986989	65.91	FAM159B	+	UTR5
MACS_peak_209435	chr5:75380490-75381341	58.92	SV2C	+	UTR5
MACS_peak_209844	chr5:79864754-79865261	30.58	ANKRD34B	-	UTR5
MACS_peak_210070	chr5:83679749-83680727	90.05	EDIL3	-	UTR5
MACS_peak_210196	chr5:87969785-87972210	268.71	LINC00461	-	UTR3
MACS_peak_210484	chr5:94955471-94956082	157.97	GPR150	+	UTR5
MACS_peak_210485	chr5:94956728-94957462	35.58	GPR150	+	UTR3
MACS_peak_210676	chr5:100238525-100239268	40.89	ST8SIA4	-	Exon1
MACS_peak_210712	chr5:101631702-101632543	35.73	SLCO4C1	-	UTR5
MACS_peak_211406	chr5:119800958-119801655	43.63	PRR16	+	UTR5
MACS_peak_212479	chr5:134913399-134914874	155.63	CXCL14	-	UTR5
MACS_peak_212839	chr5:139040468-139041070	37.13	CXXC5	+	UTR5
MACS_peak_212974	chr5:140220616-140221796	257.05	PCDHA8	+	UTR5
MACS_peak_213024	chr5:140605158-140605612	33.93	PCDHB14	+	UTR3
MACS_peak_213026	chr5:140613723-140615567	188.53	PCDHB18	+	UTR5
MACS_peak_213029	chr5:140627237-140627537	78.11	PCDHB15	+	UTR3
MACS_peak_213054	chr5:140766934-140767523	37.93	PCDHGB4	+	UTR5
MACS_peak_213057	chr5:140777271-140777743	32.74	PCDHGB5	+	UTR5
MACS_peak_213063	chr5:140794762-140795463	70.35	PCDHGA10	+	UTR3
MACS_peak_213066	chr5:140802063-140803555	146.75	PCDHGA11	+	UTR3
MACS_peak_213964	chr5:151149701-151150465	34.05	ATOX1	-	Enhancer
MACS_peak_215099	chr5:169064125-169065052	36.98	DOCK2	+	UTR5
MACS_peak_215709	chr5:172756250-172756692	34.76	STC2	-	Exon1
MACS_peak_216076	chr5:175298998-175299692	63.78	CPLX2	+	UTR5
MACS_peak_216181	chr5:176056423-176057058	47.73	SNCB	-	UTR5
MACS_peak_216665	chr5:178156363-178156890	42.1	ZNF354A	-	UTR5
MACS_peak_217260	chr5:180075205-180076442	118.25	FLT4	-	Intron1
MACS_peak_218915	chr6:7911407-7911961	46.89	TXNDC5	-	Promoter
MACS_peak_219087	chr6:10398415-10398983	75.28	TFAP2A	-	UTR3
MACS_peak_219092	chr6:10411258-10412185	66.67	TFAP2A	-	Intron1
MACS_peak_219097	chr6:10425430-10426461	331.1	TFAP2A	-	Enhancer
MACS_peak_219169	chr6:10881510-10883306	156.72	GCM2	-	UTR5
MACS_peak_219171	chr6:10887003-10888077	133.43	SYCP2L	+	UTR5
MACS_peak_220568	chr6:24126156-24126833	32.9	NRSN1	+	UTR5
MACS_peak_220748	chr6:26044046-26044856	68.54	HIST1H2BB	-	Promoter
MACS_peak_220768	chr6:26188688-26189221	35.18	HIST1H4D	-	Downstream
MACS_peak_220770	chr6:26197053-26197657	31.05	HIST1H3D	-	UTR3
MACS_peak_220783	chr6:26270684-26272318	185.74	HIST1H3G	-	Downstream
MACS_peak_220784	chr6:26272351-26272852	44.03	HIST1H3G	-	Promoter
MACS_peak_220844	chr6:26987883-26988637	103.53	LOC100270746	-	UTR3
MACS_peak_220897	chr6:27279351-27280394	59.18	POM121L2	-	UTR5
MACS_peak_221001	chr6:27857843-27858558	116.18	HIST1H2AM	-	Downstream
MACS_peak_221062	chr6:28554615-28555856	90.38	SCAND3	-	UTR5
MACS_peak_222693	chr6:40996018-40996494	61	UNC5CL	-	UTR3
MACS_peak_223448	chr6:46703196-46703681	60.12	PLA2G7	-	UTR5
MACS_peak_223596	chr6:50682281-50684151	322.18	TFAP2D	+	Intron1
MACS_peak_223602	chr6:50787252-50788331	82.21	TFAP2B	+	Promoter
MACS_peak_223603	chr6:50790865-50791696	127.59	TFAP2B	+	Exon2
MACS_peak_224212	chr6:70991999-70993277	151.72	COL9A1	-	UTR5
MACS_peak_224257	chr6:72128982-72129782	49.6	LINC00472	-	UTR3
MACS_peak_224489	chr6:78171444-78172370	48.17	HTR1B	-	Downstream
MACS_peak_224679	chr6:85472214-85475061	245.83	TBX18	-	Intron2
MACS_peak_225080	chr6:94129105-94129702	31.43	EPHA7	-	UTR5
MACS_peak_225269	chr6:100441127-100442277	190.21	MCHR2	-	UTR5
MACS_peak_226095	chr6:117586412-117587320	88.78	VGLL2	+	UTR5
MACS_peak_226293	chr6:123316973-123317731	58.87	CLVS2	+	UTR5
MACS_peak_226556	chr6:130685983-130686682	49.85	TMEM200A	+	Promoter
MACS_peak_226728	chr6:134216848-134217364	30.05	TCF21	+	Downstream
MACS_peak_228147	chr6:154360232-154361289	229.36	OPRM1	+	UTR5
MACS_peak_228720	chr6:158401580-158402394	42.76	SYNJ2-IT1	+	Enhancer
MACS_peak_230039	chr6:166579500-166581137	127.93	T	-	Intron3
MACS_peak_233654	chr7:12443522-12444351	41.93	VWDE	-	UTR5
MACS_peak_233895	chr7:16794098-16794687	31.87	TSPAN13	+	Promoter
MACS_peak_234039	chr7:19812456-19813659	113.97	TMEM196	-	Promoter
MACS_peak_234099	chr7:20823171-20824033	132.29	SP8	-	UTR3
MACS_peak_234428	chr7:24323904-24325501	197.13	NPY	+	UTR5
MACS_peak_235766	chr7:38670279-38671130	79.25	AMPH	-	UTR5
MACS_peak_236082	chr7:42266834-42268104	137.31	GLI3	-	UTR5
MACS_peak_236083	chr7:42275985-42276810	36.51	GLI3	-	UTR5
MACS_peak_237280	chr7:54612137-54612687	158.64	VSTM2A	+	Intron1
MACS_peak_239101	chr7:79083322-79084497	116.38	MAGI2-AS3	+	UTR5
MACS_peak_239447	chr7:87229360-87230027	58.92	ABCB1	-	UTR5
MACS_peak_239583	chr7:91510259-91511751	139.54	MTERF	-	Promoter
MACS_peak_239841	chr7:97361911-97363023	107.36	TAC1	+	Promoter
MACS_peak_239993	chr7:98246794-98247909	121.8	NPTX2	+	Promoter
MACS_peak_240531	chr7:100845423-100846064	34.85	ZNHIT1	+	Enhancer
MACS_peak_240973	chr7:103968175-103969204	60.02	LHFPL3	+	UTR5
MACS_peak_240974	chr7:103969215-103970189	144.18	LHFPL3	+	UTR5
MACS_peak_241242	chr7:107300890-107301886	68.4	SLC26A4	+	UTR5
MACS_peak_242572	chr7:132262253-132262715	33.4	PLXNA4	-	UTR5
MACS_peak_243736	chr7:145813441-145814310	70.88	CNTNAP2	+	Promoter
MACS_peak_244182	chr7:150019811-150020235	36.06	ACTR3C	-	Promoter
MACS_peak_244250	chr7:150496643-150497183	41.17	TMEM176B	-	Intron1
MACS_peak_246408	chr7:158595958-158596605	34.51	ESYT2	-	Intron1
MACS_peak_248778	chr8:11549419-11550216	37.94	GATA4	+	Enhancer
MACS_peak_249614	chr8:21645008-21645682	45.1	GFRA2	-	UTR5
MACS_peak_249658	chr8:21923500-21923983	45.44	EPB49	+	UTR5
MACS_peak_249976	chr8:23261691-23262349	33.91	LOXL2	-	UTR5
MACS_peak_252493	chr8:54793058-54793676	36.17	RGS20	+	UTR5
MACS_peak_253647	chr8:72755487-72757087	196.82	MSC	-	UTR5
MACS_peak_253655	chr8:72987005-72988908	115.85	TRPA1	-	Intron1
MACS_peak_253662	chr8:73163287-73164029	40.95	LOC392232	-	UTR5
MACS_peak_253878	chr8:77589913-77590537	48.51	ZFHX4-AS1	-	UTR3
MACS_peak_253918	chr8:79427922-79428513	37.81	PKIA	+	UTR5
MACS_peak_253956	chr8:80524853-80525269	36.66	STMN2	+	Intron1
MACS_peak_253957	chr8:80525302-80526023	83.42	STMN2	+	Intron1
MACS_peak_254396	chr8:91803286-91804220	72.78	NECAB1	+	UTR5
MACS_peak_254447	chr8:93113760-93114588	41.99	RUNX1T1	-	Promoter
MACS_peak_254448	chr8:93114602-93115179	38.69	RUNX1T1	-	Exon1
MACS_peak_254851	chr8:98788640-98789697	58.35	LAPTM4B	+	Promoter
MACS_peak_255363	chr8:104512392-104513966	146.88	RIMS2	+	UTR5
MACS_peak_255788	chr8:116660734-116661228	37.77	TRPS1	-	Intron1
MACS_peak_260768	chr9:19126670-19127371	43.39	PLIN2	-	UTR5
MACS_peak_260895	chr9:21970475-21971092	36.23	CDKN2A	-	UTR3
MACS_peak_264835	chr9:103174149-103174827	58.06	MSANTD3	+	Enhancer
MACS_peak_264850	chr9:103791932-103792564	41.48	LPPR1	+	UTR5
MACS_peak_265799	chr9:120175438-120176232	43.89	ASTN2	-	Intron1
MACS_peak_270472	chrX:2747808-2748366	46.59	GYG2	+	UTR5
MACS_peak_270665	chrX:6144419-6146008	111.53	NLGN4X	-	UTR5
MACS_peak_270882	chrX:9433988-9434580	37.74	TBL1X	+	Promoter
MACS_peak_271245	chrX:13587583-13588548	84.08	EGFL6	+	UTR5
MACS_peak_271414	chrX:16887475-16888006	48.67	RBBP7	-	UTR5
MACS_peak_271463	chrX:17879209-17879775	33.18	RAI2	-	UTR5
MACS_peak_271666	chrX:19904722-19905472	59.45	SH3KBP1	-	UTR5
MACS_peak_272254	chrX:34675501-34676181	72.19	TMEM47	-	Promoter
MACS_peak_272574	chrX:40594279-40594793	30.17	MED14	-	UTR5
MACS_peak_273169	chrX:51238269-51238952	57.68	NUDT11	-	Intron1
MACS_peak_273240	chrX:53449169-53449881	36.76	RIBC1	+	UTR5
MACS_peak_273769	chrX:71524549-71525081	48.59	CITED1	-	Intron1
MACS_peak_273813	chrX:73511790-73512728	72.49	FTX	-	Intron1
MACS_peak_274312	chrX:102840136-102841112	39.98	TCEAL4	+	Promoter
MACS_peak_274314	chrX:102862779-102863384	31	TCEAL3	+	Promoter
MACS_peak_274316	chrX:102883654-102885174	84.68	TCEAL1	+	Promoter
MACS_peak_274557	chrX:112083368-112084038	65.76	AMOT	-	Exon1
MACS_peak_274558	chrX:112084146-112085268	49.07	AMOT	-	Promoter
MACS_peak_274614	chrX:114467969-114468657	44.2	LRCH2	-	UTR5
MACS_peak_274842	chrX:120181071-120181709	41.1	GLUD2	+	UTR5
MACS_peak_275285	chrX:134232721-134233868	118.87	LINC00087	-	UTR3
MACS_peak_276029	chrX:152907794-152908450	34.02	DUSP9	+	UTR5
MACS_peak_75639	chr14:74725130-74725707	38.69	VSX2	+	Intron3
MACS_peak_146668	chr2:145281877-145282784	55.29	ZEB2	-	Enhancer
MACS_peak_146509	chr2:142887349-142888219	34.35	LRP1B	-	Exon1
MACS_peak_125052	chr19:15580191-15580970	57.37	PGLYRP2	-	Intron4
MACS_peak_169434	chr22:20792294-20793020	68.25	SCARF2	-	Promoter
MACS_peak_159073	chr20:37351939-37352615	112.44	SLC32A1	+	Promoter
MACS_peak_179926	chr3:45836662-45837658	88.58	SLC6A20	-	Promoter
MACS_peak_40643	chr11:20619767-20620333	33.18	SLC6A5	+	Promoter
MACS_peak_95780	chr16:65156443-65156957	50.05	CDH11	-	Promoter
MACS_peak_162712	chr20:59826520-59827327	49.17	CDH4	+	Promoter
MACS_peak_210069	chr5:83679014-83679659	60.68	EDIL3	-	Promoter
MACS_peak_73982	chr14:52536123-52536897	45.07	NID2	-	Promoter
MACS_peak_211161	chr5:113696687-113697526	53.36	KCNN2	+	Promoter
MACS_peak_121329	chr19:708369-708731	37.9	PALM	+	Promoter
MACS_peak_216609	chr5:177945939-177946336	60.98	COL23A1	-	Intron2
MACS_peak_70874	chr13:110965255-110965966	76.82	COL4A1	-	Enhancer
MACS_peak_114609	chr18:2847812-2848473	33.75	EMILIN2	+	Promoter
MACS_peak_203339	chr5:320605-321025	36.36	AHRR	+	Intron1
MACS_peak_79216	chr14:103389822-103390312	44.89	AMN	+	Promoter
MACS_peak_79219	chr14:103395377-103395874	31.17	AMN	+	Intron5
MACS_peak_250226	chr8:26239707-26240295	37.99	BNIP3L	+	Promoter
MACS_peak_107484	chr17:43044253-43045329	69.44	C1QL1	-	Exon1
MACS_peak_51808	chr12:4377761-4378810	64.92	CCND2	+	Enhancer
MACS_peak_51809	chr12:4378835-4379592	65.76	CCND2	+	Enhancer
MACS_peak_51810	chr12:4381683-4382278	37.56	CCND2	+	Promoter
MACS_peak_51811	chr12:4383385-4384014	41.67	CCND2	+	Promoter
MACS_peak_151109	chr2:219825060-219825645	32.09	CDK5R2	+	Exon1
MACS_peak_151110	chr2:219827849-219828246	37.9	CDK5R2	+	Downstream
MACS_peak_209508	chr5:76249302-76250768	120.64	CRHBP	+	Promoter
MACS_peak_119190	chr18:67069599-67070362	72.31	DOK6	+	Intron1
MACS_peak_82653	chr15:45403895-45404685	56.61	DUOXA2	+	Promoter
MACS_peak_148866	chr2:183731878-183732481	37.07	FRZB	-	Promoter
MACS_peak_85328	chr15:72476922-72477446	35.76	GRAMD2	-	Intron1
MACS_peak_50471	chr11:133824951-133825538	65.72	IGSF9B	-	Intron1
MACS_peak_146827	chr2:149644967-149646180	106.07	KIF5C	+	Intron1
MACS_peak_213845	chr5:150050837-150051765	158.07	MYOZ3	+	Intron3
MACS_peak_203552	chr5:1009624-1010167	40.96	NKD2	+	Promoter
MACS_peak_234427	chr7:24322635-24323790	148.63	NPY	+	Promoter
MACS_peak_218633	chr6:5996934-5997585	60.19	NRN1	-	Downstream
MACS_peak_21372	chr1:242686600-242687361	119.12	PLD5	-	Promoter
MACS_peak_234104	chr7:20830270-20831131	78.43	SP8	-	Enhancer
MACS_peak_209434	chr5:75377734-75378345	63.56	SV2C	+	Promoter
MACS_peak_41653	chr11:43965598-43966068	61.61	C11orf96	+	Downstream
MACS_peak_13623	chr1:156405727-156406706	127.51	C1orf61	-	Enhancer
MACS_peak_144449	chr2:119914846-119915547	43.39	C1QL2	-	Intron1
MACS_peak_186165	chr3:138658178-138659346	147.28	C3orf72	+	Enhancer
MACS_peak_247791	chr8:4852354-4852725	60.98	CSMD1	-	Promoter
MACS_peak_246690	chr8:686507-687634	113.31	ERICH1	-	Enhancer
MACS_peak_26361	chr10:23982281-23983176	89.91	KIAA1217	+	Promoter
MACS_peak_225254	chr6:100038300-100038959	33.86	PRDM13	+	Enhancer
MACS_peak_225255	chr6:100038987-100039607	62.78	PRDM13	+	Enhancer
MACS_peak_225256	chr6:100050217-100051670	95.13	PRDM13	+	Enhancer
MACS_peak_8220	chr1:44882801-44883689	56.49	RNF220	+	Intron2
MACS_peak_120752	chr18:76733787-76735041	64.68	SALL3	+	Enhancer
MACS_peak_120754	chr18:76740633-76741501	39.87	SALL3	+	Promoter
MACS_peak_91836	chr16:12997176-12998065	69.39	SHISA9	+	Intron1
MACS_peak_225594	chr6:107812682-107813301	36.11	SOBP	+	Intron1
MACS_peak_42770	chr11:61062919-61063402	32.04	VWCE	-	Promoter
MACS_peak_8891	chr1:53308600-53309510	61.37	ZYG11A	+	Promoter
* logarithmic transformation of the P-values to show the significance levels of the differentially methylated regions (In DMR estimation) or methylation blocks (In MACS). Ahigher value indicates ahigher probability of a DMR or a methylation block.
