# Supplementary material for: High-frequency aberrantly methylated targets in pancreatic adenocarcinoma identified via global DNA methylation analysis using methylCap-seq
Source: Clin Epigenetics. 2014 Sep 22;6(1):18. doi: 10.1186/1868-7083-6-18 (PMC4177372; doi:10.1186/1868-7083-6-18)
Supplement: Additional file 17: Table S16 — PN-related hypermethylated genes (loci) recovered by both methylCap-seq and microarray 244 k chip. [file 1868-7083-6-18-S17.xlsx]

## Sheet: S 16
Additional File 17: Table S16. The PN-related hypermethylated genes (loci) recovered by both MethylCap-seq and Microarray 244k chip
DMR ID	DMR location in genome	-10logpvalue*	Gene	Transcription Direction	Gene feture
MACS_peak_82674	chr16:1119917-1120532	45.75	SSTR5-AS1	-	Intron2					30 items
MACS_peak_82680	chr16:1139271-1140196	132.94	SSTR5-AS1	-	Enhancer
MACS_peak_8	chr1:845628-847443	188.84	SAMD11	+	Enhancer
MACS_peak_190547	chr5:7849678-7850295	32.87	MTRR	+	Enhancer
MACS_peak_31056	chr10:118386989-118387802	73.17	PNLIPRP2	+	Intron5
MACS_peak_99643	chr17:37783605-37784226	52.2	PPP1R1B	+	UTR5
MACS_peak_79725	chr15:80695718-80696339	38.82	ARNT2	+	Promoter
MACS_peak_109840	chr18:35144770-35145509	50.87	CELF4	-	Exon1
MACS_peak_101002	chr17:46805421-46806024	33.63	HOXB13	-	Exon1
MACS_peak_110896	chr18:55108567-55109167	40.1	ONECUT2	+	Intron1
MACS_peak_826	chr1:3204264-3204690	45.71	PRDM16	+	Intron3
MACS_peak_254613	chrX:132547524-132548040	38.92	GPC4	-	Intron1
MACS_peak_253847	chrX:102631210-102632310	66.9	NGFRAP1	+	Promoter
MACS_peak_104145	chr17:73072977-73073747	36.71	SLC16A5	+	Enhancer
MACS_peak_104148	chr17:73083994-73084700	40.13	SLC16A5	+	Promoter
MACS_peak_253880	chrX:103356861-103357735	68.6	SLC25A53	-	Intron1
MACS_peak_116518	chr19:10697689-10698197	53.85	SLC44A2	+	Enhancer
MACS_peak_106387	chr17:79485426-79485965	118.76	ACTG1	-	Enhancer
MACS_peak_106388	chr17:79486778-79487569	30.16	ACTG1	-	Enhancer
MACS_peak_64549	chr13:110437345-110438028	54.68	IRS2	-	Exon1
MACS_peak_65558	chr13:113655991-113656892	73.57	MCF2L	+	UTR5
MACS_peak_120317	chr19:36335822-36336437	39.18	NPHS1	-	Intron14
MACS_peak_94754	chr17:1901045-1901640	40.42	RTN4RL1	-	Intron1
MACS_peak_12966	chr1:155295022-155295561	82.95	RUSC1	+	Promoter
MACS_peak_113918	chr19:1033057-1033819	77.32	C19orf6	-	Enhancer
MACS_peak_79504	chr15:78557367-78557954	40.93	DNAJA4	+	Promoter
MACS_peak_205810	chr6:40554234-40555057	45.79	LRFN2	-	Exon1
MACS_peak_202022	chr6:5134998-5135316	56.03	LYRM4	-	Intron2
MACS_peak_202023	chr6:5135611-5135920	56.03	LYRM4	-	Intron2
MACS_peak_101674	chr17:55122888-55124684	139.59	RNF126P1	+	Promoter
* logarithmic transformation of the P-values to show the significance levels of the differentially methylated regions (In DMR estimation) or methylation blocks (In MACS). Ahigher value indicates ahigher probability of a DMR or a methylation block.
