# Supplementary material for: High-frequency aberrantly methylated targets in pancreatic adenocarcinoma identified via global DNA methylation analysis using methylCap-seq
Source: Clin Epigenetics. 2014 Sep 22;6(1):18. doi: 10.1186/1868-7083-6-18 (PMC4177372; doi:10.1186/1868-7083-6-18)
Supplement: Additional file 18: Table S17 — Gene symbol of genes aberrantly methylated in our study and previous studies. [file 1868-7083-6-18-S18.xlsx]

## Sheet: S 17
Additional File 18: Table S17. Gene symbol of genes aberrantly methylated in our study and previous studies
Current study	Grimmond et al(2014)	Vincent et al (2011)		Tan et al.(2009)
differently methylated	differently methylated	hyper	hypo	hyper	hypo
ZNF193	ADCYAP1	AGTR1	GPR123	ADCYAP1	ACVR2B
TBX2	CCND2	DRD2	EDA	ALOX12	BCR
C17orf82	CYP1B1	FZD10	CASZ1	CASP6	BSG
POU3F3	DBC1	FZD2	DDX4	CCND2	CDH17
LOC100506421	EYA4	GALR2	IL4I1	DBC1	CREBBP
PCDH10	FLI1	GPR25	PDF	DES	DHCR24
LINC00599	FLT3	GRM6	POLD1	EYA4	DLC1
SLITRK5	HOXA11	GRM8	NTF3	FGF5	E2F5
TBX15	HOXC13	NPY2R	KCNQ3	FGF8	EPHB4
DMRTA2	HS3ST2	NPY5R	BRSK1	FGFR1	FGF1
SOX21	LHX1	PTGDR	SIK3	FLI1	LCN2
LOC648987	MSX1	ACSS3	PTPRN2	FLT3	MMP1
LINC00518	NPTX2	ADCY1	BCORL1	HOXA11	MMP9
MIR5689	NPY	ADCYAP1	CNOT4	HS3ST2	MUC1
INPPL1	NR2E1	ALLC	LRRFIP1	IGFBP5	NBL1
PHOX2A	NTF3	B4GALNT1	MED22	ITPR2	NES
EMX1	PLAUR	BCAT1	MLLT10	KIT	NOS2A
BSX	PRDM14	CBS	MXD3	LMO1	NQO1
EDEM2	PRDM16	CLYBL	PRDM16	MMP2	PPARG
JRKL-AS1	SOX1	CNTN4	TCF12	NPY	PTPRH
HOXD-AS2	SPON1	CYP1B1	TSC22D3	NTRK3	RIPK4
PCDHA8	TBX2	DPYS	AP2A1	NTSR1	SFTPC
PCDHA10	WNT7A	DPYSL4	ATP4A	RET	SNCG
PCDHA9	ABCC3	DPYSL5	GJB6	SEZ6L	SPDEF
PCDHA5	ACSS3	ENPP7	SLC12A7	SLIT2	SPI1
PCDHA6	ADAM12	FAM135B	SLC5A10	TBX1	TGFB2
PCDHA7	ADCY1	FBXL7	ACTG1		TJP1
DMRT2	AHRR	GLT1D1	CDH20		TRIM29
ANKRD18DP	AMOTL1	GTDC1	TESC		VAV2
HOXC-AS5	AMPH	HECW1	IFFO1
HOXC12	APBB2	HS3ST2	ANXA11
FBXL7	APC2	HS3ST3B1	ARL6IP1
BANK1	ARHGEF4	NAGS	CDC37
TMC2	ARRDC2	PDE4B	DLK1
CXCR3	ASCL4	PDE4C	DRG2
RNU6-16	BCAN	RAB31	EP400
ADCYAP1	BCAT1	ST6GALNAC5	GLB1L2
NKX2-2	BHLHE22	WBSCR17	MBP
HOXA10	BMP6	BMP6	MCF2L
MIR196B	C12orf39	FGF14	MDM2
HOXA-AS4	C14orf39	FGF18	MMRN2
hsa-mir-196b	C16orf5	GRP	MPHOSPH6
HOXA7	C1orf61	NODAL	OBSCN
HOXA11-AS	C1QL1	CACNA1G	PEBP4
HOXA10-HOXA9	CACNB2	CACNB2	PRAM1
NKX2-1	CACNG3	CACNG3	RADIL
PCDHB5	CACNG7	CACNG7	RUSC1
PCDHB6	CALCA	CLCN4	STARD8
HOXC13	CALN1	CNGA3	ATG5
C1orf114	CBLN1	GABRA5	ATMIN
POU3F2	CBLN2	GABRB3	C19orf6
ACSS3	CBS	GRIK1	CCDC130
RPL31P11	CCDC140	GRIN2D	CDCP1
HES1	CCDC3	KCNA5	CRAMP1L
LOC401463	CCDC48	KCNC3	FAM120C
BHLHE22	CCDC88C	KCNJ3	FBXW5
FOXD2-AS1	CD55	KCNJ5	FLJ46257
OSR2	CLDN10	KCNK12	KLHL26
LOC100132891	CNGA3	KCNQ2	TMEM17
MSC	CNTN4	KCNS3	UBXN7
CACNB2	CNTNAP2	KCTD8	WRB
NEUROG3	COL4A1	TRPC6	ZC3H6
hsa-mir-3185	COL4A2	EFNA4	ZMYM5
KCNA5	COMP	ERBB4
OXCT1	DLX1	FLT3
FYB	DLX2	LRRK1
MCHR2	DLX5	ROR2
LOC728012	DMRT1	TSSK6
SIX6	DMRT2	ESRRB
HRG	DPYS	NR2E1
NODAL	DPYSL4	ADAM12
LOC728613	DPYSL5	AQPEP
C14orf39	DRD2	DBC1
HIST1H3G	EMX1	PCSK5
CYTH3	EPB41L4B	TLL2
C1orf87	EPHX1	ALPPL2
CA6	EVX1	EYA4
AIM1	FAIM2	PPP1R16B
HECW1	FAM110A	PTPN5
CD48	FAM135B	ASCL4
HOXA11	FAM196A	BARX1
HOTTIP	FAM19A4	BHLHE22
Hoxa	FBXL7	BMI1
SHANK3	FEZF2	CBX2
FLJ26850	FGF14	CDX2
SAP18	FGF5	DLX1
ZSCAN23	FGF8	DLX2
MIR4439	FGFR1	DLX5
MIR615	FLRT2	DMRT1
ZBP1	FOXB2	DMRT2
HOXB13	FOXD3	EBF1
MIR3185	FZD10	EGR1
HOXB-AS5	GABRA5	EMX1
PRAC	GABRB3	EN2
CDK11B	GALR2	EVX1
QRFPR	GATA3	FLI1
TOR1AIP2	GBX2	FOXB2
DNAH10	GDF15	FOXD3
GABRB2	GPHN	FOXJ1
WBSCR17	GPR25	GATA3
SAMD12-AS1	GRIN2D	GBX2
NEUROD6	GRM6	GSC2
KHDRBS3	GSC2	HMX2
TBR1	GTDC1	HOXA10
CFHR4	GYPC	HOXA11
NKX3-2	HECW1	HOXA7
LOC285548	HMX2	HOXB3
ASCL4	HMX3	HOXB5
LOC100506178	HOXA10	HOXB6
GATA3	HOXA7	HOXB9
ARPC2	HOXB13	HOXC12
C1orf200	HOXB5	HOXC13
LOC285878	HOXB6	HOXD1
SUCNR1	HOXB9	HOXD10
FLJ41350	HOXC12	HOXD4
GPR150	HOXD1	LBX1
PRRX1	HOXD10	LHX1
LUM	HOXD4	LHX3
NCOR1	HTR1A	LHX8
DPYSL5	ID1	MAFB
FKBP6	IFFO1	MEOX1
TRIM50	IGFBP5	MSX1
LOC100289187	IL1R1	NEUROD1
ZNF498	IL1RL2	NEUROG1
HS6ST2	INSM1	NEUROG2
HS6ST2-AS1	ITPR2	NEUROG3
NEUROG2	JAM2	NFIC
GCM2	JPH3	NKX2-1
SYCP2L	KCNA5	NKX2-2
PKHD1	KCNJ5	NKX3-2
LACE1	KCNK12	OLIG3
SSTR4	KCNQ2	OTP
FAM5B	KCNQ3	OTX2
CLTCL1	KCNS3	PAX2
ITGBL1	KCP	PAX7
CXCL14	KCTD8	PHOX2A
POU4F1	KHDRBS2	PITX1
PCSK2	KIAA1217	POU3F2
ARSE	LAMA1	POU3F3
LHX1	LBX1	POU4F3
TRPC5OS	LHFPL4	PRDM16
TRPC5	LHX3	SIM2
SMARCA4	LHX8	SIX6
BRWD1-AS1	LRP1B	SOX1
SIAH3	LY6H	SOX11
NPY	MAFB	TAF4
CCDC170	MDFI	TBR1
OTP	MEGF11	TBX15
C3orf72	NEUROD1	TBX18
ZNF260	NEUROG1	TBX2
RIMS2	NEUROG3	TFAP2A
OGDHL	NFIC	TFAP2B
FAS	NKX2-1	TLX3
LOC100507300	NKX3-2	TOX2
BRD7	NOS1AP	TSHZ3
TAC4	NPY2R	UTF1
FLJ45513	NPY5R	VSX1
ZNF317	NRN1	ZBTB16
ZSCAN5B	NTSR1	ZFHX4
DNAJB7	OLIG3	ZIC1
NPFFR2	OSR2	CHRND
SLC5A7	OTP	LRP1B
ZNF547	OTX2	SCARF2
ZNF548	PAX2	ABCA1
LSAMP	PAX7	AP1G2
LRRTM3	PCDH10	EPB41L4B
VSNL1	PCDH8	FLVCR1
RAD51AP2	PCDHGC3	SLC1A1
KNCN	PDE4B	SLC24A4
MKNK1-AS1	PHACTR1	SLC26A4
LEF1-AS1	PHF21B	SLC32A1
EVX1	PHLDA2	SLC6A17
SEC61A2	PHOX2A	SLC6A2
OLIG3	PITX1	SLC6A3
CLK4	POU3F3	SORCS1
ST6GALNAC5	PRAC	BCAN
SRRM2-AS1	PSCA	CDH11
SRRM2	PTGDR	CLDN10
MTERF	PTPN5	CNTNAP2
VPRBP	RECK	FLRT2
ALDH1A3	RHOBTB2	LAMA1
LRRK1	RIMS2	NCAM2
HIST1H1D	RNF213	PCDH10
HIST1H4F	SALL3	PCDH8
HIST1H2BH	SCARF2	PHACTR1
HIST1H2BG	SHISA9	PKP1
PARL	SIM2	AMOTL1
MAP6D1	SIX6	JAM2
FGF8	SLC24A4	DES
POGK	SLC26A4	TUBGCP3
LHX3	SLC32A1	COL4A1
MIR29A	SLC6A2	COL4A2
MIR29B1	SLC6A3	COMP
hsa-mir-29a	SORCS1	RECK
hsa-mir-29b-1	SOX11	SPON1
PTPRN	SP8	CALCA
MIR153-1	ST14	TAC1
DNHD1	ST6GALNAC5	INSM1
ARFIP2	SVIL	AHRR
TRIM3	TAC1	AMPH
NAGS	TBR1	APC2
TRAPPC8	TBX15	C1QL1
TIA1	TBX18	CALN1
MAP9	TCF12	CBLN1
TSSK1B	TFAP2A	CBLN2
ABCB5	TFAP2B	CCND2
IGFBP1	TLL2	CNIH
EFCAB10	TLX3	DYNC1I1
SPANXE	TMEM175	EPB41L5
SPANXD	TNFRSF10A	FAIM2
WDR11	TNFSF10	FEZF2
DDX59	TNRC18	GP5
RCN2	TOX2	LY6H
MPZL1	TRIM67	MDFI
GYPC	TRIM9	MRPL50
GABRA5	TRPC6	NPTX2
KCNJ3	TRPV2	NPY
DLX1	TSHZ3	NRN1
SP8	UCHL1	NTF3
PDCD4	UNC5D	PRDX5
LOC282997	UTF1	PROK2
POU6F2	VENTX	RIMS2
AFF2	VSX1	SHD
TLX3	WBSCR17	SP8
COX7A2L	ZBTB16	SV2C
MPHOSPH8	ZCCHC24	WNT10B
FGF5	ZFHX4	WNT7A
DBC1	ZIC1	WNT9A
KLF3	ZIC4	ZIC4
MAFA	ZIC5	ZIC5
C16orf58	ZNF43	ZNF787
HTRA3	ZYG11A	ARRDC2
ENO1	ABCA8	C10orf114
ENO1-AS1	ABCC4	C12orf39
CMIP	ABI1	C12orf68
CHORDC1	ABI3	C14orf39
ZNF331	ABLIM1	C16orf5
C1orf61	ADAMTS20	C17orf82
HOTAIR	ADAMTS8	C1orf61
CBLN1	ADCY3	C1QL4
INTS2	ADD3	C3orf72
PTPRZ1	ADRA1B	C6orf147
HOOK3	AFF1	C9orf129
MIR4469	AHNAK2	CCDC140
FLJ31485	AIM1	CCDC3
FZD10	AKNAD1	CCDC48
CADPS2	ALDH3B1	CCDC88C
MICALCL	ALX1	FAM110A
CCDC81	AMPD3	FAM196A
NPAT	ANGPTL5	FAM19A4
POU4F1-AS1	ANKK1	HMX3
CASC4	ANKRD29	KCP
DHX8	ANKRD30B	KIAA1217
PNPO	ANTXR2	KIAA1257
SSTR2	ANXA13	KLHDC8A
NDUFA7	ANXA2	KLHL8
RPS28	ANXA6	LHFPL3
SCN3A	ARHGAP10	LHFPL4
ASXL1	ARHGAP17	CHP2
SERINC3	ARL3	OSR2
TOM1	ARL5C	PHF21B
CCDC14	ARMC7	PRAC
UGT8	ARPC5	PRDM14
EGFLAM-AS4	ARVCF	SALL3
C6orf136	ASB18	SHISA9
C6orf223	ASCL1	TMC2
REPIN1	ATG7	TMEM175
RARRES2	ATP2B2	TNRC18
RNU6-33	ATXN7	TRIM67
RNU6-34	ATXN8OS	TRIM9
MIR4768	B3GNTL1	UNC5D
hsa-mir-4768	BAIAP2	VENTX
PRDX4	BANF2	WDR53
MIR4471	BBX	ZNF550
RCAN1	BCAR1	ZNF610
LINC00348	BEST3	ZYG11A
SLC2A7	BOLA3
APITD1-CORT	BPGM
APITD1	BRE
DLX2	BSX
ALX1	BTBD19
CHRM3	BTNL8
OTX2	C10orf32
TMCO3	C10orf47
N4BP2L2-IT2	C11orf34
SOS2	C14orf166B
PDZRN4	C15orf62
SPATA18	C16orf45
SGCB	C18orf34
KIAA1257	C19orf33
CCDC48	C1GALT1
SCN1A	C1orf87
C2orf42	C20orf94
C20orf160	C2CD4D
LINC00340	C3orf67
LBX1	C6orf223
CXCL5	C7orf50
PPBP	CABP2
PF4	CACNA2D2
NPTX2	CACNB4
FOXP1	CALY
LEMD1-AS1	CAPRIN2
NUDT19	CARD14
NSMCE2	CCBE1
LOC152578	CCDC80
PPP2R2B	CD163L1
PAX2	CD44
OR52L1	CD6
FER1L6-AS1	CDH22
SGMS1	CDK11B
PDE1B	CDYL
KIAA1009	CENPT
PECAM1	CEP68
DAP	CFH
USP37	CHMP4B
LOC340515	CHODL
LOC100132987	CHRM3
SIM2	CHRM5
LINC00087	CHRNA3
GLG1	CHRNA6
TFAP2D	CIT
HCN1	CLDN14
ABLIM1	CLEC16A
ARHGAP42	CLEC2L
SMG6	CLTCL1
HAL	CMIP
HTR1A	CMTM1
COMMD1	CNR1
LOC440704	CNTNAP1
MTL5	COG3
MAGI2-AS3	COPZ1
ULBP1	CPNE1
HIST1H2AM	CPT1A
HIST1H3J	CPVL
ANKRD45	CR1L
KIAA1958	CRADD
SLC5A10	CRYL1
TRPA1	CSMD3
CLEC16A	CSNK1D
C1orf63	CTCFL
PIGK	CTNNA2
LIPM	CTSH
CNNM1	CYB561
LOC644656	DAP
CD6	DAPP1
FAM60A	DAZAP2
RFC5	DCLK2
COG3	DCTN2
BAZ1A	DENND2A
NARG2	DGKA
LACTB	DISC1
MPV17L	DKK2
TNS4	DLL3
COMP	DMRTA2
ERF	DNAJC7
SNAR-F	DNM3
DBNDD2	DOCK10
PIGT	DST
HDAC11	DTX4
TRIM42	E2F6
HTR3D	EEFSEC
LINC00290	EFCAB2
EIF4EBP3	EFCAB4B
SLC35A4	EGR2
DEK	EMILIN3
BTNL2	EMP3
MED20	ENO1
BYSL	EPB41L3
TBX18	EPO
LINC00222	ETV6
LOC100132735	EXT1
CLIP2	EXTL3
AK3	FAM159B
DMRTA1	FAM162B
CXorf58	FAM5B
RIBC1	FARS2
UNC50	FAS
APBB2	FAT1
ABCA8	FBLN1
ZNF729	FEZF1
SNX25	FGF4
GSC2	FGF9
KIAA1199	FHL2
SLC22A1	FIGN
INTU	FLJ26850
ELMOD2	FLJ41350
SORCS3	FLJ45983
PHF5A	FOXF1
FEZF2	FOXI3
RBM17	FOXK1
SKP2	FOXN3
SARS2	FOXP1
MRPS12	FOXP4
LOC643669	FREM3
RGPD2	FYB
RGPD1	GABRA1
TMPO	GABRB2
LOC643770	GAK
MRPS23	GALNT13
SLC32A1	GALNT9
VSX1	GBA
CABP2	GBAP1
PITPNM1	GCM2
CDK2AP2	GDAP2
TOX2	GDPD5
FBXO18	GFRA4
C20orf78	GNA12
YME1L1	GNAL
KDM5A	GNAS
CTXN2	GNG7
MYEF2	GOLIM4
SLC12A1	GPC1
IFIT5	GPC5
TMEM19	GPR124
HRASLS	GPR133
MGC2889	GPR137B
SOX2	GPRC5C
CRYBB3	GRAMD1A
HLA-DPA1	GRAMD3
HLA-DPB1	GRIK4
PPIL3	GRIN2B
NIF3L1	GRM5
BMP6	GTF2I
LOC339822	GTF2IRD1
hsa-mir-6068	H6PD
HCFC2	HCRTR2
DLX5	HDAC11
C9orf9	HEBP1
ANKRD6	HERPUD2
PIK3AP1	HINT3
TM2D1	HIST1H2BH
SEPHS1	HIST1H3G
EFCAB2	HMOX2
TTLL3	HOMER2
TOMM7	HOTAIR
IGSF11	HOXB7
FOXI3	HOXB8
SLC25A33	HSPA1A
KIAA0226	HSPA1L
ANXA13	HTRA1
LINC00620	IGSF21
SOX13	IL31RA
LAPTM4B	IL4R
LMLN	IL6ST
FAM114A2	IQCD
MFAP3	IQGAP2
MIR199A2	IRAK2
DNM3OS	IRF2
MIR214	ISL1
hsa-mir-199a-2	ITGB5
COMMD10	ITGBL1
GLT1D1	ITLN1
LNX1	ITPK1
LNX1-AS1	JAZF1
CYP1B1	KIAA0226
CLCA4	KIAA0556
FOXD3	KIAA1377
TAC1	KIAA1958
CBLN2	KIFC3
FOXF1	KLF7
ECHDC2	KLHL1
RRM1	KLHL29
SHOX2	LAMA3
C20orf96	LAMA4
SOX12	LAMC1
GABRD	LCOR
H6PD	LEPR
hsa-mir-5697	LITAF
FAM110D	LMO4
CNKSR1	LNX1
ZNF593	LOC100133669
LURAP1	LOC100302640
ATG4C	LOC255167
PHTF1	LOC282997
SLAMF9	LOC283856
IGSF9	LOC285548
LOC100505633	LOC344595
DYRK3	LOC388796
ZNF847P	LOC389634
LOC100130093	LOC401463
TRIM67	LOC644145
LOC149373	LOC728613
RGS7	LONRF2
OR2W5	LOXL2
UBE2D1	LRFN5
CPN1	LRP11
GSTO2	MAFA
GSTO1	MAML2
OR8I2	MAP1LC3B2
C11orf34	MAP3K5
APOBEC1	ME3
CCDC65	MEGF10
INHBE	MEOX2
GLI1	MGAT5B
TEX29	MICALCL
NIN	MIR10B
ATP6V1D	MIR1200
EIF2S1	MIR124-1
MEFV	MIR196A1
CMTM1	MIR196A2
FAM57A	MIR196B
TOP2A	MIR9-1
CD300LF	MMP23A
SOCS6	MPV17L
ADNP2	MRPS27
PARD6G-AS1	MSX2P1
CEBPA-AS1	MYC
PRG1	MYCBPAP
SYNGR4	MYH16
SNAR-A3	MYOF
SNAR-A4	MYOM3
SNAR-A5	MYPOP
SNAR-A7	NAALADL1
SNAR-A11	NAV1
SNAR-A9	NCAN
SNAR-A6	NFIX
SNAR-A8	NIN
SNAR-A10	NMNAT2
SNAR-A14	NMNAT3
IGFBP5	NMT1
GZF1	NOLC1
SNORA71D	NOSIP
LOC388796	NPAS2
SNORA71C	NPBWR1
SNORA71A	NPLOC4
SNORA71B	NSL1
SNORA39	NSMCE2
SNORA60	NUTF2
SNHG11	OAT
ZSWIM1	OBSL1
NTSR1	OGDHL
PRAME	OPCML
ZCWPW2	OSBPL3
LOC650293	PAPLN
WDFY3	PATL1
C5orf44	PCDH7
TXNDC15	PCDHB18
RNGTT	PCDHGA11
SEC63	PCDHGA12
FAM162B	PCLO
TPD52L1	PCSK2
PARK2	PCYT1A
RPS6KA2-IT1	PDCD1
MEOX2	PDCD4
CNPY1	PDE11A
LOC157381	PDGFRA
C9orf129	PDZD2
RGS3	PDZD8
ZC4H2	PDZRN4
A1CF	PEBP1
PCCB	PHACTR3
PDHX	PHF12
ADAM3A	PICALM
OR7C1	PIWIL2
FGF4	PLCXD2
YBEY	PLEKHA7
FAM111A	PLEKHG6
DTX4	PNMAL1
TMPRSS6	POU4F1
DYRK4	PPM1H
FMO5	PPP2R3A
FAM103A1	PRDM11
IPO11	PRDM15
ZSWIM6	PREP
FEV	PREPL
LOC100129175	PREX1
HOMER2	PREX2
ERO1LB	PRKCE
NSMCE4A	PRRX1
BZW2	PRSS3
MAFB	PSEN2
DMD	PSPH
MRC2	PTCD2
VDR	PTGS2
lincRNA	PTH1R
mRNAlike	PTPN14
TMEM151B	PTPRN
TCTE1	PTPRR
NFKBIE	PTRF
SLU7	PTTG1
PTTG1	PXN
VIPR2	QRFPR
APAF1	RAB11FIP3
FCRL3	RANGRF
LOC100270746	RAPGEF2
LINC00240	RBM12
RPS10	RBP7
SMARCC1	RHBDF2
RNF5P1	RNF19A
PDE4C	RPTOR
MIR4429	RREB1
SP110	RUFY1
OGT	RUNDC3A
ACRC	RUNX1
CCDC73	RXFP4
WTAP	S100P
hsa-mir-4654	SAMD10
TNFRSF9	SAP30BP
CRTC3	SCFD2
CYB5RL	SCIN
MRPL37	SCOC
TRMT2B	SELPLG
RASSF2	SEMA6D
LRFN5	SEZ6
LOC100287482	SGMS1
LRTM2	SH3RF1
KCNH8	SH3RF3
NR2E1	SHANK2
TPPP	SHOX2
PAPD7	SIAH3
C7orf50	SIGLEC15
MIR339	SIL1
FTSJD2	SLC17A6
LOC100422737	SLC25A35
RHBDF2	SLC44A4
ANKRD36BP1	SLC4A8
TSPAN33	SLC6A6
MIPEP	SLC7A14
ASCL1	SLC7A5
PIWIL2	SLC8A2
PCDHB18	SLIT1
ALPPL2	SLITRK5
JAK1	SLURP1
C6orf70	SMG6
LINC00574	SNHG3
KIF26B	SNORA71B
STK38L	SNTG1
TMEM179B	SNX25
SYNE3	SORCS3
NRG3	SORL1
ZNF468	SOX5
HMX3	SP4
ZNF607	SPATA12
C22orf24	SPATA18
RGS9	SPNS2
CCDC3	SPTBN1
POU4F3	SPTBN5
FNTA	SSBP2
GP6	SSTR2
GCFC1-AS1	SSTR4
GJB4	ST3GAL3
GJB5	ST8SIA4
PKIA	ST8SIA6
ACTC1	STEAP4
EMID1	STK17B
RAB20	STK24
FAAH	STX1A
MXRA8	SULT2B1
FCGR3B	SYNE2
CST1	SYTL2
TMEM106B	TAF1B
HOXB6	TBC1D14
IL37	TBC1D22B
OBP2B	TBCD
SNORD107	TBCK
PAR-SN	TCF7L1
SNORD108	TCTEX1D4
WNT1	TEPP
WNT10B	TFAP2D
CR1L	TGFBR2
KCNMB2-IT1	TGFBR3
NTRK3-AS1	TGIF1
ARHGAP17	TGM5
CDHR3	THEM5
SPACA7	TIAM2
ZZEF1	TLR6
HS3ST3B1	TM2D3
MGC12916	TM4SF19
MSX2P1	TM6SF1
OR4D1	TMCC1
OR4D2	TMEM105
FOXB2	TMEM45B
CHD6	TMEM80
IQCD	TMEM8B
DDX54	TMEM91
CXorf31	TNS4
PHF16	TPM4
MAT2B	TRAM2
STX8	TRAPPC3
MAPT-AS1	TRIM2
SPPL2C	TRIP13
AIM2	TRPA1
HSF5	TSPAN1
WFDC2	TSPAN9
LGALS12	TUBB
ATXN3	TULP4
CPSF2	UACA
NLRP5	UBE2H
PPP1R10	UBE2QL1
MRPS18B	UHRF1BP1L
ATAT1	UNCX
MOB3B	USP40
CCNE1	VAT1L
SELPLG	VDAC3
MAP3K11	VDR
PCNXL3	VGLL2
KCNK7	VIPR2
MIR4480	WDFY3
STOX1	WWTR1
ADCYAP1R1	YBX2
USP31	YTHDC2
FOXK1	ZACN
ARVCF	ZBTB43
MSH3	ZDHHC7
C4orf22	ZFAT
IGSF5	ZFP28
VPS8	ZMAT4
ST7L	ZNF208
RPRD2	ZNF22
SEMA6C	ZNF331
TNFAIP8L2	ZNF354B
TNFAIP8L2-SCNM1	ZNF529
KLHL20	ZNF582
DIEXF	ZNF804A
hsa-mir-3620	ZNF85
ARF1	ZNF98
LARP4B	ZNRF2
SLIT1	ZNRF3
PPRC1	ZSCAN18
NOLC1	ZSCAN23
OBFC1	ZSWIM1
KIF18A	MAP1B
GDPD5	SSH1
SORL1	GALNT12
hsa-mir-6502	ZMYND11
DCUN1D2	TMEM189-UBE2V1
ADPRHL1	YIF1B
SNX6	LEPROT
TIMM9
KIAA0586
FMN1
CILP
MIR365A
MIR193B
LOC283914
CDH11
CCDC79
RUNDC3A
RPRML
LOC645638
ABCA9
SIGLEC15
HSD11B1L
RPL36
DUS3L
PRR22
RETN
ZNF85
AKT2
CNTD2
TTC9B
KLK13
A1BG-AS1
LGALSL
ANKRD39
ANKRD23
FHL2
SH3RF3
MAP3K2
ZRANB3
ASNSD1
ANKAR
STK17B
DES
DNPEP
FARSB
DTYMK
ING5
SNPH
AHCY
CHODL
NCAM2
LRRC3
MICAL3
CLEC3B
LOC401109
ALPK1
BBS7
SH3RF1
IL31RA
LRRC70
IQGAP2
TTC37
TIFAB
C5orf20
C5orf52
GRM6
ZNF879
KCNK17
TREML1
ATP6V0CP3
PTCRA
CNPY3
CD109
PTPN12
PCLO
SEMA3A
hsa-mir-3666
NPBWR1
LOC100507632
CSMD3
EXT1
GALNT12
SSX5
MIR374C
TAZ
ATP6AP1
DNASE1L1
SLC7A14
GINS3
CALN1
ZYX
EPHA1
EPHA1-AS1
LHX8
DKK2
CHURC1-FNTB
CHURC1
BCAR4
LOC339622
CECR2
ALG5
EXOC6
PPM1A
SBSN
TMEM147
LPCAT1
SLURP1
LYPD2
OR5P2
HOXB3
ITGB5
LINC00523
C5orf64
HSD17B7
SERTAD4
SERTAD4-AS1
PSEN2
VAMP1
EVI5L
ZIM3
LONRF2
RSBN1
SPPL3
FAM155B
KRCC1
PRX
PDE4B
RPL38
TMEM50B
LOC727896
MYH16
YBX1
EIF5A
YBX2
CHMP3
RNF103-CHMP3
SNX3
FGF18
RELN
ATM
MIR4465
CCDC140
MIR4660
FAM83F
RAB3GAP1
LINC00261
LOC100506688
ZBTB44
FGF14
NF2
ZMYND11
MEGF11
ASUN
SSC5D
LCA5
DYRK1A
BCAR1
TMPRSS11F
LOC550113
SYT14L
ZNF181
ZNF555
CBL
FBXO10
BEGAIN
LECT2
KRT12
PCYT1A
C16orf96
CELF5
OPA1
LOC643441
DCLK2
GAB1
ARL13B
STX19
SLC12A4
KPNA6
hsa-mir-548ap
LY6H
CSE1L
TTC39B
GRAMD1A
MAGIX
PLP2
FAM195B
CHRND
B4GALNT1
SMU1
LOC401324
DGKA
DHX37
BRI3BP
ZDHHC11
LOC100288346
TBX5-AS1
DLGAP1
BARX1
KCNJ16
KRT2
LYG2
ELOVL3
RNF43
SUPT4H1
MUC20
KIFC1
NPY2R
DHRS12
LOC100505666
EFNA4
ADAM15
REN
ZNF37A
ZNF563
CCDC94
SHD
LENG1
TMC4
TSEN34
DST
RAD21
RPS7P5
KIAA1217
DCTN2
MBD6
DDIT3
KIF5A
CIT
MIR1178
MIR3689C
MIR3689B
MIR3689A
MIR3689F
MIR3689E
MIR3689D2
MIR3689D1
CHRNG
MIR4482-1
LOC100507500
CACNG7
ATRN
BBX
C1orf50
HMOX2
NMRAL1
KIAA1429
CSNK2A1
ERP29
EN2
NAA10
UBE3D
DOPEY1
NAA20
CRNKL1
C20orf26
MLLT10
STAT1
GP5
ATP13A3
PARP16
DLEU7-AS1
FDCSP
HMX2
BUB3
CTPS2
TIMM21
VGLL2
NMNAT2
SCGB2B3P
PLEKHF1
COL4A2
ZNRF3
KCNS3
TCEANC
COL6A3
WFS1
GRK7
GRPR
PSMB9
TAP1
PSMB8
ADCY1
POLR3F
MIR3192
LOC221122
RPS14
PTGFR
LOC100129620
LPPR5
CN5H6.4
DLGAP2
ARMC7
CLEC18A
NFIX
EIF4E2
TIGD1
MIR5001
NUP210L
RAB13
PALB2
VEGFA
GALNT13
CCDC157
TTC23
RALA
YTHDC2
LOC100873065
ZNF645
TMEM167B
TBCK
PLK1S1
DHCR24
CD101
RFX5
RUSC1
DNM3
H3F3A
H3F3AP4
FLJ45983
BMI1
COMMD3-BMI1
COMMD3
ABI1
SEC24C
KIAA0913
FUT11
CHCHD1
GRID1-AS1
BMPR1A
DNMBP
CHID1
OR51B5
OR52D1
TCN1
PAK1
C11orf67
CLEC12A
SLC15A5
SLCO1B7
OR6C74
RDH5
BLOC1S1-RDH5
BLOC1S1
C12orf56
PTPRR
GLTP
PEBP1
SETD8
BRCA2
ZAR1L
HTR2A
SLC8A3
ESRRB
SNAP23
TGM5
TCF12
LOC145783
SPNS1
LAT
ANKRD26P1
SLC6A2
GOT2
C17orf75
CCL5
C17orf66
KRT222
EME1
LRRC59
ABCC3
ABCA5
CBX2
MYOM1
MOCOS
POP4
ZNF350
ADCY3
MEMO1
CEP68
GPR45
RANBP2
SLC35F5
LRP1B
UPP2
KCNH7
TLK1
SPO11
PCP4
GCAT
H1F0
APOBEC3B
LHFPL4
PP2D1
KAT2B
KIF15
CCDC66
SPATA12
SLC25A26
NMNAT3
ZNF732
C4orf48
CCNI
CXCL13
ANXA3
ANTXR2
KLHL8
ARHGAP10
LOC100130744
PHAX
PPP2R2B-IT1
EBF1
EEF1E1
SCARNA27
TPMT
KDM1B
HFE
MUT
GLYATL3
MMS22L
LOC100287632
POM121
GTF2IRD1
DTX2
KCP
PPP2CB
SPAG1
DCSTAMP
TRMT12
RECK
ALDH1B1
SMC5
STRBP
HDHD1
PRRG1
CXXC1P1
ZXDA
OPHN1
KIAA1210
FGF13-AS1
FGF13
WDTC1
MIR29C
MIR29B2
hsa-mir-29c
LOC148696
hsa-mir-29b-2
KCTD18
SMG1
MPHOSPH6
BCL2L1
TPX2
MIER3
UBA1
CDK16
SLED1
KIAA1211L
TLL2
OPALIN
FAM71D
FLJ13197
PIK3CG
BBIP1
SHOC2
SSBP2
RBM3
ETV6
LRRC37A6P
CHRNA6
LMOD1
PLEKHS1
PRMT3
KLC1
EPB41L3
EIF2A
XG
MCMDC2
CEP192
LOC284276
MBOAT1
HR
HS6ST3
MTRNR2L3
ZC3HC1
SIGLEC11
MAD2L2
DRAXIN
BBS12
CETN4P
SMARCC2
SOX1
PRODH
DGCR6
ADSL
IL6R
CACNA1G
FAM115A
FUCA1
NOSIP
SLC44A4
GFRA4
LIMS1
FAT1
MIR1206
CERS5
C16orf5
FARS2
FBXO27
XRN2
GDF15
MIR3189
COL9A1
LEPRE1
CLDN19
KCNJ5
GREB1L
LOC100287846
GPHN
TCEAL1
ATG5
PRSS55
ZNF678
HOXD10
ZC2HC1A
MGAM
TAF1A
TYRP1
ATP6V0D2
EGR2
JDP2
ARV1
STARD7
LOC285033
JAZF1
GPR171
FIGN
AGTR1
C5orf15
PAK2
SEL1L2
RHPN1-AS1
BAZ2A
EGFL6
GPSM2
GNRH1
MIR5707
CD34
ARHGAP20
LOC339568
CEP19
CWC27
SREK1IP1
ZBTB43
APPL2
CTCFL
ATP2B2
SEC13
TGM2
ZNF30
SZRD1
EYA4
CHST15
TOP2B
MIR4442
NPHP3-AS1
GRP
HOXD1
HOXD-AS1
TMCC1
TNFAIP6
MIR4773-2
MIR4773-1
hsa-mir-4773-2
ZNF25
SPON1
KIF24
FSIP2
MRPS27
PHACTR1
FAM90A1
LOC338758
RUNX1
CD86
USP17L2
USP17L7
FAM66D
LOC392196
EBPL
MIR4736
hsa-mir-4736
MIR142
SWSAP1
GTF2I
OCEL1
ONECUT1
KIF2C
MIR550B1
XPO6
FRMPD2
FRMPD2P1
NUDT15
C3orf65
FYCO1
PPP2R3A
CGREF1
ABHD1
PDYN
GRB2
CARD14
MIR379
PAPD5
PDCD2L
TCF7L1
KLHDC8A
SMG8
ZNF717
MIR4273
hsa-mir-4273
LOC348120
IKZF4
INPP4B
MAGI1-AS1
TFAP2B
TIAM2
TAC3
ZBTB39
ZNF605
ZFHX4-AS1
ZFHX4
MICALL1
ST3GAL5
ZBTB48
CIB1
TTLL13
NGRN
C3orf52
LOC100288069
SURF1
SNORD36B
LRRC4
SLC17A1
HKR1
MCM9
DIAPH3
RUSC2
U2SURP
LOC100505583
DPCD
POLL
MIR3158-1
STS
FAIM2
LOC284395
NNT
LOC100652772
C11orf70
DAPK2
NYAP2
ZBTB24
MICAL1
LOC642236
PDGFRA
EPB41L5
PRSS3
DEFB1
KBTBD3
AASDHPPT
KIAA0528
NFIC
C15orf37
ST20
FAM129C
UTF1
VENTX
LAMP5
PHF13
THAP3
AKNAD1
LARS2-AS1
ST6GAL1
WRNIP1
CLDN10
DCTN1
DCTN1-AS1
MFAP3L
NMT2
C10orf111
CHD8
C10orf12
FH
KMO
RBBP8
PTPN2
UBE2K
RP1L1
ZIC2
ZIC5
NUP155
GOLT1B
C12orf39
MEOX1
MIR4634
SLC25A13
LMO4
GUCY2C
FGFR1OP2
MIR4785
hsa-mir-4785
ZXDC
C9
RAB11FIP3
HOMER1
SNX2
MRPL42
FLJ41941
SIRPG
DLG1-AS1
ODC1
SGMS2
ASIC1
MAP7
LZIC
NMNAT1
RNU5E-1
RNU5D-1
ALAS1
GGT1
COX7B2
LRRD1
CNOT8
TGFBR2
ARMCX4
PRPF6
SAMD10
IQCG
KCNQ4
UNCX
SCML1
OTOP3
ZNF10
AKT1S1
TBC1D17
MIR4750
PTOV1-AS1
FXYD6-FXYD2
FXYD2
FAM26F
KIAA0368
ZFPL1
NAALADL1
ALOX12P2
GFM1
TEX2
GAK
TMEM175
ARHGAP25
C7orf62
SLC25A41
KHSRP
MIR3940
LOC100505495
ENPP3
ADAM12
QTRT1
DNM2
MIR638
ZBTB33
NKAPP1
ASCC1
ECD
PKD1L2
ADORA2B
MAP1LC3B2
DOCK8
ATPIF1
SAP30BP
C20orf152
FEZF1
FEZF1-AS1
RPAP1
CDC37
LNPEP
ELOVL6
EMILIN3
P2RY6
TRIM65
SEMA4F
TMEM80
EPS8L2
PIK3CA
FAM53C
FOXN3
FPR3
KCNK12
CLEC1B
CLEC12B
ARRDC2
CACUL1
UBAP1
ZNF136
LPGAT1
HOXA3
HOXA-AS3
MIR4632
PAX7
CATSPER4
PUM1
EIF2C4
MIR5581
TSPAN1
CC2D1B
TMEM61
LEPROT
LEPR
TGFBR3
TRIM33
RNPEP
CD55
TAF5L
MTR
LOC100130331
STAM
LOC100507605
HNRNPA3P1
FAM190B
R3HCC1L
ATHL1
LOC338651
PHLDA2
FAR1
LDHA
LDHC
CD44
NDUFV1
MIR1244-1
MIR1244-3
MIR1244-2
A2MP1
IAPP
SLCO1A2
ASB8
C12orf68
OR6C76
ERBB3
PRIM1
HSD17B6
TMBIM4
BEST3
RAB3IP
UHRF1BP1L
HSP90B1
MIR3652
USP30
USP30-AS1
VPS37B
HSPH1
GPC5
ECRP
RAB2B
TOX4
PTGDR
FUT8
TMED8
DICER1
BDKRB2
SNORD114-4
SNORD113-7
SNORD113-6
SNORD113-5
SNORD114-2
SNORD114-1
SNORD114-6
SNORD114-5
SNORD114-3
SNORD113-9
LOC727924
SLC12A6
AQP9
TPM1
MAP2K5
COMMD4
NEIL1
TM6SF1
hsa-mir-9-3
CPPED1
ZNF48
TBC1D10B
LONP2
MIR548AE2
TEPP
USB1
VAT1L
SPNS2
TRPV2
PEMT
FLII
SMCR7
SEZ6
PHF12
ABHD15
TP53I13
ADAP2
SLFN5
RDM1
KRTAP4-3
KRTAP4-4
KRTAP4-5
KANSL1-AS1
TOB1-AS1
MKS1
CHMP1B
PSTPIP2
PLIN5
PLIN4
DOCK6
ZNF823
ZNF799
GADD45GIP1
AKAP8L
UNC13A
YJEFN3
NDUFA13
TSSK6
LINC00663
ZNF208
TSHZ3
YIF1B
C19orf33
KCNK6
TIMM50
DLL3
APOC1
APOC1P1
DPRX
RFPL4A
ZNF460
EPT1
CCDC164
SNX17
SPAST
DPY30
PRKCE
CCDC104
FLJ30838
C2orf78
BOLA3
BOLA3-AS1
RTKN
C2orf81
SLC9A4
SLC9A2
CCDC138
TTL
CCDC93
GLI2
SCN9A
LOC100505695
ATF2
CERKL
NEUROD1
EEF1B2
SNORD51
SNORA41
SIRPB1
APMAP
MIR644A
EPB41L1
LPIN3
USP25
TPRXL
TGM4
PTH1R
GNL3
SNORD19
SNORD19B
SPCS1
C3orf67
LOC100302640
LOC344595
POGLUT1
A4GNT
SLC33A1
ATP13A4
MSX1
LOC100287513
LOC100287404
FLJ39653
PPEF2
PPM1K
FABP2
C4orf3
TRIM2
AHRR
FAM105A
GUSBP1
LSP1P3
LOC153684
TAF9
RAD17
MAP1B
MIR4804
TMEM161B-AS1
STARD4
STARD4-AS1
FNDC9
HMP19
ZNF354B
C6orf201
C6orf1
FKBP5
TMEM217
DNAH8
FRK
RWDD1
BET3L
SOGA3
TAAR1
NHSL1
MIR3145
PPP1R14C
STARD3NL
TMEM248
AKAP9
MEST
BPGM
C7orf55-LUC7L2
C7orf55
LUC7L2
OR2F1
KIAA1967
RHOBTB2
MRPL15
UBR5
RAD21-AS1
KCNQ3
JRK
PSCA
HEATR7A
FAM203A
MPDZ
MIR31HG
IFNE
ZNF169
PTPN3
MORN5
C9orf78
TTF1
CLCN4
SMPX
PHEX
MIR98
MIRLET7F2
MTRNR2L10
SLC25A53
LOC286437
AMOT
MIR4329
PARP1
MIR7-3HG
MIR7-3
hsa-mir-7-3
ZNF384
PIANP
COPS7A
CYB5D1
LSMD1
LYPLA2
LTBR
DDX60
LAMA1
LINC00668
LRP12
CRYL1
DLL4
LOC400940
NAPG
LOC100128750
RBPMS
ZBTB10
SLC27A2
FLVCR1
PARVA
KLHL1
SERPINA6
SLC17A6
LOC400655
BRE
MIR124-1
hsa-mir-124-1
FLJ42875
PRDM16
MIER2
LINC00461
MIR9-2
hsa-mir-9-2
OR2V1
AKIRIN1
MIR609
hsa-mir-609
CYB561
SLC8A2
MEIS3
KCNQ2
MFHAS1
TNRC18
ABCA4
FUT10
SYT13
FBXL3
IMP3
KCNIP3
IRF2
HJURP
RBM26
THEM5
C2CD4D
ZFAT-AS1
RAF1
ZFP28
HNF4G
GNA12
GPR25
RNU6-78
MASP1
MS4A1
BMS1
RNF31
RD3
SAFB
COQ5
ATP13A5
GPR137B
UBE2E2
SNORD66
SACM1L
SENP5
KCNK10
OR5M11
DDIT4
MIR3910-1
IRGC
DPYS
LINC00032
LOC645249
EPHB1
CAMK1G
GALNT5
PAN3
PAN3-AS1
MCHR1
MIR130A
STK24
ZNF507
USP49
SIGLEC6
ZNF175
IGSF21
ARL3
SFXN2
KRT72
KRT74
DENND2A
TBX19
ITPK1
CCDC172
DBF4
HTRA1
ZNF668
JMJD6
METTL23
ZNF320
C2orf15
LIPT1
MIR4799
FHL5
MIA3
PEX5
MRPS36
LITAF
ADARB2-AS1
C8orf87
ATP8B5P
UBXN2A
PRPF4B
OR1L6
TRAF3IP1
VDAC3
DKK4
WAC
NTF3
L1TD1
MAN2B2
ITPR2
GBA3
RPL13P5
DSTNP2
TCEAL5
EXOC7
DMRT1
GRID2
RNU6-83
MIR5089
hsa-mir-5089
MAGOH
C1orf123
LOC100507564
ARMC3
AURKAPS1
RPL31
C4orf34
UGDH-AS1
TMEM2
MYCBPAP
EPN3
VASH2
ESRRG
ZCCHC24
ZNF14
NPSR1
SCAI
MSN
TTC26
TMEM159
KCTD15
FGFR1
H2BFM
PAPLN
CFH
C12orf71
PREX2
MEGF10
LOC100507032
EBF4
FGFR1OP
IPO5
NKIRAS2
PRKCD
OTX2-AS1
EGOT
SNX8
RBM15
ERO1L
hsa-mir-519c
hsa-mir-1283-1
MIR526A1
MIR518B
MIR520B
MIR518F
MIR525
MIR523
NPY1R
NPY5R
UNC5D
RNF115
PPP1R3E
BCL2L2
BCL2L2-PABPN1
HOMEZ
FBXO33
LOC400685
DOCK10
CPVL
FRS2
DLEU1
ANKRD20A9P
APOBEC3H
ELL2
SH3PXD2B
MIR4739
ENPP7
PDZD2
PAMR1
CLNS1A
LAMA4
TNFRSF10A
LYL1
NACC1
TRMT1
[truncated: 1,914 more rows]
