# Supplementary material for: High-frequency aberrantly methylated targets in pancreatic adenocarcinoma identified via global DNA methylation analysis using methylCap-seq
Source: Clin Epigenetics. 2014 Sep 22;6(1):18. doi: 10.1186/1868-7083-6-18 (PMC4177372; doi:10.1186/1868-7083-6-18)
Supplement: Additional file 19: Table S18 — Analysis of aberrant methylation in pancreatic cancer by BSP and MSRE-qPCR. [file 1868-7083-6-18-S19.xlsx]

## Sheet: S 18_
Additional File 19: Table S18 . Analysis of aberrant methylation in pancreatic cancer by BSP and MSRE-qPCR
	gene target	DMR location in genome	-10logpvalue*	Feture
BSP	BUB3	chr10:124908176-124910029	227.06	Promoter
	C5orf38	chr5:2738611-2741564	539.63	Enhancer
	DLX2	chr2:172971514-172973592	412.59	Enhancer
	EMX1	chr2:73146782-73148697	553.71	Intron1
	EN1	chr2:119606390-119608090	467.22	Promoter
	EOMES	chr3:27764796-27766587	486.29	Promoter
	NPR3	chr5:32712029-32713971	829.54	Intron1
	PENK	chr8:57357978-57360758	506.78	Promoter
	PRDM14	chr8:70981146-70985448	704.22	Promoter
	SOX1	chr13:112719807-112721157	265.85	Promoter
	VSTM2B	chr19:30020235-30021441	186.53	Intron4
	C19orf23	chr19:1265854-1269943	192.48	Intron1
	CIRBP	chr19:1253818-1254652	221.48	Enhancer
	PRKCDBP	chr11:6339979-6341171	221.22	Promoter
	PROC	chr2:128157985-128159066	304.27	Enhancer
MSRE-qPCR	Orphan7-1	chr7:63384983-63387317	260.78	Orphan CGI
	Orphan13-1	chr13:95356808-95358267	253.8	Orphan CGI
	Orphan6-1	chr6:10389648-10391185	234.46	Orphan CGI
	Orphan6-2	chr6:28602853-28603295	230.58	Orphan CGI
	Orphan5-1	chr5:180528272-180529576	296.63	Orphan CGI
	Orphan10-1	chr10:111216509-111217908	224.72	Orphan CGI
	Orphan5-2	chr5:155107832-155109553	278.81	Orphan CGI
	ZNF729	chr19:22468690-22469801	284.17	promotor
	hsa-mir-10B	chr2:177014057-177015361	366.4	mir
	TBX15	chr1:119531238-119533130	311.93	1st exon
* logarithmic transformation of the P-values to show the significance levels of the differentially methylated regions (In DMR estimation) or methylation blocks (In MACS). Ahigher value indicates ahigher probability of a DMR or a methylation block.
