# Supplementary material for: High-frequency aberrantly methylated targets in pancreatic adenocarcinoma identified via global DNA methylation analysis using methylCap-seq
Source: Clin Epigenetics. 2014 Sep 22;6(1):18. doi: 10.1186/1868-7083-6-18 (PMC4177372; doi:10.1186/1868-7083-6-18)
Supplement: Additional file 20: Table S19 — BSP, MSRE-qPCR, and MSP primers used in this study. [file 1868-7083-6-18-S20.xlsx]

## Sheet: S 19
Additional File 20: Table S19. BSP ,MSRE-qPCR and MSP primers used in this study
	Gene	sence	Anti-sence	length	TM	Location
BSP primer	BUB3	GGGTATTTGGATTTTTTTTAAGAG	ACTCCTAATTCTTACACCCTAACC	234	56	Promoter
	C19orf23	TTATTTGAGGGTGGAAGTGAGTT	ACCCCAAAACCTCTAAAAAACC	259	55	Intron1
	C5orf38	GGTTTTTAGTTATTATTTTGGGGT	ACCTCTAAACCCATTTCTACCCTA	228	55	Enhancer
	CIRBP	TTTGTAGGTTAGTGATTTTTTGT	AAAAACTATACTAAAATCCCCC	181	54	Enhancer
	DLX2	TTTTTTAAAGAGAGTTTTGGAAGG	TCAAATCCTCAAACTTAACTTCAC	170	55	Enhancer
	EMX1	GTTTTTAAGTTTTGTGGTTTTTAGT	AAAAAATCCAACTATTTATACTACTC	287	52	Intron1
	EN1	AATGGGGGTGGGATTTTATT	TAATTAAAACCTATAAATTATCTTCC	235	50	Promoter
	EOMES	GTTTTTTTAGATAGATTTAAGAG	CAATCCTTTAACCATCTCATCTA	250	46	Promoter
	NPR3	TTGGGTGTTGGAATAAAATTTAAA	ACTCCTAATCCCTAACTAAAAAAAA	197	55	Intron1
	PENK	TTAGGGTAGGATTTTAGTTAGTGTTT	ACATCAACTTCCTAATAAATATTAC	204	50	Promoter
	PKP3	TGTTTTTTGATTTGTAGTTGGAT	AACAACCCCACCCATAACTTC	215	54	Promoter
	PRDM14	GGGATTTGTAATTTGGGATTTAA	CTCTTAAACCTAACTCAACCCTCA	277	58	Promoter
	PROC	GGGGAGTAGGGTAGTAGAGGTTTT	CCAAAAAACTACCTTCAACAAAATA	260	54	Enhancer
	SOX1	TTGGAGTTGGAGGAGGAATTAATTGT	CATCTACCCACCTATTCTTTCCTAAA	193	60	Promoter
	VSTM2B	TGGAGATTTAGTGGTGGTATTTTA	CTACTTCCCTCCCTAAATTAACCT	167	55	Intron4
MSP primer	ADAMTS20	GTGTATTTCGGTGTAGTCGGC	GAAATAATAATCCCCGAACGAA	204	59	1st exon
	ADCY8	GGTAAAGTTAATTTTCGGGTTAAAC	ATATACGAAACAAACAAAAAACGTC	157	58	promoter
	AGAP2	GTATTTTGTCGGTGGAAGAGAC	TAACCCTAATTAAACTCGAATCGAT	168	58	promotor
	DLX4	GGGTGTTCGTGATAGATCGT	GCAAAAATTAAACCTAATCCGC	224	58	promotor
	ELAVL2	TTTAGTCGTCGTAAGAACGTGATC	TAAAAACGAAAAACGCTAAACG	104	58	UTR5
	FAM115A	TTAAGGGGGTTTTAGGTTAAAAAC	AAATCTCGTCCAAAACTAATTTCG	200	58	UTR5
	hsa-mir-124-3	TAGTTCGAGCGTTTTTTCGC	GAACTCCTCCGCAACTACCTT	180	60	mir
	IRX1	ATCGGGCGTTTAGGTTATATCGT	CGAAAAAATCGCCAACTCGA	183	60	promotor
	LECT1	GGAATTTTTGGCGGTATTTATC	CTACACGTCGAAACAACGAA	169	59	promoter
	OTX2OS1	TAACGGTTAATTCGTGTAATTTGTC	AAAAAACGTATACCCCTCGAA	185	57	promotor
	PENK	AGGGTAAGATTTCGGAGAGAAC	TTTACTAAACGAATTTAAAAACGTC	176	55	promotor
	PERD3L	TTTTTTAGTTTTATTTAGTGTTCGG	AAAAAAATACCCACGTTTACTTACG	206	59	1st exon
	PEX5L	TATTATAGGTTGAGTGTAGGGGTTGTC	TCCTCAAAAACTAAAATTTACCGTT	165	59	promoter
	PITX2	GGGTTTCGAGGGGTTTTATC	GTCGACGTACCCTAATTAACGTA	134	58	UTR5
	SIM2	GTTTGGGGGAGTCGAGTATATAAC	TTCCCGAATTTTACGAAAAAACG	208	60	promotor
	TBX5	GTTTAGTATAGAGTCGGAGAGCGTC	GAAAAACCCTAAAAATTAAAAACGC	152	59	promoter
	TFAP2C	TTAGGTCGGGTTAGAGAATAAAATC	AACAACGCTCCTAATATTAACGAC	227	58	promoter
	TRADD	TTTCGTTATTTGTTTTTGAGAGATC	TAATTTTTATATCGTACCACACGAC	103	58	promotor
	TRPC6	ATAGGTTCGTTTTTTTAGACGTTTC	GATCTCCACGCTTAACTTAACGT	187	59	intron
	VSX1	GAATTATTTTAGTTCGGGGTAGAAC	GATCGAACCACCTTAAAATCG	238	58	promotor
MSRE-Primer	hsa-mir-10B	GTGGTGGCTCAGAGGAAGAG	CTGGCTATTCCGAAGAAACG	193	60	mir
	TBX15	GGACAGACTGAGAGGCCAAG	GAGAATTCGGCGTTTCAGAG	199	60	1st exon
	ZNF729	GCGTCTCCCCGGTAGGAT	CCAAGGCCGAGCTGATAAAC	84	60	promotor
	Orphan5-1	AGGTGAAGCCCAGAAGGA	TGGAGGAATCACAACAAGC	120	58	chr5:180528272-180529576
	Orphan5-2	GTGCCATTTGGGGCTTTT	CTAGGTCTGCCCACGATCTC	95	56	chr5:155107832-155109553
	Orphan7-1	CAATCCCAGCACGAAACA	CGGAAGCGGCTAAGACAC	109	59	chr7:63384983-63387317
	Orphan13-1	GTCCAGGACGTCGAGAGAG	GCCGTCGAACTTTCCAGT	138	58	chr13:95356808-95358267
	Orphan6-1	CCTGACACAAAGGGCTTAGA	AGGGGGATGCAGAGAGAG	111	58	chr6:10389648-10391185
	Orphan9-1	GAAGGGGCTGATTGGAAC	GGAGACTGAGGCCGAGAT	111	58	chr19:22468690-22469801
	Orphan13-2	CACTCGAAAGGAATCACGAC	CCACAAATTACGAGCGAGTG	121	58	chr13:95356808-95358267
